# Supplementary material for: Identification of clinically relevant T cell receptors for personalized T cell therapy using combinatorial algorithms
Source: Nat Biotechnol. 2024 May 7;43(3):323–8. doi: 10.1038/s41587-024-02232-0 (PMC11919687; doi:10.1038/s41587-024-02232-0)
Supplement: Supplementary file 3 — Cohorts’ description. [file 41587_2024_2232_MOESM3_ESM.xlsx]

## Sheet: DataDescription
	Table S1: Cohorts’ description
	Cohort	Patient ID	Patient # *	Age	Gender	Tumor type	CD8+ clones				TCR-sequencing		Microdisection
							Orphan tumor-reactive	Tumor-reactive with known specificity	Orphan non-tumor-reactive	Non-tumor-reactive virus-specific	VDJ-alpha	VDJ-beta	Tumor and Stroma Microdisection samples
	Discovery cohort	Pt-1	Pt #1	43	M	Melanoma	0	2	14	1	present	present	present
		Pt-2	Pt #2	58	M	Melanoma	13	7	10	1	present	present	present
		Pt-3	Pt #3	53	M	Melanoma	17	-	9	3	present	present	present
		Pt-4	Pt #4	44	M	Melanoma	8	-	16	2	present	present	-
		Pt-5	Pt #5	19	M	Melanoma	4	-	14	-	present	present	-
		Pt-6	Pt #7	57	F	Melanoma	9	6	16	1	present	present	-
		Pt-7	Pt #8	58	M	Melanoma	16	10	20	1	present	present	-
		Pt-8	Pt #9	68	F	Melanoma	2	4	8	-	present	present	present
		Pt-9	Pt #11	40	F	Melanoma	1	2	8	2	present	present	present
		Pt-10	Pt #13	68	M	Melanoma	5	6	6	-	present	present	-
	Internal benchmarking cohort	Pt-11	-	66	M	Melanoma	5	-	18	-	present	present	-
		Pt-12	-	49	M	Melanoma	11	-	2	-	present	present	-
		Pt-13	Pt #10	26	F	Melanoma	6	-	18	-	present	present	-
		Pt-14	-	59	F	Melanoma	24	-	6	-	present	present	-
	Oliveira et al.**	Pt-A	-	26	M	Melanoma	24	42	25	7	present	present	-
		Pt-B	-	51	F	Melanoma	-	5	1	-	present	present	-
		Pt-C	-	61	M	Melanoma	22	13	8	2	present	present	-
		Pt-D	-	63	F	Melanoma	16	12	21	7	present	present	-
	Zheng et al. **	CRI-3061	-	60	F	PDAC	-	2***	-	-	-	-	-
		CRI-3244	-	61	M	PDAC	-	-	-	-	-	-	-
		CRI-3395	-	70	M	Bile duct	-	1***	-	-	-	-	-
		CRI-3281	-	60	F	Bile duct	-	-	-	-	-	-	-
		CRI-3571	-	60	F	Bile duct	-	1***	-	-	-	-	-
	Lowery et al. **	4261	-	57	M	Melanoma	-	2***	-	-	present	present	-
		4283	-	54	F	Colon	-	2***	-	-	present	present	-
		4298	-	43	M	Rectal	-	-	-	-	present	present	-
		4317	-	42	F	Rectal	-	2***	-	-	present	present	-
		4322	-	49	F	Breast	-	-	-	-	present	present	-
		4323	-	30	M	Rectal	-	11***	-	-	present	present	-
		4324	-	37	F	Colon	-	2***	-	-	present	present	-
		4325	-	46	F	Breast	-	-	-	-	present	present	-
		4342	-	42	M	Colon	-	-	-	-	present	present	-
		4385	-	50	F	Colon	-	1***	-	-	present	present	-
		4393	-	49	F	Colon	-	4***	-	-	present	present	-
		4394	-	36	F	Colon	-	2***	-	-	present	present	-
		4397	-	54	F	Anal SCC	-	1***	-	-	present	present	-
		4400	-	31	M	Colon	-	-	-	-	present	present	-
		4421	-	46	M	Colon	-	5***	-	-	present	present	-
	Hanada et al. **	4237	-	51	F	Adenocarcinoma	-	10***	-	-	present	present	-
		4234	-	49	F	Adenocarcinoma	-	11***	-	-	present	present	-
		4129	-	52	F	Adenocarcinoma	-	3***	-	-	present	present	-
		4369	-	52	F	Adenocarcinoma	-	3***	-	-	present	present	-
		* as reported in Barras, Ghisoni, Chiffelle et al., Sci Immunol 2023, Tumor Microenvironment Cellular Crosstalk Predicts Response to Adoptive TIL Therapy in Melanoma
		** as reported in Oliveira et al., Nature 2021, Phenotype, specificity and avidity of antitumour CD8+ T cells in melanoma or Zheng et al., Cancer Cell 2022, Transcriptomic profiles of neoantigen-reactive T cells in human gastrointestinal cancers or Lowery, Krishna et al., Science 2022, Molecular signatures of antitumor neoantigen-reactive T cells from metastatic human cancers or Hanada et al., Ca…
		*** Neo-Antigen know but tumor reactivity not tested

## Sheet: Feuil1
Table S1: Cohorts’ description
Cohort	Patient ID	Patient # *	Age	Gender	Tumor type	CD8+ clones				TCR-sequencing		Microdisection
						Orphan tumor-reactive	Tumor-reactive with known specificity	Orphan non-tumor-reactive	Non-tumor-reactive virus-specific	VDJ-alpha	VDJ-beta	Tumor and Stroma Microdisection samples
Discovery cohort	Pt-1	Pt #1	43	M	Melanoma	-	2	14	1	present	present	present
	Pt-2	Pt #2	58	M	Melanoma	13	7	10	1	present	present	present
	Pt-3	Pt #3	53	M	Melanoma	17	-	9	3	present	present	present
	Pt-4	Pt #4	44	M	Melanoma	8	-	16	2	present	present	-
	Pt-5	Pt #5	19	M	Melanoma	4	-	14	-	present	present	-
	Pt-6	Pt #7	57	F	Melanoma	9	6	16	1	present	present	-
	Pt-7	Pt #8	58	M	Melanoma	16	10	20	1	present	present	-
	Pt-8	Pt #9	68	F	Melanoma	2	4	8	-	present	present	present
	Pt-9	Pt #11	40	F	Melanoma	1	2	8	2	present	present	present
	Pt-10	Pt #13	68	M	Melanoma	5	6	6	-	present	present	-
Internal benchmarking cohort	Pt-11	-	66	M	Melanoma	5	-	18	-	present	present	-
	Pt-12	-	49	M	Melanoma	11	-	2	-	present	present	-
	Pt-13	Pt #10	26	F	Melanoma	6	-	18	-	present	present	-
	Pt-14	-	59	F	Melanoma	24	-	6	-	present	present	-
Oliveira et al.**	Pt-A	-	26	M	Melanoma	24	42	25	7	present	present	-
	Pt-B	-	51	F	Melanoma	-	5	1	-	present	present	-
	Pt-C	-	61	M	Melanoma	22	13	8	2	present	present	-
	Pt-D	-	63	F	Melanoma	16	12	21	7	present	present	-
Zheng et al. **	CRI-3061	-	60	F	PDAC	-	2***	-	-	-	-	-
	CRI-3244	-	61	M	PDAC	-	-	-	-	-	-	-
	CRI-3395	-	70	M	Bile duct	-	1***	-	-	-	-	-
	CRI-3281	-	60	F	Bile duct	-	-	-	-	-	-	-
	CRI-3571	-	60	F	Bile duct	-	1***	-	-	-	-	-
Lowery et al. **	4261	-	57	M	Melanoma	-	2***	-	-	present	present	-
	4283	-	54	F	Colon	-	2***	-	-	present	present	-
	4298	-	43	M	Rectal	-	-	-	-	present	present	-
	4317	-	42	F	Rectal	-	2***	-	-	present	present	-
	4322	-	49	F	Breast	-	-	-	-	present	present	-
	4323	-	30	M	Rectal	-	11***	-	-	present	present	-
	4324	-	37	F	Colon	-	2***	-	-	present	present	-
	4325	-	46	F	Breast	-	-	-	-	present	present	-
	4342	-	42	M	Colon	-	-	-	-	present	present	-
	4385	-	50	F	Colon	-	1***	-	-	present	present	-
	4393	-	49	F	Colon	-	4***	-	-	present	present	-
	4394	-	36	F	Colon	-	2***	-	-	present	present	-
	4397	-	54	F	Anal SCC	-	1***	-	-	present	present	-
	4400	-	31	M	Colon	-	-	-	-	present	present	-
	4421	-	46	M	Colon	-	5***	-	-	present	present	-
Hanada et al. **	4237	-	51	F	Adenocarcinoma	-	10***	-	-	present	present	-
	4234	-	49	F	Adenocarcinoma	-	11***	-	-	present	present	-
	4129	-	52	F	Adenocarcinoma	-	3***	-	-	present	present	-
	4369	-	52	F	Adenocarcinoma	-	3***	-	-	present	present	-
	* as reported in Barras, Ghisoni, Chiffelle et al., Sci Immunol 2023, Tumor Microenvironment Cellular Crosstalk Predicts Response to Adoptive TIL Therapy in Melanoma
	** as reported in Oliveira et al., Nature 2021, Phenotype, specificity and avidity of antitumour CD8+ T cells in melanoma or Zheng et al., Cancer Cell 2022, Transcriptomic profiles of neoantigen-reactive T cells in human gastrointestinal cancers or Lowery, Krishna et al., Science 2022, Molecular signatures of antitumor neoantigen-reactive T cells from metastatic human cancers or Hanada et al., Ca…
	*** Neo-Antigen know but tumor reactivity not tested
