# Supplementary material for: Identification of clinically relevant T cell receptors for personalized T cell therapy using combinatorial algorithms
Source: Nat Biotechnol. 2024 May 7;43(3):323–8. doi: 10.1038/s41587-024-02232-0 (PMC11919687; doi:10.1038/s41587-024-02232-0)
Supplement: Supplementary file 4 — Model selection results. [file 41587_2024_2232_MOESM4_ESM.xlsx]

## Sheet: ModelSelection
	Table S2: Model selection results
	Classifier	Model-Number*	Model-Name*	mcc-train	mcc-test	auc-train	auc-test	accuracy-train	accuracy-test	sensitivity-train	sensitivity-test	specificity-train	specificity-test	PPV-train	PPV-test	NPV-train	NPV-test
	signature	15	RNA_data_edgeR_QFL	0.441594	0.362023	0.774345	0.773761	0.727087	0.70423	0.880485	0.694444	0.551251	0.708139	0.71132	0.768673	0.770528	0.814091
	signature	16	RNA_data_edgeR_LRT	0.434489	0.359175	0.771267	0.749293	0.72507	0.694936	0.869403	0.715278	0.544721	0.707802	0.701261	0.713636	0.767941	0.798514
	LR	6	RNA_raw_DA_limma_trend	0.64067	0.295702	0.887896	0.722424	0.824797	0.684071	0.887128	0.673333	0.740846	0.715315	0.817673	0.710383	0.831946	0.822651
	signature	17	RNA_data_limma_trend	0.389558	0.29478	0.723749	0.711594	0.706018	0.701509	0.877215	0.731296	0.501766	0.622912	0.692871	0.664324	0.741938	0.816407
	LR	5	RNA_raw_DA_edgeR_LRT	0.691338	0.287721	0.905486	0.734725	0.849093	0.663805	0.908409	0.666667	0.763156	0.706453	0.836934	0.706392	0.865311	0.800237
	signature	14	RNA_data_DESeq2_LRT	0.346805	0.280347	0.696714	0.615045	0.6844	0.68053	0.794447	0.627315	0.548378	0.676159	0.68641	0.660068	0.683338	0.745473
	signature	21	RNA_data_Seurat_wilcox	0.599809	0.278272	0.854834	0.688977	0.804771	0.6498	0.86247	0.666667	0.738913	0.675522	0.803853	0.664659	0.803838	0.807015
	LR	9	RNA_raw_DA_Seurat_negbinom	0.661023	0.270645	0.900936	0.718904	0.833913	0.654613	0.888023	0.666667	0.767162	0.703578	0.830705	0.683063	0.840174	0.828283
	LR	3	RNA_raw_DA_DESeq2_LRT	0.489183	0.265205	0.820626	0.667463	0.7506	0.648654	0.834555	0.655349	0.642979	0.651116	0.74723	0.591418	0.75916	0.76087
	LR	4	RNA_raw_DA_edgeR_QFL	0.689797	0.263057	0.905706	0.724659	0.848765	0.643289	0.912011	0.652778	0.761461	0.70866	0.837663	0.703655	0.874331	0.808081
	LR	1	RNA_raw	0.761246	0.25663	0.950048	0.709128	0.882514	0.625784	0.948535	0.653333	0.812871	0.669033	0.866926	0.687066	0.907107	0.810399
	signature	13	RNA_data_DESeq2_Wald	0.276077	0.253218	0.65753	0.69751	0.652101	0.608824	0.827483	0.723056	0.418838	0.66237	0.651437	0.634025	0.651675	0.828889
	LR	8	RNA_raw_DA_Seurat_LR	0.66034	0.251614	0.903246	0.716467	0.837598	0.673559	0.893927	0.720225	0.763449	0.669218	0.822903	0.708105	0.852626	0.81746
	LR	10	RNA_raw_DA_Seurat_wilcox	0.645295	0.235819	0.892801	0.705325	0.829945	0.646512	0.88675	0.683333	0.758212	0.63486	0.819329	0.685654	0.840264	0.825186
	signature	20	RNA_data_Seurat_negbinom	0.584692	0.210115	0.846753	0.661234	0.797217	0.638532	0.848354	0.642857	0.74376	0.741568	0.813459	0.609797	0.787931	0.775675
	signature	18	RNA_data_limma_voom	0.268447	0.204622	0.620107	0.58332	0.645683	0.579947	0.835594	0.721198	0.425276	0.495221	0.653862	0.535199	0.661627	0.747761
	signature	19	RNA_data_Seurat_LR	0.595096	0.203921	0.8541	0.678586	0.804183	0.644796	0.8479	0.631944	0.751886	0.708458	0.818639	0.641837	0.800886	0.764423
	LR	2	RNA_raw_DA_DESeq2_Wald	0.449888	0.197684	0.798423	0.681295	0.733603	0.651423	0.829241	0.685868	0.609408	0.613339	0.732024	0.61981	0.733054	0.75
	LR	12	RNA_pca_var_explained_01	0.633925	0.185749	0.879969	0.694748	0.820034	0.635849	0.918155	0.748333	0.720417	0.574181	0.807388	0.655195	0.853269	0.82783
	LR	11	RNA_pca	0.711599	0.156805	0.923799	0.695922	0.858221	0.628273	0.940273	0.66739	0.761871	0.574181	0.838379	0.585195	0.892758	0.793674
	LR	7	RNA_raw_DA_limma_voom	0.459056	0.131054	0.791901	0.630782	0.734386	0.621349	0.775765	0.590513	0.693925	0.637029	0.77182	0.605311	0.704571	0.741478
	*Description of the models can be found in Methods
