# Supplementary material for: Identification of clinically relevant T cell receptors for personalized T cell therapy using combinatorial algorithms
Source: Nat Biotechnol. 2024 May 7;43(3):323–8. doi: 10.1038/s41587-024-02232-0 (PMC11919687; doi:10.1038/s41587-024-02232-0)
Supplement: Supplementary file 5 — Neoantigen, TAA and viral specificities. [file 41587_2024_2232_MOESM5_ESM.xlsx]

## Sheet: AG_Specificities
	Table S3: Neoantigen, TAA and Viral specificities
	Patient	Epitope	Non synonymous mutations SNVs	Peptide sequence	Ag Class
	Pt. 1	SMC1A	L674S	RRWDEKAVDKSK	neoAg
	Pt. 1	MAGEC1	NA	FAFGEPREL	TAA
	Pt. 1	EBV*	NA	-	virus
	Pt. 2	KIF1B**	S918F	TADFDITEL	NeoAg
	Pt. 2	MAGEA10	NA	GLYDGMEHL	TAA
	Pt. 2	ELA	NA	ELAGIGILTV	TAA
	Pt. 2	HCMV pp65	NA	TPRVTGGGAM	virus
	Pt. 3	Tyrosinase508-514**	NA	LPEEKQPL	TAA
	Pt. 3	EBV B2LF-1	NA	RAKFKQLL	virus
	Pt. 4	EBV*	NA	-	virus
	Pt. 6	PCNX2	R1692K	KVVAPAIKM	neoAg
	Pt. 6	MAGEC2	NA	FVYGEPREL	TAA
	Pt. 6	MAGEC2	NA	YAGREHFVY	TAA
	Pt. 6	MAGEC2	NA	NAVGVYAGR	TAA
	Pt. 6	EBV*	NA	-	virus
	Pt. 7	MCTS1	D130N	YPAAVNTIVA	neoAg
	Pt. 7	MTMR4	S589F	FPVAQSQEF	neoAg
	Pt. 7	MAGEC2	NA	KYKDYFPVI	TAA
	Pt. 7	MAGEC2	NA	VYGEPRELL	TAA
	Pt. 7	EBV*	NA	-	virus
	Pt. 8	NHLRC2	S337F	ISFPWDVVF	neoAg
	Pt. 8	XPR1	R659W	RQKNWSWKY	neoAg
	Pt. 8	MYBBP1A**	S917F	RQPDFPTAL	NeoAg
	Pt. 9	NDUFB4	F80L	NVYPNLRPTPK	neoAg
	Pt. 9	ELA	NA	ELAGIGILTV	TAA
	Pt. 9	EBV*	NA	-	virus
	Pt. 10	AVL9	A515T	FAVYIHTLL	neoAg
	Pt. 10	MAGEC2	NA	WVQGHYLEY	TAA
	Pt. 10	MAGEC2	NA	NAVGVYAGR	TAA
	* specific against a pool of EBV peptides ** TCR(s) specific for this specificity not detected in scRNA/TCR-Seq from baseline tumor.

## Sheet: Feuil1
Table S3: Neoantigen, TAA and Viral specificities
Patient	Epitope	Non synonymous mutations SNVs	Peptide sequence	Ag Class
Pt. 1	SMC1A	L674S	RRWDEKAVDKSK	neoAg
Pt. 1	MAGEC1	NA	FAFGEPREL	TAA
Pt. 1	EBV*	NA	-	virus
Pt. 2	KIF1B**	S918F	TADFDITEL	NeoAg
Pt. 2	MAGEA10	NA	GLYDGMEHL	TAA
Pt. 2	ELA	NA	ELAGIGILTV	TAA
Pt. 2	HCMV pp65	NA	TPRVTGGGAM	virus
Pt. 3	Tyrosinase508-514**	NA	LPEEKQPL	TAA
Pt. 3	EBV B2LF-1	NA	RAKFKQLL	virus
Pt. 4	EBV*	NA	-	virus
Pt. 6	PCNX2	R1692K	KVVAPAIKM	neoAg
Pt. 6	MAGEC2	NA	FVYGEPREL	TAA
Pt. 6	MAGEC2	NA	YAGREHFVY	TAA
Pt. 6	MAGEC2	NA	NAVGVYAGR	TAA
Pt. 6	EBV*	NA	-	virus
Pt. 7	MCTS1	D130N	YPAAVNTIVA	neoAg
Pt. 7	MTMR4	S589F	FPVAQSQEF	neoAg
Pt. 7	MAGEC2	NA	KYKDYFPVI	TAA
Pt. 7	MAGEC2	NA	VYGEPRELL	TAA
Pt. 7	EBV*	NA	-	virus
Pt. 8	NHLRC2	S337F	ISFPWDVVF	neoAg
Pt. 8	XPR1	R659W	RQKNWSWKY	neoAg
Pt. 8	MYBBP1A**	S917F	RQPDFPTAL	NeoAg
Pt. 9	NDUFB4	F80L	NVYPNLRPTPK	neoAg
Pt. 9	ELA	NA	ELAGIGILTV	TAA
Pt. 9	EBV*	NA	-	virus
Pt. 10	AVL9	A515T	FAVYIHTLL	neoAg
Pt. 10	MAGEC2	NA	WVQGHYLEY	TAA
Pt. 10	MAGEC2	NA	NAVGVYAGR	TAA
* specific against a pool of EBV peptides ** TCR(s) specific for this specificity not detected in scRNA/TCR-Seq from baseline tumor.
