# Supplementary material for: Identification of clinically relevant T cell receptors for personalized T cell therapy using combinatorial algorithms
Source: Nat Biotechnol. 2024 May 7;43(3):323–8. doi: 10.1038/s41587-024-02232-0 (PMC11919687; doi:10.1038/s41587-024-02232-0)
Supplement: Supplementary file 6 — TRTpred’ signature. [file 41587_2024_2232_MOESM6_ESM.xlsx]

## Sheet: DEA.res.2.save
	Table S4: TRTpred’ signature
	Genes	Log-Fold-Change	P-value adjusted	group (up / down regulated)	order (1-90)
	CXCL13	1.08959	2.8436e-13	Up	1
	KIR2DL4	1.18721	4.01466e-08	Up	2
	TIGIT	0.793017	7.37263e-08	Up	3
	ZBED2	1.09245	5.38295e-07	Up	4
	TNFRSF9	0.810964	5.5943e-07	s	5
	PHLDA1	0.811465	1.5524e-06	Up	6
	LAG3	0.719001	1.69206e-06	Up	7
	LINC01480	1.03367	2.59807e-06	Up	8
	CTLA4	0.686057	3.62871e-06	Up	9
	TOX	0.722214	4.22499e-06	Up	10
	PDCD1	0.735743	1.08144e-05	Up	11
	HAVCR2	0.711683	1.36688e-05	Up	12
	PRF1	0.535501	3.87556e-05	Up	13
	KLRC2	0.800816	5.96739e-05	Up	14
	CD7	0.440181	6.62401e-05	Up	15
	DUSP4	0.459167	0.000119753	Up	16
	PARK7	0.499445	0.00019631	Up	17
	PON2	0.832714	0.000199177	Up	18
	TNS3	0.819292	0.000254775	Up	19
	RIN3	0.779553	0.000288335	Up	20
	UBE2F	0.71162	0.000311252	Up	21
	RBPJ	0.629449	0.000327041	Up	22
	DRAIC	0.79491	0.00033924	Up	23
	VCAM1	0.557062	0.000347372	Up	24
	CCL3	0.56217	0.000431829	Up	25
	LINC01943	0.726036	0.000468779	Up	26
	SNX9	0.751799	0.000566323	Up	27
	LYST	0.464935	0.000580479	Up	28
	KLHDC7B	0.754148	0.000588095	Up	29
	IGFLR1	0.613684	0.000600718	Up	30
	FAM49A	0.700585	0.000707878	Up	31
	RBM23	0.74865	0.000739897	Up	32
	AC243829.4	0.70341	0.00082314	Up	33
	HAPLN3	0.737419	0.000957435	Up	34
	TIAM2	0.605718	0.00107341	Up	35
	KLRC1	0.729796	0.0010928	Up	36
	CD27	0.416809	0.00111751	Up	37
	TSHZ2	0.706585	0.00133825	Up	38
	SNAP47	0.572097	0.00145787	Up	39
	MTSS1	0.704111	0.00153424	Up	40
	ITGAE	0.552756	0.00154118	Up	41
	MIR155HG	0.60018	0.00168379	Up	42
	TNFRSF1B	0.488837	0.00171542	Up	43
	SRP54	0.643473	0.00181818	Up	44
	RYR2	0.450506	0.00190216	Up	45
	UHMK1	0.593055	0.00190912	Up	46
	AFAP1L2	0.68121	0.00201262	Up	47
	ALDH3A2	0.680836	0.00231327	Up	48
	ANKRD35	0.627526	0.00241747	Up	49
	TRUB2	0.64903	0.00250968	Up	50
	AC243960.1	0.616688	0.00269189	Up	51
	FAM3C	0.652241	0.00276805	Up	52
	NBL1	0.594984	0.00284591	Up	53
	AC016747.1	0.494893	0.00306164	Up	54
	PHC1	0.612077	0.0030872	Up	55
	CTU2	0.493613	0.00348131	Up	56
	CD226	0.650004	0.00355662	Up	57
	CLNK	0.589775	0.00359344	Up	58
	DGKH	0.647932	0.00362117	Up	59
	ADGRG1	0.57518	0.0040091	Up	60
	G6PD	0.612089	0.00409252	Up	61
	AHI1	0.595831	0.00415839	Up	62
	TRAF5	0.532749	0.00423116	Up	63
	AIP	0.491796	0.00423426	Up	64
	PLPP1	0.639502	0.00425046	Up	65
	KIR2DL3	0.588379	0.00440652	Up	66
	PRKAG2	0.627298	0.00458832	Up	67
	STAT3	0.379448	0.00474596	Up	68
	PKM	0.376015	0.00508623	Up	69
	SIRPG	0.446487	0.00527863	Up	70
	JARID2	0.591711	0.00534293	Up	71
	SARDH	0.621287	0.00534723	Up	72
	ZNF79	0.621055	0.00552276	Up	73
	CDK14	0.500435	0.00571465	Up	74
	NOTCH1	0.596427	0.00580586	Up	75
	RGS1	0.301712	0.00619192	Up	76
	BTNL8	0.471934	0.00622764	Up	77
	PRIM2	0.603089	0.00630666	Up	78
	PMAIP1	0.40111	0.00633814	Up	79
	SEMA7A	0.497906	0.0073554	Up	80
	MCM6	0.584818	0.00740859	Up	81
	IFI16	0.386714	0.00749219	Up	82
	APAF1	0.592648	0.00749819	Up	83
	RPA3	0.553068	0.0076391	Up	84
	WARS	0.541346	0.00775749	Up	85
	EPHX2	0.577648	0.00775862	Up	86
	CBLB	0.351785	0.00775935	Up	87
	FUT8	0.538586	0.00803874	Up	88
	CTSD	0.357523	0.00812798	Up	89
	SSRP1	0.545272	0.0081835	Up	90
	SORL1	-1.32693	4.35329e-09	Down	1
	AOAH	-1.07688	1.48032e-08	Down	2
	PTGDR	-1.1716	9.65403e-08	Down	3
	LTB	-1.03499	1.8912e-07	Down	4
	IL7R	-0.905793	1.02882e-06	Down	5
	TC2N	-0.903113	2.87044e-06	Down	6
	SELL	-1.04152	3.97003e-06	Down	7
	ANXA1	-0.665329	4.75823e-06	Down	8
	ENC1	-0.961547	1.56414e-05	Down	9
	FGR	-0.771493	3.1556e-05	Down	10
	PDLIM1	-0.795976	6.0185e-05	Down	11
	SLC2A3	-0.583225	6.27242e-05	Down	12
	ITM2C	-0.686004	6.30207e-05	Down	13
	PLXDC1	-0.731671	7.38536e-05	Down	14
	GZMK	-0.442563	7.83422e-05	Down	15
	PLEK	-0.827042	8.14293e-05	Down	16
	TCF7	-0.858383	8.31857e-05	Down	17
	BIN2	-0.688228	0.000118469	Down	18
	ITGA5	-0.681288	0.000129649	Down	19
	RIPOR2	-0.771832	0.000140468	Down	20
	S100A10	-0.530424	0.000183874	Down	21
	GLUL	-0.814363	0.000183983	Down	22
	MATK	-0.832646	0.000195155	Down	23
	EPHA4	-0.755822	0.000198719	Down	24
	KLRG1	-0.684908	0.000217602	Down	25
	MCUB	-0.805549	0.000220314	Down	26
	EPHA1-AS1	-0.623303	0.000241582	Down	27
	BTG2	-0.52637	0.000253483	Down	28
	LAT	-0.568297	0.000257982	Down	29
	GPR183	-0.771774	0.000356688	Down	30
	MS4A1	-0.720568	0.000357009	Down	31
	IGLV2-14	-0.714898	0.000367435	Down	32
	CXCR5	-0.641552	0.000511577	Down	33
	LYAR	-0.675936	0.000515542	Down	34
	AHNAK	-0.426564	0.000614701	Down	35
	TNF	-0.735743	0.000638566	Down	36
	CAMK4	-0.688822	0.000671976	Down	37
	RASSF3	-0.613712	0.000699743	Down	38
	GLIPR2	-0.673426	0.000802289	Down	39
	GIMAP7	-0.49823	0.000809508	Down	40
	MGAT4A	-0.725531	0.000923344	Down	41
	C1orf162	-0.57625	0.000973995	Down	42
	TPRG1	-0.676166	0.00109705	Down	43
	DPP4	-0.504687	0.0012093	Down	44
	TMEM123	-0.669737	0.00126538	Down	45
	FCRL6	-0.691979	0.00165949	Down	46
	P2RY8	-0.679981	0.001696	Down	47
	DKK3	-0.688488	0.00187699	Down	48
	UPP1	-0.689436	0.0018789	Down	49
	ADAM19	-0.63202	0.00190084	Down	50
	GRAP2	-0.6348	0.00214042	Down	51
	PPP2R2B	-0.646574	0.0022188	Down	52
	ADRB2	-0.683585	0.0022593	Down	53
	FOS	-0.327001	0.00226645	Down	54
	AC004585.1	-0.511256	0.00231916	Down	55
	LINC02273	-0.514937	0.00235985	Down	56
	NPC1	-0.676396	0.00244828	Down	57
	GIMAP5	-0.563897	0.00257663	Down	58
	AUTS2	-0.572105	0.00259798	Down	59
	AC034238.1	-0.661223	0.00264956	Down	60
	PIP4K2B	-0.642584	0.00275918	Down	61
	CD40LG	-0.492427	0.00280705	Down	62
	PBXIP1	-0.552899	0.00286527	Down	63
	KCNA3	-0.634205	0.00290019	Down	64
	MBP	-0.550292	0.00297238	Down	65
	AC013264.1	-0.51872	0.00306627	Down	66
	SATB1	-0.644013	0.00316349	Down	67
	KLF3	-0.501248	0.00322712	Down	68
	MYBL1	-0.536926	0.00370432	Down	69
	CRYBG1	-0.562469	0.00388017	Down	70
	S1PR1	-0.550276	0.00425576	Down	71
	DIP2A	-0.599159	0.0045802	Down	72
	KLF2	-0.628563	0.00479775	Down	73
	DNAJB1	-0.34768	0.00489521	Down	74
	OTUD6B-AS1	-0.628672	0.0049059	Down	75
	CXCR4	-0.282623	0.00507986	Down	76
	RERE	-0.620799	0.00514075	Down	77
	CD300A	-0.598045	0.00525458	Down	78
	LINC00402	-0.384094	0.00534665	Down	79
	GYG1	-0.526666	0.00548648	Down	80
	CCDC57	-0.615301	0.00551951	Down	81
	S1PR5	-0.509594	0.00564008	Down	82
	RCAN2	-0.403115	0.00578279	Down	83
	UBR2	-0.551549	0.00592563	Down	84
	NLRP1	-0.584407	0.00594016	Down	85
	SLC39A10	-0.542598	0.00604406	Down	86
	ZFP36L2	-0.327544	0.0061177	Down	87
	RFFL	-0.606663	0.0064123	Down	88
	GZMM	-0.414876	0.00657056	Down	89
	JUNB	-0.257174	0.00666764	Down	90

## Sheet: Feuil1
Table S4: TRTpred’ signature
Genes	Log-Fold-Change	P-value*	group (up / down regulated)	order (1-90)
CXCL13	1.08959	2.8436e-13	Up	1
KIR2DL4	1.18721	4.01466e-08	Up	2
TIGIT	0.793017	7.37263e-08	Up	3
ZBED2	1.09245	5.38295e-07	Up	4
TNFRSF9	0.810964	5.5943e-07	s	5
PHLDA1	0.811465	1.5524e-06	Up	6
LAG3	0.719001	1.69206e-06	Up	7
LINC01480	1.03367	2.59807e-06	Up	8
CTLA4	0.686057	3.62871e-06	Up	9
TOX	0.722214	4.22499e-06	Up	10
PDCD1	0.735743	1.08144e-05	Up	11
HAVCR2	0.711683	1.36688e-05	Up	12
PRF1	0.535501	3.87556e-05	Up	13
KLRC2	0.800816	5.96739e-05	Up	14
CD7	0.440181	6.62401e-05	Up	15
DUSP4	0.459167	0.000119753	Up	16
PARK7	0.499445	0.00019631	Up	17
PON2	0.832714	0.000199177	Up	18
TNS3	0.819292	0.000254775	Up	19
RIN3	0.779553	0.000288335	Up	20
UBE2F	0.71162	0.000311252	Up	21
RBPJ	0.629449	0.000327041	Up	22
DRAIC	0.79491	0.00033924	Up	23
VCAM1	0.557062	0.000347372	Up	24
CCL3	0.56217	0.000431829	Up	25
LINC01943	0.726036	0.000468779	Up	26
SNX9	0.751799	0.000566323	Up	27
LYST	0.464935	0.000580479	Up	28
KLHDC7B	0.754148	0.000588095	Up	29
IGFLR1	0.613684	0.000600718	Up	30
FAM49A	0.700585	0.000707878	Up	31
RBM23	0.74865	0.000739897	Up	32
AC243829.4	0.70341	0.00082314	Up	33
HAPLN3	0.737419	0.000957435	Up	34
TIAM2	0.605718	0.00107341	Up	35
KLRC1	0.729796	0.0010928	Up	36
CD27	0.416809	0.00111751	Up	37
TSHZ2	0.706585	0.00133825	Up	38
SNAP47	0.572097	0.00145787	Up	39
MTSS1	0.704111	0.00153424	Up	40
ITGAE	0.552756	0.00154118	Up	41
MIR155HG	0.60018	0.00168379	Up	42
TNFRSF1B	0.488837	0.00171542	Up	43
SRP54	0.643473	0.00181818	Up	44
RYR2	0.450506	0.00190216	Up	45
UHMK1	0.593055	0.00190912	Up	46
AFAP1L2	0.68121	0.00201262	Up	47
ALDH3A2	0.680836	0.00231327	Up	48
ANKRD35	0.627526	0.00241747	Up	49
TRUB2	0.64903	0.00250968	Up	50
AC243960.1	0.616688	0.00269189	Up	51
FAM3C	0.652241	0.00276805	Up	52
NBL1	0.594984	0.00284591	Up	53
AC016747.1	0.494893	0.00306164	Up	54
PHC1	0.612077	0.0030872	Up	55
CTU2	0.493613	0.00348131	Up	56
CD226	0.650004	0.00355662	Up	57
CLNK	0.589775	0.00359344	Up	58
DGKH	0.647932	0.00362117	Up	59
ADGRG1	0.57518	0.0040091	Up	60
G6PD	0.612089	0.00409252	Up	61
AHI1	0.595831	0.00415839	Up	62
TRAF5	0.532749	0.00423116	Up	63
AIP	0.491796	0.00423426	Up	64
PLPP1	0.639502	0.00425046	Up	65
KIR2DL3	0.588379	0.00440652	Up	66
PRKAG2	0.627298	0.00458832	Up	67
STAT3	0.379448	0.00474596	Up	68
PKM	0.376015	0.00508623	Up	69
SIRPG	0.446487	0.00527863	Up	70
JARID2	0.591711	0.00534293	Up	71
SARDH	0.621287	0.00534723	Up	72
ZNF79	0.621055	0.00552276	Up	73
CDK14	0.500435	0.00571465	Up	74
NOTCH1	0.596427	0.00580586	Up	75
RGS1	0.301712	0.00619192	Up	76
BTNL8	0.471934	0.00622764	Up	77
PRIM2	0.603089	0.00630666	Up	78
PMAIP1	0.40111	0.00633814	Up	79
SEMA7A	0.497906	0.0073554	Up	80
MCM6	0.584818	0.00740859	Up	81
IFI16	0.386714	0.00749219	Up	82
APAF1	0.592648	0.00749819	Up	83
RPA3	0.553068	0.0076391	Up	84
WARS	0.541346	0.00775749	Up	85
EPHX2	0.577648	0.00775862	Up	86
CBLB	0.351785	0.00775935	Up	87
FUT8	0.538586	0.00803874	Up	88
CTSD	0.357523	0.00812798	Up	89
SSRP1	0.545272	0.0081835	Up	90
SORL1	-1.32693	4.35329e-09	Down	1
AOAH	-1.07688	1.48032e-08	Down	2
PTGDR	-1.1716	9.65403e-08	Down	3
LTB	-1.03499	1.8912e-07	Down	4
IL7R	-0.905793	1.02882e-06	Down	5
TC2N	-0.903113	2.87044e-06	Down	6
SELL	-1.04152	3.97003e-06	Down	7
ANXA1	-0.665329	4.75823e-06	Down	8
ENC1	-0.961547	1.56414e-05	Down	9
FGR	-0.771493	3.1556e-05	Down	10
PDLIM1	-0.795976	6.0185e-05	Down	11
SLC2A3	-0.583225	6.27242e-05	Down	12
ITM2C	-0.686004	6.30207e-05	Down	13
PLXDC1	-0.731671	7.38536e-05	Down	14
GZMK	-0.442563	7.83422e-05	Down	15
PLEK	-0.827042	8.14293e-05	Down	16
TCF7	-0.858383	8.31857e-05	Down	17
BIN2	-0.688228	0.000118469	Down	18
ITGA5	-0.681288	0.000129649	Down	19
RIPOR2	-0.771832	0.000140468	Down	20
S100A10	-0.530424	0.000183874	Down	21
GLUL	-0.814363	0.000183983	Down	22
MATK	-0.832646	0.000195155	Down	23
EPHA4	-0.755822	0.000198719	Down	24
KLRG1	-0.684908	0.000217602	Down	25
MCUB	-0.805549	0.000220314	Down	26
EPHA1-AS1	-0.623303	0.000241582	Down	27
BTG2	-0.52637	0.000253483	Down	28
LAT	-0.568297	0.000257982	Down	29
GPR183	-0.771774	0.000356688	Down	30
MS4A1	-0.720568	0.000357009	Down	31
IGLV2-14	-0.714898	0.000367435	Down	32
CXCR5	-0.641552	0.000511577	Down	33
LYAR	-0.675936	0.000515542	Down	34
AHNAK	-0.426564	0.000614701	Down	35
TNF	-0.735743	0.000638566	Down	36
CAMK4	-0.688822	0.000671976	Down	37
RASSF3	-0.613712	0.000699743	Down	38
GLIPR2	-0.673426	0.000802289	Down	39
GIMAP7	-0.49823	0.000809508	Down	40
MGAT4A	-0.725531	0.000923344	Down	41
C1orf162	-0.57625	0.000973995	Down	42
TPRG1	-0.676166	0.00109705	Down	43
DPP4	-0.504687	0.0012093	Down	44
TMEM123	-0.669737	0.00126538	Down	45
FCRL6	-0.691979	0.00165949	Down	46
P2RY8	-0.679981	0.001696	Down	47
DKK3	-0.688488	0.00187699	Down	48
UPP1	-0.689436	0.0018789	Down	49
ADAM19	-0.63202	0.00190084	Down	50
GRAP2	-0.6348	0.00214042	Down	51
PPP2R2B	-0.646574	0.0022188	Down	52
ADRB2	-0.683585	0.0022593	Down	53
FOS	-0.327001	0.00226645	Down	54
AC004585.1	-0.511256	0.00231916	Down	55
LINC02273	-0.514937	0.00235985	Down	56
NPC1	-0.676396	0.00244828	Down	57
GIMAP5	-0.563897	0.00257663	Down	58
AUTS2	-0.572105	0.00259798	Down	59
AC034238.1	-0.661223	0.00264956	Down	60
PIP4K2B	-0.642584	0.00275918	Down	61
CD40LG	-0.492427	0.00280705	Down	62
PBXIP1	-0.552899	0.00286527	Down	63
KCNA3	-0.634205	0.00290019	Down	64
MBP	-0.550292	0.00297238	Down	65
AC013264.1	-0.51872	0.00306627	Down	66
SATB1	-0.644013	0.00316349	Down	67
KLF3	-0.501248	0.00322712	Down	68
MYBL1	-0.536926	0.00370432	Down	69
CRYBG1	-0.562469	0.00388017	Down	70
S1PR1	-0.550276	0.00425576	Down	71
DIP2A	-0.599159	0.0045802	Down	72
KLF2	-0.628563	0.00479775	Down	73
DNAJB1	-0.34768	0.00489521	Down	74
OTUD6B-AS1	-0.628672	0.0049059	Down	75
CXCR4	-0.282623	0.00507986	Down	76
RERE	-0.620799	0.00514075	Down	77
CD300A	-0.598045	0.00525458	Down	78
LINC00402	-0.384094	0.00534665	Down	79
GYG1	-0.526666	0.00548648	Down	80
CCDC57	-0.615301	0.00551951	Down	81
S1PR5	-0.509594	0.00564008	Down	82
RCAN2	-0.403115	0.00578279	Down	83
UBR2	-0.551549	0.00592563	Down	84
NLRP1	-0.584407	0.00594016	Down	85
SLC39A10	-0.542598	0.00604406	Down	86
ZFP36L2	-0.327544	0.0061177	Down	87
RFFL	-0.606663	0.0064123	Down	88
GZMM	-0.414876	0.00657056	Down	89
JUNB	-0.257174	0.00666764	Down	90
	*: The p-values are calculated using the two-sided quasi-likelihood F-test in the edgeR package and are corrected for multiple testing using the Benjamini-Hochberg procedure
