# Supplementary material for: Identification of clinically relevant T cell receptors for personalized T cell therapy using combinatorial algorithms
Source: Nat Biotechnol. 2024 May 7;43(3):323–8. doi: 10.1038/s41587-024-02232-0 (PMC11919687; doi:10.1038/s41587-024-02232-0)
Supplement: Supplementary file 7 — T-cell repertoire’s metrics for the 42 patients. [file 41587_2024_2232_MOESM7_ESM.xlsx]

## Sheet: TCR metrics
	Table S5: T-cell repertoire’s metrics for the 42 patients
	Patient Info			n cells			Proportion CD8+ TRT	clonality		Richness (n TCRs)				Proportion TCRs TRT and HA																						Proportion TCRs with High Avidity
	Cohort	Label	Cancer	Patient Total	CD8+ TRpos	CD8+ TRneg	CD8+ TRpos / total	CD8+ TRneg	CD8+ TRpos	Patient total	CD8+ TRpos	CD8+ TRneg	CD8+ TRpos High avidity	CD8+ TRpos High avidity / total																						Trpos
	Input Data	Pt. 1	Mel	2598	588	264	0.226328	0.00571998	0.0213034	2290	476	253	84	0.0366812																						0.0366812
	Input Data	Pt. 2	Mel	4395	932	393	0.212059	0.00822266	0.0728875	3024	529	357	106	0.0350529																						0.0350529
	Input Data	Pt. 3	Mel	5775	3408	420	0.59013	0.022263	0.147804	2366	996	355	191	0.080727																						0.080727
	Input Data	Pt. 4	Mel	2594	400	431	0.154202	0.01913	0.0551669	1802	250	367	56	0.0310766																						0.0310766
	Input Data	Pt. 5	Mel	543	110	124	0.202578	0.0171979	0.0710257	394	70	107	14	0.035533																						0.035533
	Input Data	Pt. 6	Mel	3465	482	140	0.139105	0.00696647	0.0344877	3131	365	132	64	0.0204408																						0.0204408
	Input Data	Pt. 7	Mel	3394	1782	233	0.525044	0.0116655	0.0732572	1788	810	212	153	0.0855705																						0.0855705
	Input Data	Pt. 8	Mel	4405	3043	210	0.690806	0.0260309	0.075093	2366	1462	166	259	0.109467																						0.109467
	Input Data	Pt. 9	Mel	1316	216	359	0.164134	0.0201044	0.0559966	931	141	295	35	0.037594																						0.037594
	Input Data	Pt. 10	Mel	4832	920	402	0.190397	0.0228133	0.0570333	3410	562	323	121	0.0354839																						0.0354839
	Internal Benchmarking	Pt. 11	Mel	4442	1466	568	0.330032	0.0262035	0.277377	2566	423	439	85	0.0331255																						0.0331255
	Internal Benchmarking	Pt. 12	Mel	3481	2879	246	0.827061	0.00716975	0.314882	920	467	224	92	0.1																						0.1
	Internal Benchmarking	Pt. 13	Mel	6122	2079	489	0.339595	0.00369404	0.130624	4205	1262	465	234	0.055648																						0.055648
	Internal Benchmarking	Pt. 14	Mel	5370	3147	390	0.586034	0.0104446	0.214875	2448	832	352	177	0.0723039																						0.0723039
	Oliveira	Pt-A	Mel	10844	6276	2473	0.578753	0.0356592	0.12051	3437	1756	1680	263	0.0765202																						0.0765202
	Oliveira	Pt-B	Mel	68	36	14	0.529412	0.0176632	0.0877822	34	21	12	3	0.0882353																						0.0882353
	Oliveira	Pt-C	Mel	8832	7024	341	0.79529	0.0133958	0.358462	973	671	301	102	0.10483																						0.10483
	Oliveira	Pt-D	Mel	10575	6476	1836	0.612388	0.0098604	0.244581	2802	1175	1626	160	0.0571021																						0.0571021
	Zheng	CRI3061	GI	516	116	117	0.224806	0.0192378	0.199031	359	51	99
	Zheng	CRI3244	GI	612	290	61	0.473856	0.00911382	0.0804104	368	132	56
	Zheng	CRI3281	GI	808	343	72	0.424505	0.0122111	0.127036	458	148	64
	Zheng	CRI3395	GI	470	194	44	0.412766	0.0133197	0.0788312	322	113	39
	Zheng	CRI3571	GI	593	262	64	0.441821	0.0119237	0.109407	398	121	59
	Hanada	Pt. 1	Lung	23942	7309	278	0.305279	0.00600426	0.452175	6873	816	259	188	0.0273534																						0.0273534
	Hanada	Pt. 2	Lung	27770	9116	361	0.328268	0.00242333	0.568787	5658	1507	350	317	0.0560269																						0.0560269
	Hanada	Pt. 3	Lung	19849	3871	518	0.195022	0.00945137	0.323774	5909	896	455	220	0.0372313																						0.0372313
	Hanada	Pt. 4	Lung	14664	3438	737	0.234452	0.00828062	0.397998	7245	564	661	159	0.0219462																						0.0219462
	Lowery	4261	Mel	2683	122	64	0.0454715	0.0061177	0.00253965	2169	118	61	31	0.0142923																						0.0142923
	Lowery	4283	GI	1469	228	92	0.155208	0	0.0188149	1073	201	92	46	0.0428705																						0.0428705
	Lowery	4298	GI	14743	49	25	0.00332361	0	1.11022e-16	167	49	25	10	0.0598802																						0.0598802
	Lowery	4317	GI	3728	1309	333	0.351127	0.00518861	0.150059	1674	532	312	152	0.0908005																						0.0908005
	Lowery	4322	Breast	2501	907	117	0.362655	0.0106938	0.114955	980	455	104	108	0.110204																						0.110204
	Lowery	4323	GI	2444	724	357	0.296236	0.00486091	0.150186	1521	356	337	75	0.0493097																						0.0493097
	Lowery	4324	GI	3838	1063	219	0.276967	0.0059787	0.0840395	2091	588	208	133	0.0636059																						0.0636059
	Lowery	4325	Breast	2222	603	77	0.271377	0.00113878	0.0741039	962	388	76	77	0.0800416																						0.0800416
	Lowery	4342	GI	6448	3820	671	0.592432	0.00325186	0.100971	3383	1982	642	522	0.154301																						0.154301
	Lowery	4385	GI	3374	852	264	0.252519	0.00768941	0.149791	1801	309	246	81	0.044975																						0.044975
	Lowery	4393	GI	767	65	36	0.0847458	0.00290754	0.0295496	461	52	35	13	0.0281996																						0.0281996
	Lowery	4394	GI	3291	829	289	0.251899	0.0165634	0.119369	1651	294	251	65	0.0393701																						0.0393701
	Lowery	4397	GI	1246	298	85	0.239165	0.00338639	0.0438237	471	218	83	63	0.133758																						0.133758
	Lowery	4400	GI	2878	689	89	0.239402	0.00452786	0.0540039	1372	446	84	94	0.0685131																						0.0685131
	Lowery	4421	GI	10404	1583	321	0.152153	0.0160655	0.125576	5061	722	288	212	0.041889																						0.041889

## Sheet: Feuil1
Table S5: T-cell repertoire’s metrics for the 42 patients
Patient Info			n cells			Proportion CD8+ TRT	clonality		Richness (n TCRs)				Proportion TCRs TRT and HA
Cohort	Label	Cancer	Patient Total	CD8+ TRpos	CD8+ TRneg	CD8+ TRpos / total	CD8+ TRneg	CD8+ TRpos	Patient total	CD8+ TRpos	CD8+ TRneg	CD8+ TRpos High avidity	CD8+ TRpos High avidity / total
Input Data	Pt. 1	Mel	2598	588	264	0.226328	0.00571998	0.0213034	2290	476	253	84	0.0366812
Input Data	Pt. 2	Mel	4395	932	393	0.212059	0.00822266	0.0728875	3024	529	357	106	0.0350529
Input Data	Pt. 3	Mel	5775	3408	420	0.59013	0.022263	0.147804	2366	996	355	191	0.080727
Input Data	Pt. 4	Mel	2594	400	431	0.154202	0.01913	0.0551669	1802	250	367	56	0.0310766
Input Data	Pt. 5	Mel	543	110	124	0.202578	0.0171979	0.0710257	394	70	107	14	0.035533
Input Data	Pt. 6	Mel	3465	482	140	0.139105	0.00696647	0.0344877	3131	365	132	64	0.0204408
Input Data	Pt. 7	Mel	3394	1782	233	0.525044	0.0116655	0.0732572	1788	810	212	153	0.0855705
Input Data	Pt. 8	Mel	4405	3043	210	0.690806	0.0260309	0.075093	2366	1462	166	259	0.109467
Input Data	Pt. 9	Mel	1316	216	359	0.164134	0.0201044	0.0559966	931	141	295	35	0.037594
Input Data	Pt. 10	Mel	4832	920	402	0.190397	0.0228133	0.0570333	3410	562	323	121	0.0354839
Internal Benchmarking	Pt. 11	Mel	4442	1466	568	0.330032	0.0262035	0.277377	2566	423	439	85	0.0331255
Internal Benchmarking	Pt. 12	Mel	3481	2879	246	0.827061	0.00716975	0.314882	920	467	224	92	0.1
Internal Benchmarking	Pt. 13	Mel	6122	2079	489	0.339595	0.00369404	0.130624	4205	1262	465	234	0.055648
Internal Benchmarking	Pt. 14	Mel	5370	3147	390	0.586034	0.0104446	0.214875	2448	832	352	177	0.0723039
Oliveira	Pt-A	Mel	10844	6276	2473	0.578753	0.0356592	0.12051	3437	1756	1680	263	0.0765202
Oliveira	Pt-B	Mel	68	36	14	0.529412	0.0176632	0.0877822	34	21	12	3	0.0882353
Oliveira	Pt-C	Mel	8832	7024	341	0.79529	0.0133958	0.358462	973	671	301	102	0.10483
Oliveira	Pt-D	Mel	10575	6476	1836	0.612388	0.0098604	0.244581	2802	1175	1626	160	0.0571021
Zheng	CRI3061	GI	516	116	117	0.224806	0.0192378	0.199031	359	51	99
Zheng	CRI3244	GI	612	290	61	0.473856	0.00911382	0.0804104	368	132	56
Zheng	CRI3281	GI	808	343	72	0.424505	0.0122111	0.127036	458	148	64
Zheng	CRI3395	GI	470	194	44	0.412766	0.0133197	0.0788312	322	113	39
Zheng	CRI3571	GI	593	262	64	0.441821	0.0119237	0.109407	398	121	59
Hanada	Pt. 1	Lung	23942	7309	278	0.305279	0.00600426	0.452175	6873	816	259	188	0.0273534
Hanada	Pt. 2	Lung	27770	9116	361	0.328268	0.00242333	0.568787	5658	1507	350	317	0.0560269
Hanada	Pt. 3	Lung	19849	3871	518	0.195022	0.00945137	0.323774	5909	896	455	220	0.0372313
Hanada	Pt. 4	Lung	14664	3438	737	0.234452	0.00828062	0.397998	7245	564	661	159	0.0219462
Lowery	4261	Mel	2683	122	64	0.0454715	0.0061177	0.00253965	2169	118	61	31	0.0142923
Lowery	4283	GI	1469	228	92	0.155208	0	0.0188149	1073	201	92	46	0.0428705
Lowery	4298	GI	14743	49	25	0.00332361	0	1.11022e-16	167	49	25	10	0.0598802
Lowery	4317	GI	3728	1309	333	0.351127	0.00518861	0.150059	1674	532	312	152	0.0908005
Lowery	4322	Breast	2501	907	117	0.362655	0.0106938	0.114955	980	455	104	108	0.110204
Lowery	4323	GI	2444	724	357	0.296236	0.00486091	0.150186	1521	356	337	75	0.0493097
Lowery	4324	GI	3838	1063	219	0.276967	0.0059787	0.0840395	2091	588	208	133	0.0636059
Lowery	4325	Breast	2222	603	77	0.271377	0.00113878	0.0741039	962	388	76	77	0.0800416
Lowery	4342	GI	6448	3820	671	0.592432	0.00325186	0.100971	3383	1982	642	522	0.154301
Lowery	4385	GI	3374	852	264	0.252519	0.00768941	0.149791	1801	309	246	81	0.044975
Lowery	4393	GI	767	65	36	0.0847458	0.00290754	0.0295496	461	52	35	13	0.0281996
Lowery	4394	GI	3291	829	289	0.251899	0.0165634	0.119369	1651	294	251	65	0.0393701
Lowery	4397	GI	1246	298	85	0.239165	0.00338639	0.0438237	471	218	83	63	0.133758
Lowery	4400	GI	2878	689	89	0.239402	0.00452786	0.0540039	1372	446	84	94	0.0685131
Lowery	4421	GI	10404	1583	321	0.152153	0.0160655	0.125576	5061	722	288	212	0.041889
