# Supplementary material for: Identification of clinically relevant T cell receptors for personalized T cell therapy using combinatorial algorithms
Source: Nat Biotechnol. 2024 May 7;43(3):323–8. doi: 10.1038/s41587-024-02232-0 (PMC11919687; doi:10.1038/s41587-024-02232-0)
Supplement: Supplementary file 8 — Description of the five TCR candidates assessed in vitro and in vivo. [file 41587_2024_2232_MOESM8_ESM.xlsx]

## Sheet: MixTRTpred
	Table S6: Description of the five TCR candidates assessed in vitro and in vivo
	Clone_number	TR_score	Koff	Cluster_id_final (n = 5)	TRAV	CDR3a	TRAJ	TRBV	CDR3b	TRBJ	n cells
	1	2.68616	High	1	TRAV21	CAVGNAGKSTF	TRAJ27	TRBV9	CASSVNGYEQYF	TRBJ2-7	30
	2	2.17503	High	2	TRAV12-1	CVFASGYSTLTF	TRAJ11	TRBV6-1	CALFPQKGGSSYNEQFF	TRBJ2-1	1
	3	1.90136	High	3	TRAV5	CAESIGNTDKLIF	TRAJ34	TRBV15	CATSPGRMSNQPQHF	TRBJ1-5	9
	4	1.8277	High	4	TRAV17	CATASSNFGNEKLTF	TRAJ48	TRBV10-3	CAIRSKAGGGETQYF	TRBJ2-5	22
	5	1.67994	High	5	TRAV38-1	CAFMKPRGADGLTF	TRAJ45	TRBV11-2	CASSPTNTVETQYF	TRBJ2-5	1
