# Supplementary material for: Identification of clinically relevant T cell receptors for personalized T cell therapy using combinatorial algorithms
Source: Nat Biotechnol. 2024 May 7;43(3):323–8. doi: 10.1038/s41587-024-02232-0 (PMC11919687; doi:10.1038/s41587-024-02232-0)
Supplement: Supplementary file 9 — Statistical source data. [file 41587_2024_2232_MOESM9_ESM.xlsx]

## Sheet: Fig_1_B
	Patient	number of clones				number of cells
		TR+	TR+	TR-	TR-	TR+	TR+	TR-	TR-
		Orphan	Deorphan	Orphan	Deorphan	Orphan	Deorphan	Orphan	Deorphan
	Pt. 1	0	2	14	0	0	4	28	0
	Pt. 2	13	7	10	0	26	14	20	0
	Pt. 3	17	0	9	0	34	0	18	0
	Pt. 4	8	0	16	0	16	0	32	0
	Pt. 5	4	0	14	0	8	0	28	0
	Pt. 6	9	6	7	0	18	12	14	0
	Pt. 7	16	10	20	0	32	20	40	0
	Pt. 8	2	4	8	0	4	8	16	0
	Pt. 9	1	2	8	0	2	4	16	0
	Pt. 10	5	6	6	0	10	12	12	0

## Sheet: Fig_1_D
Classifier	Model-Number*	mcc	auc
signature	15	0.362023	0.773761
signature	16	0.359175	0.749293
LR	6	0.295702	0.722424
signature	17	0.29478	0.711594
LR	5	0.287721	0.734725
signature	14	0.280347	0.615045
signature	21	0.278272	0.688977
LR	9	0.270645	0.718904
LR	3	0.265205	0.667463
LR	4	0.263057	0.724659
LR	1	0.25663	0.709128
signature	13	0.253218	0.69751
LR	8	0.251614	0.716467
LR	10	0.235819	0.705325
signature	20	0.210115	0.661234
signature	18	0.204622	0.58332
signature	19	0.203921	0.678586
LR	2	0.197684	0.681295
LR	12	0.185749	0.694748
LR	11	0.156805	0.695922
LR	7	0.131054	0.630782
*Description of the models can be found in Methods

## Sheet: Fig_1_D_Pannel
	Specificity	TRTpred score
	TAA/NeoAg	1.87104
	Viral	-1.08636
	TAA/NeoAg	1.8354
	TAA/NeoAg	1.92657
	TAA/NeoAg	-0.31137
	TAA/NeoAg	-0.72607
	TAA/NeoAg	1.20493
	TAA/NeoAg	0.924771
	TAA/NeoAg	0.866194
	TAA/NeoAg	0.534822
	TAA/NeoAg	0.772275
	TAA/NeoAg	0.198065
	TAA/NeoAg	-0.37101
	TAA/NeoAg	0.801005
	TAA/NeoAg	1.85433
	TAA/NeoAg	0.111479
	TAA/NeoAg	-0.66371
	TAA/NeoAg	0.613963
	TAA/NeoAg	0.406985
	TAA/NeoAg	0.564841
	TAA/NeoAg	0.274297
	TAA/NeoAg	0.078244
	TAA/NeoAg	-0.75787
	TAA/NeoAg	1.15516
	TAA/NeoAg	0.906094
	TAA/NeoAg	2.12567
	TAA/NeoAg	2.1218
	TAA/NeoAg	0.407077
	TAA/NeoAg	-0.04329
	TAA/NeoAg	1.70578
	TAA/NeoAg	-0.11829
	TAA/NeoAg	-0.17073
	Viral	-0.70361
	TAA/NeoAg	0.226929
	TAA/NeoAg	0.303233
	TAA/NeoAg	-0.31122
	TAA/NeoAg	1.01717
	TAA/NeoAg	0.524835
	TAA/NeoAg	0.012268
	TAA/NeoAg	0.738092
	TAA/NeoAg	1.60562
	TAA/NeoAg	1.1425
	TAA/NeoAg	0.218928
	TAA/NeoAg	-0.53695
	TAA/NeoAg	0.390986
	TAA/NeoAg	1.64643
	TAA/NeoAg	-0.26075
	TAA/NeoAg	0.324072
	TAA/NeoAg	0.18431
	TAA/NeoAg	2.13481
	TAA/NeoAg	0.052177
	TAA/NeoAg	-0.55823
	TAA/NeoAg	1.12187
	TAA/NeoAg	1.12103
	TAA/NeoAg	0.377372
	TAA/NeoAg	0.356488
	TAA/NeoAg	0.094555
	TAA/NeoAg	0.546188
	TAA/NeoAg	0.817611
	Viral	-1.96723
	Viral	-1.52155
	Viral	-0.76029
	Viral	-0.54142
	Viral	-0.74942
	Viral	-1.02355
	Viral	-1.08991
	Viral	-0.50525
	Viral	-1.56008
	Viral	-1.40095
	Viral	-1.14631
	Viral	-1.94754
	Viral	-1.56407
	Viral	-1.5563
	Viral	-1.75202
	Viral	-1.80842
	Viral	-0.46614
	Viral	-0.88743
	Viral	-0.95429
	Viral	-1.45147
	TAA/NeoAg	0.99758
	TAA/NeoAg	1.15245
	TAA/NeoAg	0.706075
	TAA/NeoAg	1.19051
	TAA/NeoAg	-0.01273
	TAA/NeoAg	0.226155
	TAA/NeoAg	0.071901
	TAA/NeoAg	-0.00952
	TAA/NeoAg	0.077756
	TAA/NeoAg	-0.65343
	TAA/NeoAg	1.17247
	TAA/NeoAg	0.239171
	TAA/NeoAg	1.28472
	TAA/NeoAg	0.585193
	TAA/NeoAg	0.022593
	TAA/NeoAg	0.212413
	Viral	-1.62015
	TAA/NeoAg	1.83867
	TAA/NeoAg	0.971893
	TAA/NeoAg	2.27573
	TAA/NeoAg	1.68218
	TAA/NeoAg	1.36034
	TAA/NeoAg	0.010607
	TAA/NeoAg	2.4321
	TAA/NeoAg	1.0435
	TAA/NeoAg	1.69422
	TAA/NeoAg	-0.12409
	TAA/NeoAg	0.367353
	TAA/NeoAg	1.95409
	TAA/NeoAg	1.28169
	TAA/NeoAg	1.06563
	TAA/NeoAg	0.639585
	TAA/NeoAg	0.676982
	TAA/NeoAg	0.741884
	TAA/NeoAg	1.09628
	TAA/NeoAg	1.55468
	TAA/NeoAg	-0.10853
	TAA/NeoAg	1.39948
	TAA/NeoAg	1.83359
	TAA/NeoAg	1.817
	TAA/NeoAg	0.73892
	TAA/NeoAg	1.51027
	TAA/NeoAg	0.328296
	TAA/NeoAg	0.358612
	TAA/NeoAg	-0.4032
	Viral	-2.87758
	TAA/NeoAg	1.60725
	TAA/NeoAg	0.016767
	TAA/NeoAg	0.086314
	TAA/NeoAg	1.45101
	TAA/NeoAg	-0.11011
	TAA/NeoAg	0.748666
	TAA/NeoAg	1.58683
	TAA/NeoAg	-0.54038
	TAA/NeoAg	-0.19597
	TAA/NeoAg	0.614468
	TAA/NeoAg	0.563562
	TAA/NeoAg	0.447708
	TAA/NeoAg	0.201878
	TAA/NeoAg	-0.06451
	TAA/NeoAg	0.692777
	TAA/NeoAg	0.920677
	TAA/NeoAg	-0.14438
	TAA/NeoAg	0.209787
	TAA/NeoAg	1.08487
	TAA/NeoAg	0.23835
	TAA/NeoAg	1.01909
	TAA/NeoAg	0.118404
	TAA/NeoAg	0.503589
	TAA/NeoAg	2.48634
	TAA/NeoAg	0.196671
	TAA/NeoAg	1.05082
	TAA/NeoAg	0.608455
	TAA/NeoAg	1.1995
	TAA/NeoAg	1.28542
	TAA/NeoAg	0.88352
	TAA/NeoAg	0.814936
	TAA/NeoAg	0.955583
	TAA/NeoAg	1.50171
	TAA/NeoAg	0.789775
	TAA/NeoAg	1.11853
	TAA/NeoAg	-0.18435
	TAA/NeoAg	0.755233
	TAA/NeoAg	0.711191
	TAA/NeoAg	0.399481
	Viral	-0.72405
	Viral	-0.83352
	TAA/NeoAg	0.936939
	TAA/NeoAg	2.49379
	TAA/NeoAg	0.804035
	TAA/NeoAg	1.19626
	Viral	-0.64387
	TAA/NeoAg	2.53613
	TAA/NeoAg	0.874327
	TAA/NeoAg	1.64146
	Viral	-1.6169
	Viral	-0.13935
	TAA/NeoAg	1.96495
	TAA/NeoAg	2.46088
	TAA/NeoAg	1.7909
	TAA/NeoAg	0.093662
	TAA/NeoAg	0.966628
	TAA/NeoAg	2.46792
	TAA/NeoAg	0.199294
	TAA/NeoAg	1.47032
	TAA/NeoAg	-0.24885
	Viral	-1.3408
	TAA/NeoAg	2.08045
	Viral	-1.13973
	Viral	-1.69981
	TAA/NeoAg	1.01898
	TAA/NeoAg	1.27802
	TAA/NeoAg	1.19689
	TAA/NeoAg	-0.20221
	TAA/NeoAg	1.19169
	TAA/NeoAg	0.882356
	TAA/NeoAg	0.184648
	TAA/NeoAg	0.6122
	TAA/NeoAg	-0.07901
	TAA/NeoAg	1.96337
	TAA/NeoAg	1.30955
	TAA/NeoAg	1.70145
	TAA/NeoAg	-0.15105
	TAA/NeoAg	1.84686
	TAA/NeoAg	0.072212
	TAA/NeoAg	1.64093
	TAA/NeoAg	1.19023
	TAA/NeoAg	-0.40408
	TAA/NeoAg	0.60156
	TAA/NeoAg	0.817599
	TAA/NeoAg	1.92651
	TAA/NeoAg	1.05017
	TAA/NeoAg	1.09212
	TAA/NeoAg	0.250912
	TAA/NeoAg	0.920716
	TAA/NeoAg	1.13418
	TAA/NeoAg	1.42756
	TAA/NeoAg	0.957852
	TAA/NeoAg	0.004984
	TAA/NeoAg	2.37753
	TAA/NeoAg	0.668223
	TAA/NeoAg	1.52289
	TAA/NeoAg	0.461569
	TAA/NeoAg	-0.19475
	TAA/NeoAg	0.281779
	TAA/NeoAg	0.857398
	TAA/NeoAg	0.607791
	TAA/NeoAg	0.711226
	TAA/NeoAg	1.36981
	TAA/NeoAg	0.680895
	TAA/NeoAg	1.31948

## Sheet: Fig_1_E
	Gene	Log-FC	Padj	Group	-Log10(Padj)	label
	RGS1	0.301712	0.00619192	Up	2.20817
	CBLB	0.351785	0.00775935	Up	2.11017
	CTSD	0.357523	0.00812798	Up	2.09002
	PKM	0.376015	0.00508623	Up	2.2936
	STAT3	0.379448	0.00474596	Up	2.32368	STAT3
	IFI16	0.386714	0.00749219	Up	2.12539
	PMAIP1	0.40111	0.00633814	Up	2.19804
	CD27	0.416809	0.00111751	Up	2.95175	CD27
	CD7	0.440181	6.62401e-05	Up	4.17888
	SIRPG	0.446487	0.00527863	Up	2.27748
	RYR2	0.450506	0.00190216	Up	2.72075
	DUSP4	0.459167	0.000119753	Up	3.92171
	LYST	0.464935	0.000580479	Up	3.23621
	BTNL8	0.471934	0.00622764	Up	2.20568
	TNFRSF1B	0.488837	0.00171542	Up	2.76563
	AIP	0.491796	0.00423426	Up	2.37322
	CTU2	0.493613	0.00348131	Up	2.45826
	AC016747.1	0.494893	0.00306164	Up	2.51405
	SEMA7A	0.497906	0.0073554	Up	2.13339
	PARK7	0.499445	0.00019631	Up	3.70706
	CDK14	0.500435	0.00571465	Up	2.24301
	TRAF5	0.532749	0.00423116	Up	2.37354
	PRF1	0.535501	3.87556e-05	Up	4.41167	PRF1
	FUT8	0.538586	0.00803874	Up	2.09481
	WARS	0.541346	0.00775749	Up	2.11028
	SSRP1	0.545272	0.0081835	Up	2.08706
	ITGAE	0.552756	0.00154118	Up	2.81215	ITGAE
	RPA3	0.553068	0.0076391	Up	2.11696
	VCAM1	0.557062	0.000347372	Up	3.4592	VCAM1
	CCL3	0.56217	0.000431829	Up	3.36469	CCL3
	SNAP47	0.572097	0.00145787	Up	2.83628
	ADGRG1	0.57518	0.0040091	Up	2.39695
	EPHX2	0.577648	0.00775862	Up	2.11022
	MCM6	0.584818	0.00740859	Up	2.13026
	KIR2DL3	0.588379	0.00440652	Up	2.3559
	CLNK	0.589775	0.00359344	Up	2.44449
	JARID2	0.591711	0.00534293	Up	2.27222
	APAF1	0.592648	0.00749819	Up	2.12504
	UHMK1	0.593055	0.00190912	Up	2.71917
	NBL1	0.594984	0.00284591	Up	2.54578
	AHI1	0.595831	0.00415839	Up	2.38107
	NOTCH1	0.596427	0.00580586	Up	2.23613
	MIR155HG	0.60018	0.00168379	Up	2.77371
	PRIM2	0.603089	0.00630666	Up	2.2002
	TIAM2	0.605718	0.00107341	Up	2.96923
	PHC1	0.612077	0.0030872	Up	2.51043
	G6PD	0.612089	0.00409252	Up	2.38801
	IGFLR1	0.613684	0.000600718	Up	3.22133
	AC243960.1	0.616688	0.00269189	Up	2.56994
	ZNF79	0.621055	0.00552276	Up	2.25784
	SARDH	0.621287	0.00534723	Up	2.27187
	PRKAG2	0.627298	0.00458832	Up	2.33835
	ANKRD35	0.627526	0.00241747	Up	2.61664
	RBPJ	0.629449	0.000327041	Up	3.4854
	PLPP1	0.639502	0.00425046	Up	2.37156
	SRP54	0.643473	0.00181818	Up	2.74036
	DGKH	0.647932	0.00362117	Up	2.44115
	TRUB2	0.64903	0.00250968	Up	2.60038
	CD226	0.650004	0.00355662	Up	2.44896
	FAM3C	0.652241	0.00276805	Up	2.55783
	ALDH3A2	0.680836	0.00231327	Up	2.63577
	AFAP1L2	0.68121	0.00201262	Up	2.69624
	CTLA4	0.686057	3.62871e-06	Up	5.44025	CTLA4
	FAM49A	0.700585	0.000707878	Up	3.15004
	AC243829.4	0.70341	0.00082314	Up	3.08453
	MTSS1	0.704111	0.00153424	Up	2.81411
	TSHZ2	0.706585	0.00133825	Up	2.87346
	UBE2F	0.71162	0.000311252	Up	3.50689
	HAVCR2	0.711683	1.36688e-05	Up	4.86427	HAVCR2
	LAG3	0.719001	1.69206e-06	Up	5.77158	LAG3
	TOX	0.722214	4.22499e-06	Up	5.37417	TOX
	LINC01943	0.726036	0.000468779	Up	3.32903
	KLRC1	0.729796	0.0010928	Up	2.96146
	PDCD1	0.735743	1.08144e-05	Up	4.966	PDCD1
	HAPLN3	0.737419	0.000957435	Up	3.01889
	RBM23	0.74865	0.000739897	Up	3.13083
	SNX9	0.751799	0.000566323	Up	3.24694
	KLHDC7B	0.754148	0.000588095	Up	3.23055
	RIN3	0.779553	0.000288335	Up	3.5401
	TIGIT	0.793017	7.37263e-08	Up	7.13238	TIGIT
	DRAIC	0.79491	0.00033924	Up	3.46949
	KLRC2	0.800816	5.96739e-05	Up	4.22422
	TNFRSF9	0.810964	5.5943e-07	Up	6.25225	TNFRSF9
	PHLDA1	0.811465	1.5524e-06	Up	5.809
	TNS3	0.819292	0.000254775	Up	3.59384
	PON2	0.832714	0.000199177	Up	3.70076
	LINC01480	1.03367	2.59807e-06	Up	5.58535
	CXCL13	1.08959	2.8436e-13	Up	12.5461	CXCL13
	ZBED2	1.09245	5.38295e-07	Up	6.26898	ZBED2
	KIR2DL4	1.18721	4.01466e-08	Up	7.39635	KIR2DL4
	SORL1	-1.32693	4.35329e-09	Down	8.36118	SORL1
	PTGDR	-1.1716	9.65403e-08	Down	7.01529	PTGDR
	AOAH	-1.07688	1.48032e-08	Down	7.82964	AOAH
	SELL	-1.04152	3.97003e-06	Down	5.40121	SELL
	LTB	-1.03499	1.8912e-07	Down	6.72326	LTB
	ENC1	-0.961547	1.56414e-05	Down	4.80573
	IL7R	-0.905793	1.02882e-06	Down	5.98766	IL7R
	TC2N	-0.903113	2.87044e-06	Down	5.54205	TC2N
	TCF7	-0.858383	8.31857e-05	Down	4.07995	TCF7
	MATK	-0.832646	0.000195155	Down	3.70962
	PLEK	-0.827042	8.14293e-05	Down	4.08922
	GLUL	-0.814363	0.000183983	Down	3.73522
	MCUB	-0.805549	0.000220314	Down	3.65696
	PDLIM1	-0.795976	6.0185e-05	Down	4.22051
	RIPOR2	-0.771832	0.000140468	Down	3.85242
	GPR183	-0.771774	0.000356688	Down	3.44771
	FGR	-0.771493	3.1556e-05	Down	4.50092
	EPHA4	-0.755822	0.000198719	Down	3.70176
	TNF	-0.735743	0.000638566	Down	3.19479
	PLXDC1	-0.731671	7.38536e-05	Down	4.13163
	MGAT4A	-0.725531	0.000923344	Down	3.03464
	MS4A1	-0.720568	0.000357009	Down	3.44732
	IGLV2-14	-0.714898	0.000367435	Down	3.43482
	FCRL6	-0.691979	0.00165949	Down	2.78003
	UPP1	-0.689436	0.0018789	Down	2.7261
	CAMK4	-0.688822	0.000671976	Down	3.17265
	DKK3	-0.688488	0.00187699	Down	2.72654
	BIN2	-0.688228	0.000118469	Down	3.9264
	ITM2C	-0.686004	6.30207e-05	Down	4.20052
	KLRG1	-0.684908	0.000217602	Down	3.66234	KLRG1
	ADRB2	-0.683585	0.0022593	Down	2.64603
	ITGA5	-0.681288	0.000129649	Down	3.88723
	P2RY8	-0.679981	0.001696	Down	2.77057
	NPC1	-0.676396	0.00244828	Down	2.61114
	TPRG1	-0.676166	0.00109705	Down	2.95977
	LYAR	-0.675936	0.000515542	Down	3.28774
	GLIPR2	-0.673426	0.000802289	Down	3.09567
	TMEM123	-0.669737	0.00126538	Down	2.89778
	ANXA1	-0.665329	4.75823e-06	Down	5.32255
	AC034238.1	-0.661223	0.00264956	Down	2.57683
	PPP2R2B	-0.646574	0.0022188	Down	2.65388
	SATB1	-0.644013	0.00316349	Down	2.49983
	PIP4K2B	-0.642584	0.00275918	Down	2.55922
	CXCR5	-0.641552	0.000511577	Down	3.29109	CXCR5
	GRAP2	-0.6348	0.00214042	Down	2.6695
	KCNA3	-0.634205	0.00290019	Down	2.53757
	ADAM19	-0.63202	0.00190084	Down	2.72106
	OTUD6B-AS1	-0.628672	0.0049059	Down	2.30928
	KLF2	-0.628563	0.00479775	Down	2.31896
	EPHA1-AS1	-0.623303	0.000241582	Down	3.61694
	RERE	-0.620799	0.00514075	Down	2.28897
	CCDC57	-0.615301	0.00551951	Down	2.2581
	RASSF3	-0.613712	0.000699743	Down	3.15506
	RFFL	-0.606663	0.0064123	Down	2.19299
	DIP2A	-0.599159	0.0045802	Down	2.33912
	CD300A	-0.598045	0.00525458	Down	2.27946
	NLRP1	-0.584407	0.00594016	Down	2.2262
	SLC2A3	-0.583225	6.27242e-05	Down	4.20257
	C1orf162	-0.57625	0.000973995	Down	3.01144
	AUTS2	-0.572105	0.00259798	Down	2.58536
	LAT	-0.568297	0.000257982	Down	3.58841
	GIMAP5	-0.563897	0.00257663	Down	2.58895
	CRYBG1	-0.562469	0.00388017	Down	2.41115
	PBXIP1	-0.552899	0.00286527	Down	2.54283
	UBR2	-0.551549	0.00592563	Down	2.22727
	MBP	-0.550292	0.00297238	Down	2.5269
	S1PR1	-0.550276	0.00425576	Down	2.37102
	SLC39A10	-0.542598	0.00604406	Down	2.21867
	MYBL1	-0.536926	0.00370432	Down	2.43129
	S100A10	-0.530424	0.000183874	Down	3.73548
	GYG1	-0.526666	0.00548648	Down	2.26071
	BTG2	-0.52637	0.000253483	Down	3.59605
	AC013264.1	-0.51872	0.00306627	Down	2.51339
	LINC02273	-0.514937	0.00235985	Down	2.62712
	AC004585.1	-0.511256	0.00231916	Down	2.63467
	S1PR5	-0.509594	0.00564008	Down	2.24871
	DPP4	-0.504687	0.0012093	Down	2.91747
	KLF3	-0.501248	0.00322712	Down	2.49119
	GIMAP7	-0.49823	0.000809508	Down	3.09178
	CD40LG	-0.492427	0.00280705	Down	2.55175	CD40LG
	GZMK	-0.442563	7.83422e-05	Down	4.106	GZMK
	AHNAK	-0.426564	0.000614701	Down	3.21134
	GZMM	-0.414876	0.00657056	Down	2.1824	GZMM
	RCAN2	-0.403115	0.00578279	Down	2.23786
	LINC00402	-0.384094	0.00534665	Down	2.27192
	DNAJB1	-0.34768	0.00489521	Down	2.31023
	ZFP36L2	-0.327544	0.0061177	Down	2.21341
	FOS	-0.327001	0.00226645	Down	2.64465	FOS
	CXCR4	-0.282623	0.00507986	Down	2.29415	CXCR4
	JUNB	-0.257174	0.00666764	Down	2.17603	JUNB
	BCL2A1	-0.588419	0.00865104		2.06293
	ADAT1	-0.581271	0.009654		2.01529
	DUSP6	-0.576286	0.00783052		2.10621
	CAPG	-0.575729	0.00960775		2.01738
	ERN1	-0.573742	0.0100091		1.9996
	ANKRD36B	-0.560832	0.010329		1.98594
	IFNGR1	-0.55616	0.0118072		1.92785
	AC026979.2	-0.550122	0.0126392		1.89828
	HERC4	-0.547319	0.0145107		1.83831
	ZNF426	-0.546621	0.014717		1.83218
	CHI3L2	-0.546497	0.0146886		1.83302
	TRADD	-0.544428	0.0136061		1.86627
	SIDT1	-0.536232	0.0172041		1.76437
	SH3BP5	-0.536116	0.0128813		1.89004
	USP28	-0.53607	0.0169151		1.77173
	MAN2A1	-0.533736	0.015342		1.81412
	LINC00861	-0.525633	0.0130523		1.88431
	TSHZ1	-0.521721	0.0102685		1.98849
	IER3	-0.521676	0.018585		1.73084
	NBEAL2	-0.521415	0.0189159		1.72317
	TPGS2	-0.511857	0.0207132		1.68375
	DLGAP4	-0.509789	0.0163533		1.7864
	CDKN1A	-0.505811	0.0234725		1.62944
	ZSWIM7	-0.505718	0.0220917		1.65577
	TTC39C	-0.505129	0.0167882		1.775
	RGL4	-0.495692	0.0217325		1.66289
	CBR1	-0.492905	0.0286758		1.54248
	ALDH18A1	-0.492424	0.027877		1.55475
	LINC02591	-0.489236	0.00680159		2.16739
	AC007952.4	-0.487902	0.0301192		1.52116
	ZNF770	-0.481785	0.0317558		1.49818
	ZNF836	-0.479011	0.024321		1.61402
	TBCD	-0.477805	0.0238566		1.62239
	PDZD8	-0.477322	0.026425		1.57798
	TNFRSF1A	-0.476975	0.0341576		1.46651
	TRMT2B	-0.473465	0.0321728		1.49251
	HPCAL1	-0.472805	0.0356995		1.44734
	STMN3	-0.472583	0.0332315		1.47845
	SC5D	-0.472243	0.0351703		1.45382
	CCR7	-0.464479	0.0376562		1.42416
	ATF3	-0.464206	0.0176668		1.75284
	SAMD3	-0.46153	0.0142265		1.8469
	TENT5C	-0.460914	0.00721768		2.1416
	AAK1	-0.46041	0.0227982		1.6421
	TRAPPC2B	-0.460004	0.040856		1.38874
	OCIAD2	-0.459953	0.0137497		1.86171
	STOM	-0.459563	0.0137285		1.86238
	RASA3	-0.459323	0.0407996		1.38934
	FGFBP2	-0.458598	0.0353453		1.45167
	ERGIC1	-0.458092	0.0124684		1.90419
	LMNA	-0.457286	0.0396857		1.40137
	SBNO1	-0.457137	0.0324862		1.4883
	TBC1D1	-0.456983	0.0416948		1.37992
	CHMP1B	-0.456792	0.036081		1.44272
	VMA21	-0.453383	0.0393436		1.40513
	IFNG-AS1	-0.452355	0.0157505		1.80271
	STYX	-0.45207	0.044227		1.35431
	MYO5A	-0.451813	0.0447586		1.34912
	XPO4	-0.451249	0.0434093		1.36242
	AC245014.3	-0.447878	0.0441272		1.35529
	ZNF683	-0.445772	0.0327061		1.48537
	SNHG16	-0.445593	0.0383146		1.41664
	SENP7	-0.444788	0.0396603		1.40164
	XBP1	-0.443998	0.0413092		1.38395
	SRCAP	-0.443819	0.046065		1.33663
	NT5DC1	-0.443348	0.0469777		1.32811
	TUBE1	-0.442865	0.035509		1.44966
	TASP1	-0.441883	0.0441807		1.35477
	ADA	-0.441697	0.0495342		1.30509
	HSPA1B	-0.439517	0.00967945		2.01415
	GAB3	-0.438997	0.0498209		1.30259
	AL118516.1	-0.438018	0.0509916		1.2925
	BCAP29	-0.437452	0.0502658		1.29873
	TMEM248	-0.43735	0.0311768		1.50617
	BCL2L1	-0.436191	0.0516098		1.28727
	RARA	-0.435962	0.0295865		1.52891
	PERP	-0.4357	0.0476563		1.32188
	CMTM7	-0.435513	0.0456556		1.34051
	TNFRSF10A	-0.433838	0.0537651		1.2695
	CORO1B	-0.432953	0.0235106		1.62874
	PLAC8	-0.432866	0.0177931		1.74975
	SLC35D1	-0.43194	0.0333435		1.47699
	ABCG1	-0.431698	0.0459715		1.33751
	ZNF7	-0.431268	0.0420491		1.37624
	SYNE1	-0.431238	0.0113091		1.94657
	FLOT1	-0.430952	0.0507082		1.29492
	IGFBP4	-0.42992	0.00717655		2.14408
	SDR39U1	-0.428399	0.0474528		1.32374
	IDE	-0.427882	0.0540861		1.26691
	RIPK2	-0.426991	0.0492609		1.3075
	TRIM52	-0.42645	0.0579692		1.2368
	MRPL2	-0.425802	0.05794		1.23702
	LEF1	-0.423506	0.0296562		1.52788
	CDC42EP3	-0.422971	0.0480558		1.31825
	ECI2	-0.421791	0.0509596		1.29277
	AGTPBP1	-0.421282	0.0604344		1.21872
	SUCLG2	-0.420278	0.0481354		1.31754
	LRIG2	-0.420079	0.0512566		1.29025
	PLEKHA5	-0.42003	0.0285296		1.5447
	CHFR	-0.419437	0.0570679		1.24361
	SLC66A3	-0.419287	0.0549518		1.26002
	SLC15A4	-0.418974	0.0256842		1.59033
	FAM53C	-0.41822	0.0579697		1.2368
	UBE2E3	-0.417932	0.0592253		1.22749
	AC021054.1	-0.416202	0.0279768		1.5532
	LINC00892	-0.414219	0.0384253		1.41538
	RASGRP2	-0.414202	0.0584407		1.23328
	ZNF276	-0.412047	0.0656742		1.18261
	YY1	-0.410132	0.055622		1.25475
	BSCL2	-0.409684	0.0689134		1.1617
	C1orf21	-0.409209	0.0654189		1.1843
	SNX19	-0.409154	0.0689991		1.16116
	CCS	-0.409015	0.0647511		1.18875
	KLRB1	-0.407991	0.0688815		1.1619
	PNPLA2	-0.40797	0.06299		1.20073
	PKN1	-0.407517	0.0557659		1.25363
	MCM3AP	-0.407249	0.0657963		1.1818
	GIMAP1	-0.407014	0.0346667		1.46009
	TNRC6C	-0.406638	0.0486345		1.31306
	ELK3	-0.406257	0.0479195		1.31949
	HOOK2	-0.405604	0.0604615		1.21852
	PILRB	-0.405545	0.0709012		1.14935
	CD6	-0.405528	0.0222358		1.65295
	CDC25B	-0.405392	0.057289		1.24193
	PTGER2	-0.405031	0.07237		1.14044
	MRTFA	-0.404684	0.0699252		1.15537
	LARS	-0.404639	0.0609503		1.21502
	MRM3	-0.404267	0.0578046		1.23804
	TRAPPC6A	-0.403809	0.0620155		1.2075
	SORBS3	-0.403539	0.0399445		1.39854
	C1QC	-0.403255	0.0672032		1.17261
	MPP7	-0.403114	0.020861		1.68066
	SLC16A1	-0.402457	0.0652591		1.18536
	ZNF548	-0.401356	0.0666733		1.17605
	FKBP11	-0.400239	0.0616902		1.20978
	STK25	-0.399778	0.0756733		1.12106
	SMURF2	-0.398905	0.037805		1.42245
	FBL	-0.397257	0.038956		1.40943
	TAZ	-0.39661	0.0779056		1.10843
	MGST3	-0.395434	0.043531		1.3612
	SMIM4	-0.394974	0.0639399		1.19423
	GRAMD1A	-0.39469	0.0725685		1.13925
	CLN8	-0.393715	0.0742523		1.12929
	CBFA2T2	-0.393457	0.0484707		1.31452
	TP53BP1	-0.392805	0.0698993		1.15553
	PXN	-0.392397	0.078248		1.10653
	SH2D3A	-0.392301	0.0348941		1.45725
	DYRK2	-0.392131	0.0629147		1.20125
	KLHL9	-0.391889	0.080264		1.09548
	ERAP1	-0.391298	0.0760233		1.11905
	SINHCAF	-0.39052	0.0723344		1.14066
	ID1	-0.390117	0.0438607		1.35792
	RALGAPA1	-0.390064	0.0565968		1.24721
	MSC	-0.389846	0.0736668		1.13273
	SPOCK2	-0.389616	0.0104949		1.97902
	RBBP5	-0.389369	0.081392		1.08942
	NPC2	-0.389038	0.0732679		1.13509
	HSPA1A	-0.388713	0.0197552		1.70432
	CLIP4	-0.388122	0.084745		1.07189
	RANBP6	-0.38794	0.0845316		1.07298
	SCP2	-0.387899	0.0451455		1.34539
	PPP1R14B	-0.386762	0.0827421		1.08227
	ATP6V1G1	-0.386488	0.0138586		1.85828
	SFT2D2	-0.385559	0.0804834		1.09429
	ZMYM5	-0.384983	0.0657593		1.18204
	JAK2	-0.384267	0.0872291		1.05934
	ALG9	-0.38336	0.0505148		1.29658
	GOPC	-0.382829	0.0736692		1.13271
	GSTM2	-0.382281	0.0381467		1.41854
	PNPT1	-0.38162	0.0897716		1.04686
	ACP6	-0.380999	0.0357757		1.44641
	AL135925.1	-0.380229	0.068935		1.16156
	APOE	-0.380147	0.0700476		1.15461
	ICAM2	-0.379812	0.0919647		1.03638
	AL499604.1	-0.379644	0.0683873		1.16502
	MRPL41	-0.379574	0.0313317		1.50402
	ABTB1	-0.379506	0.0838045		1.07673
	CAB39L	-0.378459	0.020271		1.69313
	LAIR1	-0.37761	0.0499647		1.30134
	TAF3	-0.377074	0.074365		1.12863
	SMARCA4	-0.375712	0.0909066		1.0414
	ABRACL	-0.375663	0.0241243		1.61755
	DIAPH1	-0.375311	0.0432609		1.3639
	ZKSCAN1	-0.375161	0.0874853		1.05807
	PIEZO1	-0.374434	0.0566298		1.24696
	TPD52	-0.373996	0.0948982		1.02274
	RBSN	-0.373358	0.0842761		1.0743
	DANCR	-0.373282	0.0928915		1.03202
	JADE2	-0.37328	0.0964361		1.01576
	ZNF101	-0.372059	0.0986603		1.00586
	ZNF329	-0.371658	0.0520364		1.28369
	ELL	-0.371649	0.0984212		1.00691
	UBE2V2	-0.370081	0.091998		1.03622
	HCFC2	-0.369817	0.0539484		1.26802
	TRAPPC10	-0.369749	0.0870941		1.06001
	HIST1H3A	-0.368774	0.0946037		1.02409
	SEC14L2	-0.368537	0.0285551		1.54432
	NEU1	-0.367873	0.0886264		1.05244
	WDR89	-0.367712	0.0547023		1.26199
	ZNF708	-0.366552	0.101929		0.991702
	GALNT6	-0.366465	0.0843569		1.07388
	RRS1	-0.365187	0.0909345		1.04127
	NBPF19	-0.364784	0.104897		0.979237
	XPOT	-0.364548	0.0960729		1.0174
	SNRPN	-0.363478	0.0824646		1.08373
	KPNA6	-0.362169	0.104725		0.97995
	FOSB	-0.361454	0.0227034		1.64391
	RCBTB2	-0.361399	0.081315		1.08983
	ABI2	-0.361091	0.0984827		1.00664
	TNFSF14	-0.361015	0.105263		0.977724
	F11R	-0.360305	0.0770252		1.11337
	SMYD2	-0.360294	0.108321		0.965286
	ATP2A3	-0.360083	0.10849		0.964608
	CYFIP1	-0.360047	0.0459779		1.33745
	SKA2	-0.359911	0.0988427		1.00506
	ZNF549	-0.359892	0.0291464		1.53541
	TBRG1	-0.359684	0.0409264		1.388
	ATG5	-0.358569	0.0824182		1.08398
	POC1B	-0.358067	0.111775		0.951654
	ADHFE1	-0.35773	0.087844		1.05629
	SLC5A3	-0.357607	0.107718		0.96771
	ASF1A	-0.355393	0.112541		0.948687
	ARRB2	-0.355268	0.0494093		1.30619
	LIN7C	-0.354803	0.10073		0.996843
	AC087623.2	-0.354525	0.0921404		1.03555
	SAMHD1	-0.354182	0.0701871		1.15374
	SMAD7	-0.354057	0.114735		0.940305
	MDN1	-0.353944	0.11269		0.948115
	NRDE2	-0.353895	0.110993		0.954705
	IL10RB	-0.353581	0.109306		0.961357
	ERCC6L2	-0.352675	0.117066		0.931571
	GRK6	-0.352355	0.0939281		1.0272
	CRLF3	-0.352051	0.0976311		1.01041
	LIME1	-0.351978	0.0163743		1.78584
	ZNF26	-0.351923	0.0937657		1.02796
	NDUFAF4	-0.351725	0.116607		0.933277
	HIP1	-0.351255	0.116982		0.931881
	EEA1	-0.350922	0.1187		0.92555
	BTN3A1	-0.349922	0.0837264		1.07714
	RANBP10	-0.349641	0.112049		0.950591
	TRDMT1	-0.349299	0.0990824		1.004
	IL16	-0.34927	0.0554361		1.25621
	FLI1	-0.348856	0.104381		0.98138
	ADD3	-0.347876	0.0831712		1.08003
	ALKBH5	-0.346442	0.107363		0.969147
	FDFT1	-0.345358	0.080037		1.09671
	CSTB	-0.345206	0.0418115		1.3787
	SELENOM	-0.344933	0.110615		0.956185
	INO80	-0.344769	0.115529		0.937309
	TGFBR2	-0.34461	0.118846		0.925015
	TDP1	-0.344572	0.124788		0.903825
	LINS1	-0.344213	0.125087		0.902786
	MAU2	-0.343933	0.126521		0.897837
	TESC	-0.343714	0.127		0.896196
	AC016831.1	-0.343567	0.0690633		1.16075
	MARCKSL1	-0.343236	0.105824		0.975414
	R3HDM4	-0.341487	0.128693		0.890444
	IARS2	-0.341448	0.128987		0.889455
	ZNF580	-0.340906	0.129443		0.88792
	LPGAT1	-0.339147	0.0894336		1.0485
	EML4	-0.339119	0.042355		1.3731
	WARS2-AS1	-0.339066	0.0635069		1.19718
	ZNF354A	-0.338939	0.0900048		1.04573
	BTD	-0.338814	0.111384		0.953177
	PCNP	-0.338491	0.0808985		1.09206
	RPRD1A	-0.338456	0.104694		0.980078
	CD5	-0.338289	0.0701659		1.15387
	USP39	-0.337424	0.125879		0.900047
	C2orf76	-0.337347	0.0800615		1.09658
	SGK3	-0.337319	0.107011		0.970571
	GPS2	-0.335161	0.0764969		1.11636
	DAP3	-0.334954	0.0912028		1.03999
	LDLRAP1	-0.334303	0.13635		0.865344
	C16orf72	-0.334218	0.115477		0.937506
	RELL1	-0.334145	0.130129		0.885627
	THEMIS2	-0.334056	0.128519		0.891032
	TNKS2	-0.333608	0.137577		0.861453
	DAD1	-0.33338	0.0342582		1.46523
	AC093484.3	-0.333322	0.0787432		1.10379
	PIP5K1C	-0.333177	0.0692196		1.15977
	CERS5	-0.332578	0.139312		0.856013
	CDKN2D	-0.332318	0.125835		0.900198
	CDK12	-0.33208	0.0942985		1.0255
	ANXA2	-0.331906	0.0591763		1.22785
	PIK3CG	-0.331675	0.120957		0.91737
	GNA15	-0.33146	0.0557464		1.25378
	VTI1A	-0.331119	0.131681		0.880477
	BRD3OS	-0.331044	0.0790547		1.10207
	AP5S1	-0.330725	0.101847		0.992051
	TAF1C	-0.330599	0.0711457		1.14785
	ANKRD46	-0.329133	0.0860528		1.06524
	KANSL1-AS1	-0.328799	0.144621		0.839768
	C1QA	-0.328607	0.12724		0.895376
	KLF13	-0.327453	0.133472		0.874608
	SPEF2	-0.327091	0.0432689		1.36382
	SH3YL1	-0.326872	0.116494		0.933697
	FAAP100	-0.326769	0.114771		0.940167
	CFAP97	-0.326761	0.134839		0.870185
	FLT3LG	-0.326479	0.121355		0.915942
	SIN3A	-0.326213	0.134418		0.871542
	NDUFA6-DT	-0.326079	0.0814097		1.08932
	CCDC167	-0.325435	0.120189		0.920136
	CDK16	-0.32507	0.145027		0.838551
	DSE	-0.324879	0.0864835		1.06307
	JOSD1	-0.324403	0.143448		0.843304
	RAB5A	-0.323573	0.126066		0.899403
	TMEM192	-0.32327	0.118044		0.927955
	ZNF43	-0.32286	0.136439		0.865061
	CAB39	-0.322852	0.148773		0.827475
	LPAR6	-0.322625	0.146183		0.835104
	APBA2	-0.321905	0.112784		0.947752
	SLC8B1	-0.321822	0.114357		0.941738
	TRABD2A	-0.321695	0.0525212		1.27967
	CYTH1	-0.321244	0.107147		0.970018
	MMD	-0.320922	0.103412		0.98543
	AL356599.1	-0.320852	0.0862548		1.06422
	ITGB2-AS1	-0.319718	0.151365		0.819976
	UHRF2	-0.31966	0.154397		0.81136
	PHB	-0.319587	0.0932895		1.03017
	TMEM250	-0.318413	0.0449255		1.34751
	ZNF248	-0.318169	0.121534		0.915302
	NSG1	-0.318086	0.0152899		1.8156
	CSRP1	-0.318025	0.140831		0.851302
	LMBR1L	-0.317976	0.158013		0.801306
	ZWILCH	-0.317758	0.132835		0.876687
	UBIAD1	-0.317508	0.157482		0.80277
	SNHG3	-0.317445	0.14901		0.826785
	PLA2G12A	-0.317055	0.124211		0.90584
	HIST1H2BH	-0.316963	0.114784		0.94012
	NGLY1	-0.316799	0.143184		0.844104
	JADE1	-0.316717	0.151491		0.819614
	GALNT10	-0.316233	0.0600691		1.22135
	AF165147.1	-0.316108	0.155467		0.808362
	ATP2B1	-0.315303	0.14537		0.837526
	PHF1	-0.315204	0.132328		0.878349
	AHCTF1	-0.315173	0.160699		0.793987
	C1orf174	-0.314927	0.161475		0.791893
	GDAP2	-0.314385	0.151284		0.820206
	SLC9A8	-0.314199	0.162437		0.789316
	FAM53B	-0.313658	0.161561		0.791662
	HSPBP1	-0.313237	0.164068		0.784976
	C9orf78	-0.312963	0.0755253		1.12191
	CYTH4	-0.312926	0.121001		0.917209
	ATXN7	-0.312714	0.148701		0.827686
	MAP4K4	-0.311967	0.152115		0.817827
	DPH5	-0.311833	0.0959358		1.01802
	PRMT3	-0.311777	0.155348		0.808693
	CD244	-0.311724	0.165227		0.781918
	MYADM	-0.311686	0.0674553		1.17098
	ATXN2L	-0.311188	0.158281		0.80057
	TJAP1	-0.311163	0.155826		0.807361
	ALG6	-0.311122	0.149019		0.826757
	STAT4	-0.311035	0.112719		0.948002
	ATAD3B	-0.310829	0.0801719		1.09598
	EMB	-0.310548	0.0529214		1.27637
	CDK17	-0.310022	0.140268		0.853042
	GPD1L	-0.309886	0.0897702		1.04687
	RNASEH1	-0.309728	0.164115		0.784851
	RAB37	-0.309244	0.146313		0.834718
	PSMD6	-0.309162	0.124012		0.906535
	DDIT4	-0.309109	0.0188044		1.72574
	MOB3A	-0.308636	0.154858		0.810066
	TMEM68	-0.307988	0.141381		0.849609
	PAFAH2	-0.307747	0.135931		0.866681
	GNAO1	-0.307253	0.0747718		1.12626
	MOGS	-0.307205	0.140935		0.850981
	Z93241.1	-0.306642	0.173476		0.760761
	IL10	-0.306613	0.0300708		1.52186
	ACTR3C	-0.306361	0.0550757		1.25904
	NLRC3	-0.306024	0.154325		0.811564
	STX17	-0.305969	0.162211		0.789921
	ITPR3	-0.305908	0.171227		0.766429
	SS18L2	-0.305618	0.130384		0.884775
	SLC25A30	-0.305448	0.0559636		1.25209
	SNX18	-0.305339	0.166769		0.777886
	AP1B1	-0.304139	0.168696		0.772895
	SRFBP1	-0.303996	0.175407		0.755954
	SPRYD7	-0.303983	0.116733		0.932808
	RNF38	-0.303126	0.17738		0.751096
	MNT	-0.302634	0.126811		0.896842
	COPZ1	-0.301829	0.106773		0.971537
	APTR	-0.300896	0.0560671		1.25129
	ULK4	-0.300648	0.096693		1.01461
	RCAN3	-0.300573	0.180784		0.742839
	LGALS3BP	-0.300201	0.146722		0.833505
	DNAJC7	-0.29989	0.134724		0.870554
	AGPAT4	-0.299534	0.0602373		1.22013
	DAP	-0.299166	0.164783		0.783089
	RGS19	-0.298686	0.148196		0.829164
	AGPAT5	-0.298637	0.181931		0.740093
	EDEM2	-0.298399	0.184344		0.73437
	TCEAL4	-0.298233	0.133688		0.873906
	NAP1L5	-0.297838	0.150952		0.82116
	CD37	-0.29738	0.0143835		1.84213
	RPL27A	-0.297323	0.00867802		2.06158
	ZNF669	-0.297137	0.148934		0.827006
	DPY30	-0.297049	0.173441		0.760849
	LGALS3	-0.297011	0.128268		0.891882
	KAT2A	-0.296848	0.0861589		1.0647
	UBALD2	-0.295995	0.1332		0.875496
	TAF12	-0.295559	0.179982		0.744772
	MMAB	-0.295058	0.132512		0.877744
	EFHD2	-0.294878	0.187809		0.726284
	GPN3	-0.294842	0.188594		0.724471
	CSKMT	-0.294536	0.188604		0.724448
	LAMTOR2	-0.294338	0.164771		0.783118
	PLEKHA1	-0.293875	0.14064		0.851891
	AC006369.1	-0.292907	0.173647		0.760333
	TMEM120B	-0.29285	0.183261		0.736931
	TXNIP	-0.292848	0.00817613		2.08745
	SRBD1	-0.2926	0.18557		0.731493
	MICAL2	-0.292529	0.152209		0.81756
	ASH2L	-0.292498	0.191739		0.71729
	TRIB3	-0.292403	0.151905		0.818427
	TRIP11	-0.292337	0.168822		0.77257
	CCR4	-0.292024	0.124584		0.904538
	LCORL	-0.291988	0.17009		0.76932
	SEH1L	-0.29157	0.146846		0.833139
	KBTBD7	-0.291566	0.0939128		1.02728
	LINC00339	-0.291559	0.194771		0.710475
	IL15RA	-0.29131	0.17017		0.769118
	SLC25A24	-0.290974	0.196002		0.70774
	C1orf122	-0.290111	0.158337		0.800419
	ALG8	-0.289956	0.1719		0.764724
	FAM83G	-0.289712	0.0792193		1.10117
	PLEKHM1	-0.289602	0.196488		0.706663
	NFKBIB	-0.289474	0.183241		0.736977
	AK6	-0.289444	0.194202		0.711747
	SUSD3	-0.289427	0.197112		0.705287
	GPATCH2L	-0.289328	0.198404		0.70245
	ANTXR2	-0.288782	0.152237		0.817481
	STT3B	-0.288537	0.199004		0.701139
	MIAT	-0.288524	0.199732		0.699553
	AXIN1	-0.28818	0.109933		0.95887
	TULP4	-0.287853	0.176401		0.753498
	YPEL3	-0.287827	0.199535		0.699982
	RECQL5	-0.287714	0.121585		0.915119
	LEMD3	-0.287611	0.19965		0.69973
	ATG4A	-0.287609	0.166006		0.779877
	MOB3C	-0.287399	0.123589		0.90802
	ATF2	-0.287252	0.195113		0.709714
	MFSD8	-0.287118	0.188047		0.725734
	CMC1	-0.286603	0.0936894		1.02831
	METTL2A	-0.286593	0.123671		0.907731
	PASK	-0.286518	0.20027		0.698384
	ZNF213-AS1	-0.285389	0.18198		0.739976
	INTS2	-0.285095	0.177929		0.749752
	SNHG6	-0.284087	0.0794949		1.09966
	ZNF10	-0.283663	0.20705		0.683924
	ITGB3BP	-0.283492	0.196132		0.707452
	C14orf119	-0.283344	0.185786		0.730988
	LINC00426	-0.283282	0.185282		0.732166
	ZNF500	-0.282747	0.0897139		1.04714
	C1orf131	-0.282393	0.205876		0.686394
	MEF2D	-0.282334	0.187306		0.727448
	PSMD9	-0.282206	0.153767		0.813137
	NDUFB9	-0.282149	0.0965441		1.01527
	RGCC	-0.281888	0.170156		0.769152
	ZNF326	-0.281822	0.207006		0.684016
	CPQ	-0.281436	0.168876		0.772431
	CEP164	-0.281412	0.210551		0.676643
	FAM117B	-0.281386	0.0584753		1.23303
	KLHL20	-0.281255	0.209419		0.678985
	PARP15	-0.281187	0.20084		0.69715
	SLC9A3R1	-0.281029	0.0510978		1.2916
	TBCB	-0.281027	0.10572		0.975841
	HDAC1	-0.280902	0.130901		0.883058
	TAGAP	-0.280809	0.052582		1.27916
	PSMG4	-0.280751	0.211692		0.674296
	LILRB1	-0.280684	0.13051		0.884357
	CST3	-0.280652	0.21065		0.676438
	PHYH	-0.280169	0.192442		0.7157
	ANKRD36	-0.280033	0.1695		0.770829
	RNF2	-0.27981	0.204103		0.690152
	AC006504.5	-0.279524	0.147416		0.831454
	PPM1K	-0.278942	0.170555		0.768136
	AMDHD2	-0.278646	0.180826		0.74274
	KAT14	-0.27862	0.0685388		1.16406
	ASAP1	-0.278537	0.174286		0.758738
	ANKRD37	-0.278437	0.215708		0.666133
	ZNF764	-0.27838	0.172242		0.76386
	GOLGA7	-0.278322	0.153833		0.81295
	MAP2K4	-0.278168	0.0992389		1.00332
	ARHGAP25	-0.278021	0.157168		0.803636
	OXNAD1	-0.277764	0.115399		0.937799
	KANSL2	-0.277693	0.205773		0.686611
	TXK	-0.277165	0.200139		0.698667
	BTRC	-0.277132	0.186564		0.729172
	AC108134.3	-0.277039	0.0329968		1.48153
	ITGAL	-0.276619	0.0840728		1.07534
	BUD23	-0.276375	0.173109		0.761681
	ACAT1	-0.276366	0.219579		0.65841
	FAM193A	-0.276192	0.203947		0.690482
	RAB4B	-0.276174	0.19942		0.70023
	SNTB2	-0.275866	0.197067		0.705386
	TUT1	-0.27575	0.198624		0.701969
	DGCR8	-0.275432	0.21687		0.6638
	USP38	-0.274844	0.217968		0.661608
	C1QBP	-0.274825	0.170495		0.76829
	SAYSD1	-0.274783	0.204883		0.688494
	GPR132	-0.274259	0.22259		0.652495
	RPS29	-0.274099	0.0185113		1.73256
	PTEN	-0.273939	0.204928		0.688398
	CD52	-0.273863	0.00881801		2.05463
	HMGCR	-0.2738	0.217212		0.663117
	CRAT	-0.273772	0.159488		0.797271
	PHF2	-0.273628	0.158916		0.798833
	PLPP6	-0.273511	0.151273		0.82024
	VPS41	-0.273184	0.222324		0.653013
	LINC00667	-0.272933	0.223967		0.649816
	POLR2L	-0.272763	0.103416		0.985413
	SLC25A1	-0.272748	0.173065		0.76179
	RCSD1	-0.272488	0.148539		0.82816
	IER2	-0.272449	0.0375209		1.42573
	UBAC2	-0.272427	0.177452		0.750919
	TYROBP	-0.272251	0.206086		0.685952
	USP36	-0.27216	0.189376		0.722674
	CALCOCO1	-0.27205	0.214586		0.6684
	ELAVL1	-0.271811	0.16453		0.783756
	RPRD1B	-0.271794	0.223116		0.65147
	RABEPK	-0.271754	0.221518		0.654591
	TNFAIP8	-0.271648	0.162023		0.790422
	CBWD1	-0.271615	0.114527		0.941094
	PIK3CB	-0.271518	0.213904		0.669781
	RABGGTB	-0.270675	0.225329		0.647182
	CCDC85B	-0.27062	0.140354		0.852775
	POLR2F	-0.270491	0.182654		0.738371
	MRPS10	-0.270443	0.226499		0.644934
	ZDHHC6	-0.270424	0.214783		0.668
	SLC25A17	-0.26997	0.206693		0.684674
	SLAMF7	-0.269948	0.173944		0.75959
	PITPNC1	-0.269121	0.228176		0.64173
	RAP2B	-0.268885	0.232666		0.633268
	RAB29	-0.268806	0.188197		0.725387
	KIAA0513	-0.268805	0.177819		0.750023
	STK10	-0.268187	0.119626		0.922173
	ENTR1	-0.267958	0.0618547		1.20863
	DUSP1	-0.267661	0.0147443		1.83138
	CAMK1D	-0.267383	0.135326		0.868619
	MBD1	-0.267327	0.233031		0.632587
	NF1	-0.267289	0.235198		0.628567
	NF2	-0.266435	0.232068		0.634384
	CD44	-0.266421	0.0481763		1.31717
	PTP4A2	-0.266391	0.178227		0.749026
	TELO2	-0.26638	0.214014		0.669559
	CAPN2	-0.265824	0.161272		0.792442
	PPP4R1	-0.265405	0.213976		0.669636
	ATP8B2	-0.265179	0.182269		0.739287
	GATAD2A	-0.264911	0.206205		0.685701
	FBXO5	-0.264835	0.225271		0.647295
	BTN3A3	-0.264821	0.195247		0.709416
	CCDC14	-0.264612	0.238225		0.623013
	PYURF	-0.2646	0.163447		0.786623
	ICAM1	-0.264558	0.238453		0.622597
	ODC1	-0.264406	0.234012		0.630762
	PCGF5	-0.264355	0.197028		0.705471
	ANKRD42	-0.26383	0.0848343		1.07143
	SLC44A2	-0.2638	0.223137		0.651428
	ANKRD13C	-0.263736	0.238756		0.622046
	ACYP2	-0.263585	0.236934		0.625372
	ST8SIA1	-0.263497	0.196266		0.707155
	DIABLO	-0.263388	0.216458		0.664627
	AIDA	-0.263364	0.240855		0.618244
	INPP5D	-0.263015	0.169391		0.771109
	PDCD4	-0.262982	0.105033		0.978676
	PRKCQ	-0.262832	0.206555		0.684964
	CNN2	-0.26275	0.0500233		1.30083
	TPRKB	-0.262662	0.243454		0.613583
	SESN2	-0.26223	0.2427		0.614931
	LHPP	-0.262198	0.218363		0.660821
	TMEM187	-0.262053	0.188326		0.725089
	KDM3B	-0.261934	0.214397		0.668781
	MAT2A	-0.261866	0.17208		0.764269
	POT1	-0.261834	0.182966		0.737629
	TRANK1	-0.26172	0.185906		0.730706
	LLGL1	-0.261703	0.151707		0.818993
	ZNF143	-0.261688	0.243779		0.613003
	MICU2	-0.261529	0.220389		0.656811
	SLC10A7	-0.261457	0.19202		0.716653
	NEK7	-0.261286	0.239969		0.619846
	RNF138	-0.261242	0.220425		0.656738
	HEATR5B	-0.261036	0.199219		0.700669
	PGD	-0.260928	0.241938		0.616296
	ZDHHC5	-0.260858	0.239828		0.6201
	TUBA4A	-0.260518	0.0428925		1.36762
	ZBP1	-0.260395	0.218027		0.66149
	MVB12B	-0.260136	0.194605		0.710846
	TMEM165	-0.260126	0.239326		0.62101
	INO80C	-0.259448	0.244447		0.611816
	CUX1	-0.259447	0.23824		0.622985
	ABHD13	-0.259306	0.240668		0.618581
	AC025164.1	-0.259256	0.224905		0.648001
	UCK2	-0.259237	0.144344		0.840601
	PFDN1	-0.258731	0.246371		0.608411
	NUTF2	-0.258354	0.19193		0.716857
	SRD5A3	-0.258333	0.111672		0.952057
	MTMR6	-0.257989	0.249268		0.603334
	SEC24C	-0.257918	0.238751		0.622054
	NBPF3	-0.257234	0.128076		0.892531
	NCOA5	-0.257079	0.213699		0.670197
	TIMP1	-0.25705	0.202288		0.69403
	WDR53	-0.256986	0.166397		0.778854
	AL627171.2	-0.25698	0.252678		0.597432
	TRAF3IP2	-0.256891	0.135957		0.866598
	SNHG1	-0.256728	0.193695		0.712881
	EPHA1	-0.256712	0.21458		0.66841
	ALKBH7	-0.256614	0.204845		0.688575
	FBXO32	-0.256492	0.252472		0.597788
	GDPGP1	-0.256096	0.0824383		1.08387
	KDM4B	-0.256017	0.232759		0.633094
	ATG16L2	-0.255924	0.255029		0.59341
	SKAP2	-0.25518	0.256063		0.591653
	ARHGAP35	-0.255161	0.255853		0.592009
	TMEM41A	-0.255127	0.23543		0.628139
	NCF1	-0.254963	0.244001		0.612609
	RPS20	-0.254593	0.0444613		1.35202
	CCDC88C	-0.254388	0.233276		0.632129
	DHFR2	-0.254387	0.0713585		1.14655
	SDAD1	-0.25389	0.247945		0.605645
	GANAB	-0.253881	0.255074		0.593334
	IER3IP1	-0.253855	0.243		0.614394
	SUCLA2	-0.253705	0.259687		0.58555
	WWP2	-0.253523	0.259885		0.585219
	FGFR1	-0.253385	0.128402		0.891429
	RTKN2	-0.253231	0.0631535		1.1996
	GIT2	-0.25319	0.219998		0.657581
	PTRH1	-0.253041	0.260534		0.584135
	GAR1	-0.252843	0.259525		0.585821
	LIPT1	-0.252708	0.161939		0.790647
	GNPNAT1	-0.252587	0.182878		0.737839
	SESN1	-0.252458	0.221297		0.655025
	RAB35	-0.252395	0.257191		0.589744
	ALKBH4	-0.252138	0.222406		0.652853
	TPD52L2	-0.251989	0.261367		0.58275
	IPO8	-0.25174	0.262558		0.580775
	TRPV2	-0.251612	0.249974		0.602105
	LMF1	-0.251539	0.201048		0.6967
	THAP5	-0.251427	0.248876		0.604016
	DDX18	-0.251397	0.216492		0.664558
	CHD9	-0.251327	0.258858		0.586938
	ZNF830	-0.251016	0.262227		0.581323
	NOSIP	-0.250635	0.210631		0.676477
	ACBD3	-0.250555	0.228254		0.641582
	EMP3	-0.250482	0.0748028		1.12608
	TCF19	-0.25048	0.229163		0.639856
	ZNF18	-0.250243	0.232902		0.632828
	TRAPPC9	-0.250191	0.265582		0.575801
	ACTR6	-0.249886	0.262594		0.580715
	RABGGTA	-0.249738	0.266154		0.574867
	CASP1	-0.249738	0.203357		0.691741
	SMAD3	-0.249606	0.199159		0.7008
	CPEB4	-0.249519	0.209361		0.679104
	RPL38	-0.249452	0.047497		1.32333
	PLCG2	-0.249261	0.242887		0.614596
	OTUD5	-0.249195	0.243779		0.613003
	RP9	-0.249101	0.265953		0.575195
	TRIB2	-0.249042	0.261753		0.582108
	BRCC3	-0.248978	0.26626		0.574694
	CTSZ	-0.248588	0.194011		0.712173
	HECA	-0.24836	0.258192		0.588057
	TSNAX	-0.248358	0.262843		0.580303
	RABL3	-0.248239	0.190086		0.72105
	JMJD7	-0.248238	0.257761		0.588783
	GPS1	-0.248233	0.225313		0.647213
	GPX7	-0.247967	0.267373		0.572882
	PSMD1	-0.247921	0.234432		0.629984
	VPS50	-0.247689	0.242512		0.615267
	LINC02611	-0.246716	0.0710578		1.14839
	NELFB	-0.246637	0.209666		0.678472
	ANKRD13A	-0.246492	0.199824		0.699353
	STUB1	-0.246459	0.263129		0.579831
	RNF145	-0.246311	0.254031		0.595113
	EXOC6B	-0.246272	0.184427		0.734176
	RNF130	-0.246251	0.111712		0.951901
	COG3	-0.246023	0.27285		0.564077
	AC012360.3	-0.245956	0.105709		0.975887
	TBP	-0.245835	0.269989		0.568653
	MORN3	-0.245755	0.118163		0.927518
	CHERP	-0.245719	0.272601		0.564473
	HGS	-0.245307	0.263696		0.578897
	ATP5MPL	-0.245286	0.169979		0.769605
	PDLIM2	-0.24504	0.245575		0.609815
	DAXX	-0.244884	0.227035		0.643907
	EDEM3	-0.24487	0.267185		0.573187
	LRRFIP1	-0.244825	0.101434		0.993814
	TOMM7	-0.244484	0.0464114		1.33338
	NEU3	-0.244469	0.0996963		1.00132
	H2AFJ	-0.244212	0.244028		0.612561
	PECR	-0.244101	0.256256		0.591326
	MFSD1	-0.24402	0.278607		0.555009
	BRD3	-0.244004	0.277868		0.556162
	SPOUT1	-0.243621	0.266351		0.574546
	MIEF2	-0.243228	0.158885		0.798917
	TMEM229B	-0.243145	0.21037		0.677016
	TAGLN2	-0.24312	0.0626098		1.20336
	KLHDC2	-0.242957	0.276724		0.557954
	IFIH1	-0.242728	0.257232		0.589674
	CCDC82	-0.24257	0.26892		0.570377
	PGRMC2	-0.242401	0.239853		0.620055
	FRMD4B	-0.242377	0.280732		0.551708
	GTPBP10	-0.242369	0.279196		0.55409
	MYO9B	-0.242308	0.277897		0.556116
	EPS8	-0.242238	0.216101		0.665344
	MTRNR2L8	-0.241995	0.191528		0.717767
	CD69	-0.241867	0.0218643		1.66027
	ARAF	-0.241827	0.280138		0.552628
	FXR2	-0.241788	0.17211		0.764193
	TMEM39B	-0.241668	0.273764		0.562624
	COPS3	-0.241615	0.27045		0.567912
	PRMT7	-0.240689	0.28364		0.547233
	USP40	-0.240521	0.132469		0.877886
	WWP1	-0.240494	0.27787		0.556158
	KANSL1	-0.24034	0.237649		0.624064
	ZDHHC13	-0.240178	0.264575		0.577451
	SLCO4A1	-0.239575	0.201118		0.696548
	TAPBP	-0.239536	0.0959493		1.01796
	AC078846.1	-0.239412	0.109018		0.9625
	PTBP3	-0.23922	0.206815		0.684418
	HMGA1	-0.239194	0.251119		0.600121
	PYGO2	-0.239008	0.284579		0.545797
	UTP4	-0.238916	0.261337		0.5828
	EIPR1	-0.238292	0.289372		0.538544
	FOSL2	-0.23819	0.289698		0.538055
	YBX1	-0.238097	0.127111		0.895816
	ATP6V1C1	-0.238079	0.288287		0.540175
	GMPPB	-0.237978	0.282578		0.548862
	RBM38	-0.237637	0.289582		0.538228
	ARMC5	-0.237592	0.191448		0.717949
	ZNF526	-0.237458	0.209023		0.679805
	CASZ1	-0.237391	0.267222		0.573128
	OSBP	-0.23729	0.262898		0.580213
	KMT2D	-0.237278	0.290785		0.536428
	ZNF124	-0.237277	0.205453		0.687287
	PDS5B	-0.237266	0.285007		0.545144
	ARSK	-0.237177	0.216902		0.663737
	NXPE3	-0.236817	0.287446		0.541443
	USF3	-0.236742	0.256775		0.590447
	TMEM200A	-0.236527	0.170177		0.769098
	MMGT1	-0.236393	0.292281		0.534199
	EPRS	-0.236279	0.242311		0.615627
	LINC02361	-0.235728	0.232148		0.634234
	CCNY	-0.235652	0.247523		0.606384
	AL035530.2	-0.235599	0.261695		0.582205
	TRIM35	-0.235395	0.281098		0.551141
	TP53I13	-0.235272	0.296119		0.528534
	HELQ	-0.234875	0.29611		0.528547
	DDX60L	-0.234815	0.293316		0.532664
	RIC3	-0.234653	0.281175		0.551023
	AC087239.1	-0.234601	0.282154		0.549515
	TRIM25	-0.234429	0.297246		0.526884
	H2AFX	-0.23433	0.253306		0.596355
	GOLGA4	-0.23413	0.18628		0.729833
	NUB1	-0.233984	0.241545		0.617002
	LRCH3	-0.233833	0.289615		0.538179
	CAMK2G	-0.233696	0.299023		0.524295
	SIK3	-0.233625	0.262221		0.581332
	SEPTIN6	-0.233434	0.127867		0.893241
	SLC35A4	-0.233344	0.299888		0.523041
	IER5	-0.233319	0.296072		0.528603
	STK38	-0.23329	0.285392		0.544558
	NAGPA	-0.233187	0.268489		0.571073
	OAT	-0.233077	0.292818		0.533403
	CDC26	-0.232981	0.277276		0.557087
	RAD51-AS1	-0.232881	0.257021		0.590032
	UBE3D	-0.232867	0.132804		0.876789
	DCP1B	-0.232781	0.256081		0.591623
	C11orf71	-0.232702	0.244555		0.611623
	DDX42	-0.232562	0.301209		0.521132
	MRPL20	-0.232508	0.221237		0.655142
	RCC1L	-0.232389	0.237393		0.624532
	INTS4	-0.23237	0.291042		0.536044
	WDR41	-0.232369	0.276609		0.558134
	GLB1	-0.232327	0.289931		0.537706
	ARAP1	-0.232185	0.302269		0.519606
	PIK3IP1	-0.232178	0.165077		0.782314
	ZBED4	-0.232125	0.265512		0.575915
	SLC20A2	-0.232043	0.207838		0.682276
	TUBG1	-0.231894	0.272365		0.564849
	LPIN1	-0.231781	0.223871		0.650003
	PRNP	-0.231667	0.289112		0.538934
	PRPF18	-0.231457	0.302833		0.518797
	GSK3B	-0.231359	0.278237		0.555586
	HAUS2	-0.231314	0.304366		0.516604
	PFDN2	-0.231224	0.230793		0.636777
	MFSD9	-0.231159	0.206712		0.684635
	GNB4	-0.231074	0.139344		0.855913
	MPI	-0.230936	0.294779		0.530503
	GTPBP8	-0.230666	0.29707		0.527142
	ATPAF1	-0.230648	0.204876		0.688508
	PDE12	-0.230571	0.304646		0.516205
	ZNF490	-0.230405	0.305755		0.514626
	BTBD9	-0.230341	0.304478		0.516444
	LACTB2	-0.229821	0.25052		0.601158
	ACTR10	-0.229751	0.283121		0.548028
	LSM6	-0.22962	0.247211		0.606931
	ITCH	-0.229614	0.283229		0.547862
	LINC00893	-0.229512	0.166978		0.77734
	MKNK2	-0.229467	0.308067		0.511355
	NFATC2IP	-0.229128	0.307843		0.511671
	KCNAB2	-0.229032	0.254993		0.593471
	LYRM2	-0.22884	0.300795		0.521729
	RMRP	-0.228397	0.251237		0.599916
	GRPEL2	-0.228394	0.232569		0.633448
	CD48	-0.22809	0.125075		0.902829
	HDGF	-0.227926	0.311678		0.506293
	NOP2	-0.227925	0.300987		0.521453
	EIF4A2	-0.227795	0.102468		0.989413
	TMEM170A	-0.227747	0.264141		0.578165
	PSTPIP2	-0.227602	0.116658		0.933084
	NOP56	-0.22747	0.277843		0.556201
	MIDN	-0.227105	0.310049		0.508569
	ATP2B1-AS1	-0.227049	0.308578		0.510636
	LYZ	-0.226931	0.267948		0.571949
	DKC1	-0.226758	0.312352		0.505355
	DNAJC3	-0.226518	0.273871		0.562454
	ICE1	-0.226511	0.313448		0.503835
	PTPRE	-0.226509	0.309279		0.50965
	TMEM204	-0.22641	0.27802		0.555923
	EMC3	-0.226274	0.257497		0.589228
	FCHSD2	-0.226132	0.287489		0.541379
	ALKBH3	-0.225976	0.297493		0.526523
	SMIM14	-0.22571	0.181251		0.741719
	LINC01138	-0.225706	0.313171		0.504219
	ALOX5AP	-0.225432	0.11758		0.929667
	TSPYL1	-0.225404	0.282866		0.548419
	WASHC1	-0.225233	0.273975		0.562289
	THEM4	-0.224975	0.289228		0.53876
	AC009779.2	-0.224931	0.227519		0.642983
	SPIN1	-0.224792	0.30004		0.522821
	GBA2	-0.224658	0.239095		0.621429
	ITGA6	-0.224657	0.0908203		1.04182
	DRG2	-0.224408	0.309134		0.509854
	TMEM117	-0.224281	0.128014		0.892741
	GCSAM	-0.2241	0.0769565		1.11375
	UQCRB	-0.224086	0.0902343		1.04463
	LSM10	-0.22404	0.279523		0.553582
	DEDD	-0.223887	0.316629		0.499449
	NSMCE4A	-0.223841	0.318984		0.496232
	RFWD3	-0.223702	0.309901		0.508777
	SLAMF1	-0.223617	0.309648		0.509132
	SLC26A2	-0.223593	0.241328		0.617392
	RPS6KB1	-0.223571	0.318702		0.496616
	ISG20L2	-0.223553	0.283248		0.547834
	GALE	-0.223278	0.21692		0.6637
	UBQLN1	-0.223257	0.259668		0.585582
	BRAP	-0.223179	0.32084		0.493711
	RTN4	-0.222904	0.268544		0.570984
	HVCN1	-0.222566	0.274958		0.560734
	SMIM27	-0.222543	0.314785		0.501986
	RNF44	-0.222085	0.300619		0.521984
	GOLGA8A	-0.22208	0.194922		0.710139
	TFDP2	-0.221546	0.319806		0.495113
	GTF2E2	-0.22154	0.320325		0.494409
	ATXN7L3B	-0.221454	0.314743		0.502044
	RBM28	-0.221431	0.323493		0.490136
	BTN2A1	-0.221185	0.320585		0.494057
	MTFR1L	-0.220963	0.317788		0.497863
	ERCC6	-0.220954	0.323596		0.489997
	CNDP2	-0.220953	0.306954		0.512927
	RNF8	-0.220895	0.321794		0.492422
	KIF3B	-0.220597	0.321433		0.49291
	MAGT1	-0.220082	0.324272		0.489091
	AP5M1	-0.220016	0.328182		0.483885
	EXOC3	-0.219975	0.281096		0.551146
	AC245407.2	-0.21978	0.281472		0.550565
	AC119396.1	-0.219776	0.285214		0.544828
	TWF1	-0.219576	0.32523		0.48781
	ZNF429	-0.219524	0.30614		0.51408
	AC010883.3	-0.219516	0.183331		0.736764
	NDUFB1	-0.219412	0.316988		0.498957
	RPL36A	-0.21934	0.0498852		1.30203
	TSEN54	-0.219339	0.26577		0.575494
	GPATCH3	-0.219258	0.319914		0.494966
	SMAGP	-0.219067	0.180592		0.743303
	NQO1	-0.219009	0.171458		0.765843
	PYHIN1	-0.218792	0.220118		0.657345
	TSPYL4	-0.218707	0.314386		0.502537
	TSTD3	-0.218655	0.189913		0.721446
	PTPRM	-0.218606	0.278407		0.55532
	FBXL12	-0.218577	0.330484		0.48085
	PITPNB	-0.218508	0.306648		0.51336
	ATP6V0E1	-0.21848	0.132279		0.87851
	CNST	-0.21847	0.30185		0.520209
	EPB41	-0.218383	0.237708		0.623956
	MVK	-0.21813	0.22714		0.643706
	UBE2Q1	-0.218	0.294169		0.531403
	DFFA	-0.217894	0.333192		0.477305
	ZNF891	-0.217835	0.238509		0.622496
	OSTM1	-0.217761	0.326913		0.485568
	AC073896.2	-0.217572	0.134404		0.871588
	AGTRAP	-0.217415	0.319225		0.495903
	AHCYL2	-0.217296	0.197535		0.704356
	SLC4A7	-0.217287	0.325673		0.487218
	CRTAP	-0.217236	0.334552		0.475536
	NAP1L2	-0.2169	0.135392		0.868408
	ZNF619	-0.216898	0.159952		0.796012
	UMAD1	-0.216883	0.335257		0.474622
	PRPF6	-0.216721	0.291182		0.535835
	RHOF	-0.216681	0.202645		0.693264
	LINC002481	-0.216583	0.254015		0.595141
	XIST	-0.21638	0.324204		0.489182
	TNIP1	-0.216283	0.250445		0.601288
	TRIM73	-0.215996	0.274708		0.561128
	HMGN4	-0.215944	0.273291		0.563375
	SGF29	-0.215843	0.328238		0.483812
	CASP6	-0.215821	0.284215		0.546352
	HIF1AN	-0.215712	0.335861		0.47384
	ATP1A1-AS1	-0.215679	0.297788		0.526092
	THAP11	-0.215604	0.306034		0.514231
	MYO1G	-0.215267	0.220716		0.656166
	EXOC7	-0.215049	0.321262		0.49314
	SHISA5	-0.214931	0.147892		0.830054
	EOMES	-0.214658	0.302332		0.519516
	ESD	-0.214597	0.326524		0.486084
	HPF1	-0.214507	0.340579		0.467783
	TOP1	-0.214415	0.227568		0.642888
	NSMCE1-DT	-0.214254	0.137028		0.863189
	HIST2H2AC	-0.214178	0.337233		0.47207
	RAB8A	-0.214023	0.278561		0.555079
	SNRPD3	-0.213955	0.288242		0.540243
	GTF2H2C	-0.213902	0.198996		0.701156
	VAC14	-0.213901	0.286373		0.543068
	PIAS3	-0.213845	0.334122		0.476095
	PRMT2	-0.213704	0.233881		0.631005
	RAB2A	-0.213655	0.261885		0.58189
	SLC38A9	-0.213521	0.319159		0.495993
	DLAT	-0.213307	0.310035		0.508589
	API5	-0.213084	0.325804		0.487043
	ZKSCAN8	-0.213	0.264104		0.578224
	MKNK1	-0.212946	0.334775		0.475247
	AC015912.3	-0.212917	0.25502		0.593425
	WWC3	-0.212835	0.344061		0.463364
	ZNF569	-0.21264	0.327996		0.484132
	MAPKBP1	-0.212559	0.291205		0.535801
	PPP1R12C	-0.212502	0.279741		0.553244
	ZNF646	-0.212464	0.231002		0.636384
	CYB5B	-0.212301	0.318875		0.49638
	LIMD1	-0.21216	0.313604		0.503618
	NUBP2	-0.212155	0.314993		0.501699
	ZNF706	-0.211996	0.238874		0.62183
	SAR1A	-0.211978	0.337126		0.472208
	SELPLG	-0.21177	0.178217		0.749051
	ALAD	-0.211762	0.304026		0.517089
	QSER1	-0.211719	0.236143		0.626824
	GORAB	-0.211562	0.305905		0.514414
	SIDT2	-0.211537	0.26383		0.578676
	PLEKHA3	-0.211184	0.340682		0.467651
	TLE4	-0.211058	0.286637		0.542668
	RPS6KC1	-0.210736	0.318003		0.497569
	PLD3	-0.210419	0.328505		0.483458
	DNAH1	-0.210412	0.197362		0.704736
	CCDC18-AS1	-0.210399	0.272847		0.564081
	SEPTIN1	-0.210352	0.134629		0.870862
	SHLD1	-0.210204	0.318763		0.496532
	GLO1	-0.210149	0.349301		0.4568
	UFL1	-0.210023	0.341799		0.466229
	AP1M1	-0.209962	0.317914		0.49769
	TMEM59	-0.209936	0.166377		0.778908
	IPO11	-0.20978	0.250552		0.601103
	FKBP5	-0.209528	0.215411		0.666732
	NIBAN1	-0.20943	0.268361		0.57128
	ERCC3	-0.209418	0.346643		0.460118
	HSD17B11	-0.209382	0.350844		0.454886
	TPRG1L	-0.209368	0.231008		0.636372
	BBS4	-0.209181	0.313769		0.50339
	SLFN11	-0.209099	0.327002		0.48545
	SELENOI	-0.208975	0.347296		0.4593
	APOC1	-0.20888	0.329018		0.48278
	IL18R1	-0.208873	0.326556		0.486042
	EPG5	-0.208785	0.320493		0.494181
	RPL39L	-0.208781	0.339818		0.468754
	RWDD1	-0.208769	0.246187		0.608735
	THEMIS	-0.208678	0.239915		0.619943
	ARIH2OS	-0.208667	0.265073		0.576634
	COL6A2	-0.208626	0.0806037		1.09364
	PCBP4	-0.208451	0.300855		0.521642
	ZNF746	-0.208446	0.309407		0.50947
	SLC9A1	-0.207943	0.279762		0.553212
	DYNLRB1	-0.207928	0.350893		0.454825
	RAMAC	-0.2079	0.355231		0.44949
	USP9X	-0.20789	0.333472		0.476941
	APOL3	-0.207829	0.34871		0.457536
	UBL7-AS1	-0.20764	0.346271		0.460584
	UBR3	-0.207567	0.271757		0.565819
	WDR33	-0.207541	0.277883		0.556138
	ZNF664	-0.207518	0.356167		0.448346
	SLC4A1AP	-0.207478	0.345471		0.461589
	ABHD8	-0.20743	0.0971921		1.01237
	AL137003.1	-0.207232	0.333313		0.477148
	WDR61	-0.207139	0.352011		0.453444
	UCKL1	-0.207112	0.35716		0.447138
	ARL4D	-0.206928	0.320511		0.494157
	CTR9	-0.206438	0.324912		0.488234
	UBE2R2	-0.206431	0.332677		0.477977
	SMG7	-0.206398	0.338422		0.470541
	TTC3	-0.206367	0.299149		0.524112
	SSH2	-0.206177	0.324103		0.489317
	H6PD	-0.206138	0.32164		0.49263
	NINJ1	-0.20606	0.339297		0.46942
	COQ2	-0.205791	0.194334		0.711452
	ZNF483	-0.205585	0.205858		0.686432
	PXK	-0.205525	0.350387		0.455453
	MTFMT	-0.205497	0.313757		0.503407
	IQGAP2	-0.205344	0.304262		0.516752
	POLH	-0.205314	0.360397		0.443219
	RNF125	-0.205281	0.28806		0.540517
	GEMIN7	-0.205241	0.358224		0.445846
	NEK9	-0.205121	0.354808		0.450007
	TBCC	-0.204945	0.279589		0.55348
	UROD	-0.204939	0.359843		0.443887
	DCAF10	-0.204904	0.339003		0.469796
	ERCC2	-0.204566	0.277823		0.556231
	GNAS	-0.20445	0.264891		0.576933
	NUFIP1	-0.204404	0.340401		0.468009
	DXO	-0.204374	0.357008		0.447322
	VIM	-0.204359	0.0371722		1.42978
	NHEJ1	-0.204323	0.339948		0.468587
	SLC35E1	-0.204283	0.315894		0.500458
	MLLT11	-0.204241	0.230319		0.63767
	TRAPPC5	-0.204115	0.26868		0.570764
	TNS4	-0.203935	0.159075		0.798398
	JMY	-0.203927	0.36452		0.438278
	ZNF514	-0.203875	0.0804388		1.09453
	AC100810.1	-0.203872	0.364664		0.438107
	SERPINH1	-0.203834	0.327121		0.485291
	ARL13B	-0.203787	0.350296		0.455565
	NUDT22	-0.203758	0.31767		0.498024
	ORMDL2	-0.203693	0.340764		0.467546
	RASA2	-0.20359	0.286292		0.543191
	MARCH7	-0.203523	0.306689		0.513301
	SKP2	-0.203503	0.335173		0.474731
	TMEM101	-0.20311	0.365679		0.4369
	TMEM164	-0.203068	0.225979		0.645932
	FOXP1	-0.203063	0.299449		0.523678
	RPUSD3	-0.20304	0.363724		0.439228
	TMEM107	-0.202914	0.365305		0.437345
	PNRC1	-0.202898	0.125514		0.901309
	HM13	-0.202791	0.260334		0.58447
	TNFSF8	-0.202701	0.367782		0.434409
	HINFP	-0.20269	0.346345		0.460491
	VEZF1	-0.202654	0.359399		0.444423
	AC020916.1	-0.202609	0.30264		0.519073
	CAPRIN2	-0.202577	0.328111		0.483979
	EXOC3-AS1	-0.202499	0.159505		0.797226
	AP006621.3	-0.202471	0.24176		0.616615
	APOM	-0.202458	0.162475		0.789214
	TUBB2A	-0.202207	0.368363		0.433724
	HOXB2	-0.202173	0.357185		0.447107
	AC025171.1	-0.201921	0.236847		0.625532
	RAB28	-0.201701	0.366656		0.435741
	FMNL3	-0.201698	0.359652		0.444117
	CSNK1A1	-0.20154	0.237217		0.624854
	KRCC1	-0.20154	0.357388		0.44686
	SNUPN	-0.201267	0.348684		0.457568
	ZNHIT1	-0.201227	0.288829		0.53936
	PIK3C2B	-0.201035	0.316121		0.500146
	CXCR3	-0.200757	0.195698		0.708413
	DPH1	-0.200706	0.372856		0.428459
	ZNF74	-0.200493	0.128189		0.892148
	ERLIN1	-0.200294	0.305468		0.515035
	AC136475.1	-0.200219	0.239329		0.621004
	RABGEF1	-0.19997	0.359762		0.443985
	C12orf66	-0.199919	0.280354		0.552293
	CMTR1	-0.199915	0.372617		0.428738
	NAPG	-0.199812	0.373044		0.428239
	TAF7	-0.199742	0.223173		0.651358
	HNRNPUL1	-0.19968	0.26286		0.580275
	MAP2K2	-0.199573	0.351988		0.453472
	ARHGAP18	-0.199489	0.345093		0.462064
	ATXN1	-0.199433	0.30801		0.511435
	MCEE	-0.199324	0.295972		0.528749
	SAT2	-0.199291	0.335673		0.474084
	SNW1	-0.19924	0.332788		0.477832
	GTF2H5	-0.199232	0.367634		0.434584
	ZFAND6	-0.199204	0.351786		0.453721
	GRASP	-0.199178	0.155896		0.807166
	RPS4Y1	-0.199111	0.138803		0.857601
	DCK	-0.199111	0.371619		0.429902
	HMGXB3	-0.198986	0.36665		0.435748
	MYNN	-0.198975	0.376128		0.424664
	CUL9	-0.198974	0.328451		0.48353
	DGKD	-0.198953	0.3376		0.471597
	FAM136A	-0.1989	0.366388		0.436058
	PLCD1	-0.19887	0.285983		0.54366
	AFG3L2	-0.198566	0.36413		0.438744
	ARHGEF19	-0.19833	0.33668		0.472783
	SH3BP2	-0.198255	0.377528		0.423051
	TNFAIP8L1	-0.19824	0.267831		0.572138
	PHRF1	-0.198101	0.377948		0.422568
	STAMBPL1	-0.197957	0.3703		0.431446
	IKBKE	-0.197903	0.37719		0.42344
	FASTKD3	-0.19782	0.302581		0.519158
	RNF220	-0.1975	0.297357		0.526722
	A2M-AS1	-0.197325	0.232937		0.632761
	WASHC2C	-0.19718	0.380556		0.419581
	HEXIM1	-0.19706	0.37646		0.424282
	DENND4A	-0.196953	0.37873		0.42167
	EPM2AIP1	-0.196951	0.377893		0.422631
	NAA80	-0.196814	0.332921		0.477659
	CFAP20	-0.196793	0.360612		0.44296
	CLU	-0.196682	0.314012		0.503054
	ZCWPW2	-0.196602	0.266891		0.573666
	CLINT1	-0.196458	0.36022		0.443432
	RWDD4	-0.196431	0.382482		0.417389
	ARHGDIB	-0.19638	0.0545593		1.26313
	PLK3	-0.196337	0.372134		0.429301
	ZMYM4	-0.196183	0.377054		0.423596
	NCOR2	-0.196147	0.368979		0.432998
	ZSWIM6	-0.196093	0.278955		0.554466
	NT5C3A	-0.196057	0.355899		0.448673
	PRDX4	-0.196025	0.379439		0.420858
	DCTN6	-0.195916	0.368878		0.433118
	CYB5R3	-0.195887	0.355093		0.449657
	TTF1	-0.195838	0.383962		0.415712
	IL23A	-0.195828	0.227998		0.642069
	CEP70	-0.195238	0.224929		0.647954
	SPART	-0.195199	0.0399516		1.39847
	TGFBR1	-0.195189	0.216709		0.664123
	ZC3H12A	-0.195074	0.337125		0.472209
	MTAP	-0.195036	0.378049		0.422452
	ATF7IP2	-0.195033	0.385908		0.413516
	SEC62	-0.195007	0.285297		0.544703
	AP3B1	-0.194924	0.361743		0.441599
	COX19	-0.194792	0.385858		0.413572
	CLK1	-0.194736	0.237323		0.624661
	PECAM1	-0.194624	0.297346		0.526737
	MRPL57	-0.19449	0.296454		0.528043
	PMPCA	-0.194454	0.385932		0.413489
	KIAA0753	-0.194453	0.189317		0.722811
	ZFAND2B	-0.194374	0.380399		0.41976
	HIST1H2BG	-0.194269	0.272239		0.565049
	SLC25A37	-0.194161	0.377034		0.423619
	L3MBTL2	-0.194063	0.386177		0.413213
	ILRUN	-0.194	0.348251		0.458107
	TRIM24	-0.193969	0.310287		0.508236
	ARL17A	-0.193892	0.225123		0.64758
	SLC5A6	-0.193875	0.333527		0.476868
	NOL12	-0.193455	0.390027		0.408905
	ZNF827	-0.193433	0.370336		0.431404
	C6orf62	-0.193196	0.389309		0.409706
	HMOX2	-0.193193	0.312984		0.504478
	EEF1B2	-0.193182	0.0834376		1.07864
	PRKAR2A	-0.193176	0.373525		0.42768
	MBNL2	-0.193156	0.390561		0.408312
	ADAM8	-0.193021	0.387423		0.411815
	TPM3	-0.193017	0.105733		0.975788
	ZFYVE19	-0.193002	0.379619		0.420652
	AP002495.1	-0.192605	0.16802		0.774639
	CFL2	-0.192552	0.219857		0.657859
	GZMH	-0.192368	0.158965		0.798698
	TNPO2	-0.192261	0.354384		0.450526
	JUN	-0.192222	0.0434712		1.3618
	ZNF649	-0.192161	0.293496		0.532397
	SAMD10	-0.192104	0.269009		0.570233
	RIOX2	-0.191917	0.268011		0.571847
	HSD17B12	-0.191878	0.385641		0.413817
	HIST2H2BE	-0.191773	0.275267		0.560246
	PSIP1	-0.191663	0.384807		0.414757
	SCAP	-0.191568	0.376306		0.424459
	SMU1	-0.191514	0.348739		0.457499
	UBAP2	-0.191426	0.39445		0.404008
	CTDSP2	-0.191222	0.309398		0.509482
	ADNP	-0.191208	0.384322		0.415304
	RNPC3	-0.191186	0.388072		0.411087
	ZNF28	-0.190959	0.262431		0.580985
	CHURC1	-0.190921	0.286557		0.54279
	ZNF235	-0.190743	0.369121		0.432832
	THOC6	-0.190633	0.385705		0.413744
	PAXIP1-AS1	-0.190529	0.334409		0.475722
	ALG3	-0.190473	0.397168		0.401026
	LDLR	-0.190456	0.390204		0.408708
	TIPARP	-0.190452	0.323014		0.490779
	OSGIN2	-0.190443	0.192584		0.715381
	ZNRD2	-0.19027	0.388616		0.41048
	PRCP	-0.190233	0.393235		0.405347
	IL18RAP	-0.190219	0.347873		0.458579
	ZNF354B	-0.19014	0.274789		0.561
	FSCN1	-0.190122	0.212417		0.672811
	IL17RA	-0.190092	0.398263		0.39983
	CHPF	-0.190076	0.325572		0.487352
	ERV3-1	-0.18999	0.278897		0.554557
	ZNF202	-0.18996	0.231472		0.635502
	VAT1	-0.189798	0.356338		0.448138
	BCL9L	-0.189788	0.396899		0.40132
	C11orf1	-0.189772	0.374046		0.427075
	ACOT2	-0.189739	0.353744		0.451311
	BHLHE40-AS1	-0.18947	0.348124		0.458266
	BET1L	-0.189341	0.391566		0.407195
	SVBP	-0.189221	0.396853		0.40137
	RMI1	-0.189114	0.340587		0.467771
	ERAP2	-0.188853	0.31404		0.503014
	PEMT	-0.188566	0.380637		0.419489
	LIN37	-0.18849	0.393952		0.404556
	FNTA	-0.188435	0.401528		0.396284
	NFYA	-0.188406	0.381364		0.41866
	AP002387.2	-0.188352	0.398389		0.399692
	RUNX1	-0.188341	0.395319		0.403052
	AKNA	-0.188282	0.198971		0.70121
	ATG2B	-0.188213	0.399339		0.398658
	DLG1	-0.188186	0.388665		0.410424
	KAT5	-0.188001	0.403132		0.394553
	ETS2	-0.187987	0.359679		0.444085
	CCNH	-0.187936	0.212187		0.67328
	ZNF606	-0.187767	0.327829		0.484353
	EXOC2	-0.187766	0.383782		0.415915
	AC012645.3	-0.187604	0.199108		0.700911
	RAB5C	-0.187599	0.2951		0.530031
	ACSL6	-0.187325	0.283349		0.547679
	BAZ2B	-0.186923	0.405569		0.391936
	CHCHD7	-0.186887	0.394352		0.404116
	ZNF687	-0.186822	0.348599		0.457674
	CHM	-0.186788	0.398399		0.399682
	OSM	-0.186705	0.355721		0.448891
	IRF3	-0.18665	0.367512		0.434729
	SUN1	-0.186601	0.38151		0.418494
	LINC00528	-0.186413	0.22371		0.650315
	RADX	-0.186393	0.303497		0.517845
	PGM3	-0.186376	0.269145		0.570013
	AKT2	-0.186323	0.402678		0.395042
	LDB1	-0.186243	0.309311		0.509605
	GAK	-0.186076	0.38563		0.413829
	GPATCH11	-0.186074	0.365692		0.436884
	WDR13	-0.18575	0.407271		0.390116
	PLEKHM2	-0.18562	0.265302		0.57626
	HDAC6	-0.185618	0.380247		0.419934
	FTO	-0.18557	0.409136		0.388132
	AQP3	-0.185521	0.401026		0.396828
	SUN2	-0.185508	0.391712		0.407033
	RPS6KA4	-0.185483	0.396544		0.401708
	CD28	-0.18546	0.395274		0.403102
	MTCH1	-0.185398	0.389949		0.408992
	DBNL	-0.185208	0.345924		0.461019
	WDR60	-0.185207	0.401983		0.395793
	KIF9-AS1	-0.185161	0.313211		0.504162
	POLE3	-0.185159	0.403296		0.394376
	KLHDC4	-0.184988	0.411066		0.386089
	DPH7	-0.18493	0.404375		0.393215
	IL18BP	-0.18492	0.312664		0.504922
	SLC2A4RG	-0.18476	0.399569		0.398409
	ECD	-0.184756	0.411357		0.385781
	PHLPP2	-0.184753	0.229335		0.639529
	SRSF7	-0.18475	0.112327		0.949515
	NFATC2	-0.184732	0.32629		0.486397
	URB2	-0.184638	0.214893		0.667778
	FBXO9	-0.184573	0.40409		0.393521
	POLR3GL	-0.184478	0.290528		0.536812
	NSMCE2	-0.184448	0.411801		0.385312
	STARD3NL	-0.184447	0.403081		0.394608
	HIST1H4F	-0.184403	0.339502		0.469157
	PAK1IP1	-0.184287	0.395736		0.402595
	FN1	-0.184084	0.213321		0.670965
	RIC8B	-0.184036	0.382748		0.417087
	PTPN9	-0.184004	0.307601		0.512012
	NOC2L	-0.183992	0.409443		0.387807
	PTGER4	-0.183978	0.261911		0.581846
	GUK1	-0.183922	0.18595		0.730604
	APBB3	-0.183849	0.353063		0.452148
	FANCA	-0.183744	0.410343		0.386853
	POLR1B	-0.183649	0.342566		0.465256
	DTNBP1	-0.183625	0.410923		0.386239
	FAM217B	-0.183609	0.411112		0.38604
	TMEM154	-0.183584	0.413944		0.383058
	SLC35A2	-0.183168	0.380466		0.419684
	MVD	-0.183106	0.412456		0.384622
	FAM111A	-0.183101	0.359715		0.444042
	CRELD2	-0.183082	0.415443		0.381489
	SORD	-0.183028	0.307359		0.512355
	POLR3B	-0.183021	0.320975		0.493529
	CMPK1	-0.182986	0.41566		0.381262
	IL32	-0.182941	0.0398987		1.39904
	DDX6	-0.182883	0.240242		0.619351
	SNHG8	-0.182762	0.296781		0.527563
	CCL4	-0.182756	0.0841788		1.0748
	KHNYN	-0.18275	0.404405		0.393183
	RBL2	-0.182715	0.264366		0.577794
	RPA2	-0.182688	0.376776		0.423917
	ZSWIM8	-0.182631	0.393045		0.405558
	LETM1	-0.18262	0.395841		0.40248
	CDV3	-0.182288	0.417278		0.379574
	RPL27	-0.182222	0.100095		0.999586
	ZNF264	-0.182209	0.382484		0.417386
	NUP160	-0.182151	0.415325		0.381612
	VEZT	-0.182054	0.414477		0.3825
	AKAP7	-0.182012	0.406073		0.391396
	NUAK2	-0.181968	0.315502		0.500998
	FAM199X	-0.181826	0.391721		0.407024
	CCDC152	-0.181802	0.340382		0.468033
	TMEM173	-0.18168	0.360122		0.44355
	ZNF543	-0.181369	0.358602		0.445388
	RREB1	-0.1813	0.291249		0.535735
	B3GLCT	-0.181287	0.295923		0.528821
	CYBA	-0.181067	0.208128		0.68167
	MDM4	-0.180993	0.383549		0.416179
	HIST2H2BF	-0.180883	0.338554		0.470372
	PER2	-0.180789	0.337549		0.471663
	UBE2S	-0.18051	0.411809		0.385305
	ZC3HC1	-0.180288	0.329509		0.482133
	TMEM97	-0.180271	0.342001		0.465972
	ZNF407	-0.180265	0.394988		0.403416
	PRPSAP2	-0.180256	0.422652		0.374017
	PLCL2	-0.17976	0.350426		0.455404
	CPSF7	-0.179711	0.415547		0.38138
	HTT	-0.178988	0.425063		0.371547
	APEH	-0.178985	0.416685		0.380192
	SLC29A3	-0.178938	0.320024		0.494818
	MTX2	-0.178933	0.423045		0.373613
	PCNX4	-0.178922	0.423102		0.373555
	REX1BD	-0.17873	0.275575		0.559761
	GADD45B	-0.178658	0.261949		0.581784
	ECHDC2	-0.178574	0.422504		0.374169
	ATAD2	-0.178541	0.41306		0.383987
	PIK3CD	-0.178519	0.378633		0.421781
	ZNF493	-0.178176	0.423049		0.37361
	NCKAP1L	-0.178017	0.348388		0.457937
	NUP214	-0.177942	0.420032		0.376718
	EIF4G2	-0.17789	0.215192		0.667174
	Z99127.4	-0.177865	0.302914		0.518681
	HLA-G	-0.177853	0.331612		0.47937
	SMARCA5-AS1	-0.177774	0.373449		0.427768
	LRP8	-0.177454	0.221337		0.654946
	FXYD2	-0.177421	0.407464		0.389911
	TRGV10	-0.177366	0.405951		0.391526
	KIF1BP	-0.177364	0.400421		0.397483
	SMYD3	-0.177241	0.42663		0.369949
	POMGNT1	-0.177127	0.353351		0.451794
	AC021188.1	-0.177061	0.422265		0.374415
	MICOS13	-0.176887	0.361997		0.441295
	MECR	-0.176854	0.324267		0.489097
	TBC1D25	-0.176731	0.421015		0.375703
	FNBP4	-0.176723	0.293891		0.531814
	OLFM2	-0.176703	0.354986		0.449788
	LEPROT	-0.176652	0.432022		0.364494
	INTS12	-0.176507	0.431359		0.365161
	DUS4L	-0.176489	0.349027		0.457141
	TUBA1A	-0.176299	0.250074		0.601931
	SIRT2	-0.176185	0.423021		0.373639
	ANKRA2	-0.176157	0.433549		0.362962
	UBL3	-0.176156	0.419184		0.377595
	ZFP82	-0.176064	0.337676		0.4715
	GPATCH4	-0.175992	0.433786		0.362724
	ZNF622	-0.175902	0.408199		0.389128
	BOD1L1	-0.175789	0.396424		0.40184
	GAMT	-0.175713	0.423815		0.372824
	ZHX2	-0.175676	0.425371		0.371232
	AL355075.4	-0.175576	0.267306		0.572992
	ZNF287	-0.175573	0.296143		0.528498
	FLNA	-0.175482	0.240122		0.619567
	KLHL11	-0.175475	0.434367		0.362143
	MYEF2	-0.175388	0.324707		0.488508
	RBM27	-0.175316	0.384498		0.415106
	ANKAR	-0.175185	0.41096		0.386201
	POLRMT	-0.175118	0.385072		0.414459
	BX284668.5	-0.175058	0.108324		0.965274
	ALDH16A1	-0.17503	0.419692		0.377069
	PEX7	-0.174971	0.207169		0.683674
	ZNF585A	-0.174927	0.434665		0.361845
	TRNT1	-0.174922	0.434764		0.361747
	NCOA4	-0.174842	0.390653		0.408209
	PIGC	-0.174818	0.422471		0.374203
	ARHGEF7	-0.174542	0.427766		0.368794
	ZNF506	-0.174519	0.437102		0.359418
	TUBB4A	-0.174227	0.330866		0.480348
	FBLN7	-0.174176	0.202419		0.693748
	DOCK11	-0.174119	0.439		0.357536
	PRELID3B	-0.174108	0.407017		0.390388
	SSBP2	-0.173943	0.205259		0.687699
	LRRC58	-0.173934	0.439939		0.356607
	ZYX	-0.173841	0.386216		0.413169
	ABHD12	-0.17382	0.364053		0.438835
	VAMP4	-0.173795	0.437575		0.358947
	CLEC2B	-0.173779	0.223757		0.650223
	NR4A3	-0.173725	0.409601		0.387639
	ZFYVE16	-0.173623	0.427955		0.368601
	ZNF766	-0.173176	0.431757		0.36476
	CD101	-0.172949	0.428891		0.367653
	MRPS17	-0.172593	0.433117		0.363395
	VAMP3	-0.172508	0.440255		0.356295
	IDNK	-0.172439	0.392357		0.406319
	RPL23A	-0.17234	0.0617268		1.20953
	GART	-0.172328	0.444089		0.35253
	HEBP2	-0.172316	0.366999		0.435335
	GEMIN5	-0.172248	0.432897		0.363616
	TXN	-0.172239	0.310376		0.508112
	ZNF596	-0.172141	0.221606		0.654419
	DCUN1D1	-0.172076	0.435293		0.361218
	CCDC127	-0.171841	0.425037		0.371573
	MCCC1	-0.171782	0.422289		0.37439
	HNRNPA0	-0.171647	0.271419		0.56636
	AP002748.4	-0.171624	0.388171		0.410977
	MSC-AS1	-0.171607	0.369443		0.432453
	MTIF3	-0.171588	0.441044		0.355518
	CERK	-0.171522	0.392641		0.406004
	COTL1	-0.171454	0.36297		0.44013
	EIF2S3	-0.171322	0.366472		0.435959
	RER1	-0.170986	0.378511		0.421921
	INPPL1	-0.170837	0.368097		0.434038
	RPL13A	-0.170731	0.0736673		1.13272
	MAPK1	-0.170721	0.433696		0.362815
	ACOT9	-0.170675	0.447514		0.349194
	LNX2	-0.170615	0.297587		0.526386
	THAP6	-0.170512	0.446245		0.350426
	BICRA	-0.170504	0.355494		0.449168
	ST8SIA4	-0.170473	0.365186		0.437486
	UBE2D4	-0.170257	0.371518		0.43002
	ZNF609	-0.170158	0.430064		0.366467
	RHOG	-0.170058	0.309164		0.509811
	UPRT	-0.169933	0.431716		0.364802
	AC093157.1	-0.169577	0.180647		0.743168
	SPATS2	-0.16949	0.390846		0.407994
	FAM133B	-0.169479	0.397432		0.400737
	BID	-0.16945	0.451593		0.345253
	DNAJB12	-0.169306	0.451345		0.345492
	PARP12	-0.169196	0.391226		0.407572
	GK	-0.169134	0.439719		0.356825
	JAZF1	-0.168997	0.450382		0.346419
	RPS28	-0.168967	0.0583115		1.23425
	DHRS7	-0.168918	0.332962		0.477606
	PTPN23	-0.168787	0.438254		0.358274
	DYNLT3	-0.168737	0.451795		0.345058
	PIK3R1	-0.168643	0.321518		0.492795
	SYNCRIP	-0.168632	0.394493		0.403961
	ATP2B4	-0.168612	0.339204		0.469539
	NNT	-0.168566	0.453898		0.343042
	EXOC6	-0.16836	0.453233		0.343679
	ETFDH	-0.16822	0.443773		0.352839
	ZNF540	-0.16821	0.355478		0.449188
	UBE2K	-0.167847	0.422582		0.374089
	DLEU1	-0.167806	0.362678		0.440479
	TMEM71	-0.167801	0.445238		0.351408
	ZNF598	-0.167791	0.399421		0.398569
	FYB1	-0.167724	0.131798		0.88009
	ITGAV	-0.167656	0.451367		0.34547
	FAM153CP	-0.167638	0.32169		0.492563
	TMEM67	-0.167578	0.224642		0.648509
	POLE	-0.167469	0.367834		0.434348
	COX6C	-0.167189	0.242306		0.615636
	PINX1	-0.167185	0.403797		0.393837
	AKAP1	-0.167183	0.214312		0.668953
	IRAK1	-0.167135	0.380309		0.419863
	STRN	-0.167089	0.427839		0.368719
	RFX3	-0.167075	0.421109		0.375605
	ZBED6	-0.167017	0.413775		0.383235
	NPEPPS	-0.166916	0.40822		0.389106
	ELOVL5	-0.166897	0.38461		0.41498
	EFTUD2	-0.166873	0.453865		0.343074
	OBSCN	-0.166868	0.305808		0.514551
	TBC1D22A	-0.166723	0.457993		0.339141
	SPAG5-AS1	-0.1667	0.305317		0.515249
	KDM6A	-0.166681	0.448121		0.348605
	TAF4	-0.16633	0.304219		0.516814
	CIP2A	-0.166265	0.378585		0.421837
	RPL5	-0.166263	0.0883859		1.05362
	CBL	-0.166223	0.458959		0.338226
	ELOVL4	-0.166198	0.375221		0.425713
	CENPT	-0.166193	0.459659		0.337564
	MMP25-AS1	-0.166191	0.450871		0.345948
	STRN4	-0.166027	0.303585		0.517719
	RPL4	-0.166013	0.131033		0.882618
	PREB	-0.165815	0.455286		0.341716
	PNMA1	-0.165789	0.435531		0.360981
	TMEM42	-0.165715	0.442442		0.354143
	ATE1	-0.16566	0.457717		0.339403
	QDPR	-0.165612	0.428426		0.368124
	NUP42	-0.165446	0.456813		0.340262
	PCID2	-0.16542	0.45676		0.340312
	MZF1-AS1	-0.165419	0.266628		0.574095
	AKAP10	-0.16523	0.461421		0.335903
	RINT1	-0.165178	0.424363		0.372263
	SRSF2	-0.164961	0.228897		0.64036
	BBX	-0.164806	0.37661		0.424108
	DENR	-0.164793	0.448121		0.348605
	DIAPH2	-0.164683	0.409678		0.387557
	TMC8	-0.164382	0.385007		0.414531
	BRWD1	-0.164364	0.454109		0.34284
	MBOAT1	-0.164249	0.379962		0.42026
	ZNF341	-0.164213	0.280286		0.552399
	PUDP	-0.164074	0.418209		0.378607
	CD320	-0.164068	0.463192		0.334239
	MATN1-AS1	-0.163917	0.302675		0.519024
	LINC02084	-0.163911	0.459471		0.337742
	BCAS3	-0.163905	0.463023		0.334398
	MED31	-0.163825	0.464921		0.33262
	RASSF7	-0.163798	0.462545		0.334846
	PAQR8	-0.163672	0.199594		0.699853
	CHSY1	-0.163456	0.349465		0.456596
	PHKB	-0.163434	0.466312		0.331324
	CERNA1	-0.163372	0.220843		0.655916
	ZBTB44	-0.163354	0.444003		0.352614
	HMG20B	-0.16327	0.467187		0.330509
	KNOP1	-0.163024	0.447533		0.349175
	GABARAPL2	-0.163007	0.333574		0.476807
	CENPB	-0.162894	0.405173		0.39236
	MYH9	-0.16286	0.140668		0.851806
	PORCN	-0.162795	0.393972		0.404535
	ARFGAP2	-0.16279	0.439351		0.357189
	SUPT3H	-0.162631	0.467778		0.32996
	KRTCAP2	-0.162611	0.273275		0.563399
	ABCF3	-0.162588	0.468708		0.329098
	FAM91A1	-0.162493	0.46903		0.328799
	IDS	-0.162473	0.265		0.576755
	MYL12B	-0.162332	0.158763		0.79925
	AIFM1	-0.162068	0.468533		0.32926
	KHDC4	-0.161903	0.471824		0.32622
	SSBP4	-0.161898	0.431854		0.364663
	MAD1L1	-0.16183	0.432358		0.364156
	SMS	-0.161808	0.45559		0.341426
	USP11	-0.16176	0.391866		0.406862
	ZRANB1	-0.161673	0.418939		0.377849
	ZFAT	-0.161622	0.408592		0.38871
	PLEKHB2	-0.161618	0.447745		0.34897
	FARSB	-0.161584	0.464208		0.333287
	PPM1D	-0.161581	0.463505		0.333945
	KMT2B	-0.161471	0.466742		0.330923
	NPIPB4	-0.161445	0.291874		0.534805
	TMEM259	-0.161437	0.455685		0.341336
	C1orf61	-0.161411	0.383223		0.416549
	DDX47	-0.161356	0.278302		0.555484
	PRDX2	-0.16121	0.383665		0.416048
	ADA2	-0.160864	0.444359		0.352266
	CNOT7	-0.160772	0.426909		0.369665
	ITGB2	-0.160714	0.205046		0.688149
	MLH3	-0.160329	0.395289		0.403085
	MPP1	-0.160328	0.439401		0.357139
	PDE7A	-0.160255	0.461302		0.336015
	BRF2	-0.160149	0.442974		0.353622
	MANEA	-0.160098	0.448917		0.347834
	NCBP3	-0.160044	0.452802		0.344092
	MAP3K2	-0.160035	0.476008		0.322385
	CCDC84	-0.16	0.471362		0.326646
	DUT	-0.159811	0.370577		0.431121
	RAB30	-0.159744	0.456924		0.340156
	ZNF90	-0.159679	0.303191		0.518283
	IGHM	-0.159628	0.366539		0.43588
	UVSSA	-0.159591	0.431265		0.365256
	NIPSNAP2	-0.159569	0.477812		0.320743
	AC103702.2	-0.159536	0.430672		0.365853
	RPA1	-0.159513	0.473182		0.324972
	TOP3B	-0.159512	0.426835		0.36974
	AKAP8	-0.159474	0.478674		0.31996
	COMT	-0.158994	0.442338		0.354246
	FAM102A	-0.158983	0.435072		0.361439
	HDAC3	-0.158911	0.47993		0.318822
	LSG1	-0.15889	0.480031		0.318731
	ZNF559	-0.15888	0.422915		0.373747
	TSC22D2	-0.158845	0.474778		0.323509
	PRKX	-0.158706	0.480065		0.3187
	SCRN2	-0.158646	0.477617		0.32092
	CCDC90B	-0.158602	0.46245		0.334935
	SYPL1	-0.158449	0.477907		0.320657
	NFKBIA	-0.158437	0.17934		0.746323
	AL513303.1	-0.158383	0.350508		0.455303
	MCOLN1	-0.158317	0.421864		0.374827
	TNFRSF14-AS1	-0.158292	0.345536		0.461506
	FAM174A	-0.158276	0.449699		0.347078
	RPL17	-0.158258	0.0976011		1.01055
	SNHG11	-0.158174	0.379873		0.420362
	EHMT2	-0.158164	0.479281		0.31941
	APOO	-0.158059	0.445152		0.351491
	HSBP1L1	-0.158	0.30289		0.518715
	TMEM87A	-0.157878	0.470442		0.327494
	NXT1	-0.157862	0.452112		0.344754
	IL2RA	-0.157829	0.348152		0.458231
	IGKV3-20	-0.157806	0.423408		0.373241
	FBXO30	-0.157776	0.410799		0.38637
	DHRS7B	-0.157726	0.388813		0.410259
	S100B	-0.157496	0.348361		0.45797
	OTUD3	-0.157465	0.211522		0.674645
	GORASP1	-0.157367	0.305509		0.514976
	WBP11	-0.157357	0.455899		0.341132
	NOL11	-0.157238	0.477582		0.320952
	PM20D2	-0.157224	0.403968		0.393653
	RYK	-0.157205	0.383583		0.416141
	MIB1	-0.15717	0.414093		0.382903
	CLK2	-0.157071	0.409207		0.388057
	ZNF852	-0.156835	0.348897		0.457303
	EIF2B4	-0.156737	0.481627		0.31729
	MRPS33	-0.156688	0.481435		0.317462
	B4GAT1	-0.156627	0.298391		0.525215
	UHRF1BP1L	-0.156489	0.486729		0.312713
	TMEM263	-0.156363	0.486962		0.312505
	PRR12	-0.156107	0.480075		0.318691
	ZNF382	-0.155738	0.418521		0.378282
	PRKCQ-AS1	-0.155693	0.486143		0.313236
	ZC3H6	-0.155578	0.485085		0.314182
	SRA1	-0.155563	0.449196		0.347564
	ARSG	-0.155449	0.416507		0.380378
	TOM1	-0.155417	0.483564		0.315546
	ZNF674-AS1	-0.155382	0.358005		0.446111
	LHFPL6	-0.155201	0.317895		0.497717
	AC106791.1	-0.154982	0.265796		0.575452
	TIMM9	-0.154777	0.491536		0.308445
	CDHR3	-0.154774	0.220578		0.656438
	RWDD2B	-0.154631	0.457303		0.339796
	AP3M2	-0.154623	0.489928		0.309868
	RNF166	-0.154556	0.485007		0.314252
	ANGEL2	-0.154431	0.488033		0.311551
	SETD2	-0.154319	0.435985		0.360529
	DDX5	-0.154306	0.112241		0.949848
	HNRNPDL	-0.154202	0.210607		0.676527
	MBD5	-0.154196	0.480544		0.318267
	RRAGA	-0.154076	0.479853		0.318891
	TMTC4	-0.154051	0.195738		0.708324
	ZSCAN16-AS1	-0.153859	0.442674		0.353916
	IPP	-0.153699	0.45871		0.338462
	LARP1	-0.153697	0.494697		0.305661
	RNF10	-0.153685	0.417757		0.379076
	PCOLCE	-0.153617	0.329508		0.482134
	ANAPC11	-0.153571	0.366337		0.436119
	RABGAP1	-0.153563	0.493375		0.306823
	ASMTL	-0.153541	0.493851		0.306404
	FUT8-AS1	-0.153241	0.335594		0.474186
	SPP1	-0.153188	0.482391		0.316601
	PLK2	-0.153111	0.45894		0.338244
	VSIR	-0.153077	0.442056		0.354523
	TAF15	-0.153063	0.333646		0.476715
	PGAP1	-0.153039	0.450599		0.34621
	BAG4	-0.152978	0.48655		0.312872
	GSTK1	-0.152957	0.260093		0.584872
	ZMAT5	-0.152885	0.496544		0.304042
	RPL10A	-0.152856	0.125524		0.901274
	FXN	-0.152766	0.456639		0.340427
	TPT1	-0.152738	0.0716534		1.14476
	LMBRD2	-0.152641	0.493667		0.306566
	SCAND1	-0.152575	0.316754		0.499278
	ZCCHC17	-0.152539	0.487059		0.312419
	KPNA1	-0.152449	0.497681		0.303049
	DENND3	-0.152198	0.41888		0.377911
	TCTA	-0.152135	0.498193		0.302602
	AC097376.3	-0.152081	0.41767		0.379167
	LMAN2L	-0.152025	0.424813		0.371803
	CPD	-0.152024	0.456921		0.340159
	PHIP	-0.151995	0.394979		0.403426
	PABPC1	-0.151957	0.172624		0.762898
	FBXO11	-0.151896	0.489938		0.309858
	GATD3A	-0.151759	0.359854		0.443873
	RPL28	-0.151668	0.0556005		1.25492
	DHRS3	-0.151641	0.387083		0.412196
	KIF1B	-0.151615	0.381875		0.418079
	GMFG	-0.151507	0.25428		0.594688
	SEPTIN8	-0.151487	0.414676		0.382291
	ZBTB37	-0.151472	0.433647		0.362864
	SPRYD4	-0.151413	0.461387		0.335935
	FAM83D	-0.151226	0.408986		0.388292
	EXOSC6	-0.151202	0.377256		0.423364
	ZBTB10	-0.151183	0.300078		0.522766
	CHD1L	-0.151147	0.442316		0.354267
	AC023157.3	-0.151144	0.357279		0.446992
	UBE2E1	-0.151136	0.50218		0.299141
	PIGN	-0.15069	0.479311		0.319382
	ZBTB40	-0.15057	0.50002		0.301012
	MRPL44	-0.150538	0.503031		0.298405
	LCP1	-0.150424	0.187387		0.72726
	SIL1	-0.150373	0.500389		0.300692
	PIGQ	-0.150366	0.411618		0.385506
	FTSJ1	-0.150288	0.494221		0.306079
	PEX5	-0.15013	0.404999		0.392546
	FAM174B	-0.150118	0.111017		0.954611
	C6orf99	-0.15007	0.288449		0.539931
	ZFY	-0.150026	0.501531		0.299702
	PTOV1	-0.149808	0.374606		0.426425
	RLF	-0.149791	0.480307		0.318481
	CROCC	-0.149743	0.421037		0.37568
	MPC1	-0.149456	0.484913		0.314337
	SEL1L3	-0.14937	0.502786		0.298617
	TARBP2	-0.149274	0.490604		0.309269
	KDM8	-0.149195	0.290465		0.536906
	DDAH2	-0.149168	0.506493		0.295427
	UBQLN2	-0.149153	0.493205		0.306972
	RUFY1	-0.149147	0.480576		0.318238
	ZNF576	-0.149045	0.428037		0.368519
	SNHG12	-0.149007	0.441293		0.355273
	ELMSAN1	-0.148987	0.497345		0.303343
	THOC2	-0.148916	0.453052		0.343852
	SIN3B	-0.148896	0.416193		0.380705
	AASDH	-0.14884	0.491765		0.308242
	RASSF5	-0.14883	0.389505		0.409487
	NDUFAF7	-0.148589	0.497741		0.302997
	ERI1	-0.148568	0.478019		0.320555
	KYAT1	-0.148565	0.38508		0.414449
	LINC02256	-0.148517	0.310429		0.508038
	CCDC97	-0.148507	0.507988		0.294146
	GADD45GIP1	-0.148452	0.480303		0.318484
	FOXK2	-0.148451	0.422453		0.374221
	ATF5	-0.148332	0.497576		0.30314
	PHF11	-0.148271	0.446753		0.349932
	GDI1	-0.148173	0.46183		0.335518
	LRRC42	-0.148142	0.470722		0.327236
	ARL4C	-0.148063	0.36062		0.44295
	RIC1	-0.147912	0.475112		0.323204
	TMEM9	-0.14781	0.48356		0.31555
	PPP1R15A	-0.147759	0.236308		0.626522
	AP3M1	-0.147716	0.51089		0.291673
	UVRAG	-0.147683	0.478468		0.320147
	FHIT	-0.147615	0.303458		0.517902
	GNPDA1	-0.147472	0.495473		0.30498
	MLANA	-0.147367	0.327388		0.484937
	ZNF655	-0.147276	0.474211		0.324029
	ZNF25	-0.147241	0.42716		0.369409
	RPLP0	-0.147217	0.119683		0.921967
	RNF214	-0.147209	0.511693		0.29099
	UPF2	-0.147178	0.50154		0.299695
	CDC42SE1	-0.147175	0.358031		0.446079
	UBE2L3	-0.147159	0.391628		0.407126
	AC008969.1	-0.147089	0.364809		0.437934
	HIP1R	-0.147004	0.493632		0.306597
	GCN1	-0.146984	0.512688		0.290147
	RPS27L	-0.146944	0.394117		0.404375
	CAMKK2	-0.146773	0.478673		0.319961
	TIFA	-0.146751	0.514282		0.288799
	SIPA1L3	-0.146747	0.393602		0.404943
	MAN1B1	-0.146596	0.514687		0.288457
	CBX7	-0.146563	0.335578		0.474207
	MFSD14C	-0.146438	0.400457		0.397444
	RBM18	-0.146378	0.510224		0.292239
	PRIMPOL	-0.146263	0.497193		0.303475
	STK11	-0.146258	0.317593		0.498129
	MRPL48	-0.146222	0.513719		0.289274
	NBPF15	-0.14622	0.514202		0.288866
	AC009126.1	-0.146177	0.268136		0.571645
	PPP1R21	-0.146106	0.513207		0.289707
	GARS-DT	-0.146081	0.495287		0.305143
	TRUB1	-0.146048	0.424564		0.372057
	TSPOAP1-AS1	-0.14598	0.509413		0.29293
	GTF2B	-0.145719	0.413263		0.383774
	RORA	-0.145666	0.493887		0.306373
	RPL9	-0.145622	0.138208		0.859466
	AC009133.1	-0.145604	0.408342		0.388976
	SNAI3	-0.145467	0.492101		0.307945
	NR2C1	-0.145441	0.510531		0.291978
	INPP4A	-0.145441	0.501502		0.299728
	ZNF160	-0.145407	0.518204		0.285499
	LIMK2	-0.145344	0.500067		0.300972
	IDI1	-0.145331	0.458154		0.338989
	PXN-AS1	-0.145315	0.386865		0.412441
	RPS3	-0.14517	0.0796102		1.09903
	CALM1	-0.145125	0.149963		0.824016
	TMED7	-0.145006	0.510222		0.292241
	FAM50A	-0.144871	0.511864		0.290846
	ZCCHC7	-0.144863	0.49227		0.307796
	GRK5	-0.144698	0.510205		0.292256
	KRBOX4	-0.144616	0.497615		0.303107
	PIGK	-0.144566	0.504701		0.296966
	METTL6	-0.144464	0.483953		0.315197
	VPS35L	-0.144357	0.518468		0.285278
	TNFRSF10B	-0.144291	0.481684		0.317238
	TANGO2	-0.144248	0.521868		0.282439
	ABCC4	-0.144142	0.388748		0.410332
	COA3	-0.144036	0.508398		0.293796
	MGAT2	-0.143907	0.516593		0.286852
	PTPDC1	-0.143835	0.414328		0.382656
	PVRIG	-0.143737	0.437471		0.359051
	RPP38	-0.143727	0.516113		0.287255
	ORAI1	-0.143694	0.522895		0.281585
	SSBP3	-0.14368	0.386171		0.41322
	PHF10	-0.143592	0.47401		0.324213
	SFT2D1	-0.143549	0.51505		0.288151
	TSC1	-0.143527	0.507743		0.294356
	TFB1M	-0.143526	0.523409		0.281159
	FIS1	-0.143438	0.399922		0.398025
	GATD1	-0.143392	0.482627		0.316388
	TBC1D10C	-0.143359	0.329376		0.482309
	NFKBIZ	-0.143289	0.379035		0.421321
	ACP1	-0.143285	0.45212		0.344746
	STARD7-AS1	-0.143243	0.264063		0.578292
	SPTBN1	-0.143173	0.495684		0.304795
	PARN	-0.143086	0.513905		0.289117
	DDX31	-0.142958	0.46425		0.333248
	HPS5	-0.142938	0.522214		0.282152
	POLE4	-0.142867	0.510581		0.291936
	ERC1	-0.142809	0.497294		0.303387
	PDHX	-0.142791	0.515639		0.287654
	ZIK1	-0.142787	0.245528		0.609898
	CREBL2	-0.142771	0.496826		0.303795
	GOLGA1	-0.142751	0.510222		0.292241
	TRAT1	-0.142719	0.436304		0.360211
	TMEM209	-0.142709	0.524288		0.28043
	AKT1	-0.142628	0.508043		0.2941
	LINC01215	-0.142595	0.331344		0.479721
	MAP1LC3B	-0.142586	0.398949		0.399082
	LIG3	-0.142561	0.490169		0.309655
	PIP4P1	-0.142531	0.520789		0.283338
	GTSF1	-0.142426	0.490659		0.30922
	PARP8	-0.142422	0.364203		0.438657
	SLC35F5	-0.142355	0.519533		0.284387
	RPS27	-0.142177	0.0856978		1.06703
	GCLC	-0.142152	0.379032		0.421325
	HEXB	-0.141992	0.520861		0.283278
	STIM1	-0.141925	0.513447		0.289504
	FAM204A	-0.141858	0.497685		0.303045
	ALG14	-0.141844	0.40128		0.396552
	GLCE	-0.141743	0.280825		0.551564
	PDXDC1	-0.141693	0.501548		0.299688
	ATP1B1	-0.14164	0.40521		0.39232
	DPP9	-0.141524	0.524932		0.279897
	FBXO46	-0.141449	0.428124		0.36843
	CHRM3-AS2	-0.141276	0.428439		0.368111
	RPS18	-0.141228	0.0981302		1.0082
	TBPL1	-0.141125	0.526519		0.278586
	MOSPD1	-0.141089	0.44233		0.354253
	KDM2A	-0.141082	0.455367		0.341639
	GTPBP1	-0.14105	0.529455		0.276171
	SASH3	-0.141048	0.414721		0.382244
	HIST1H3D	-0.141003	0.526345		0.27873
	TPP2	-0.14092	0.500666		0.300452
	PPCDC	-0.140919	0.510013		0.292419
	HSH2D	-0.140778	0.52498		0.279857
	ENTPD3-AS1	-0.140697	0.382903		0.416911
	DNASE1	-0.140663	0.498179		0.302615
	PRRT3	-0.140648	0.319323		0.495769
	DTNB	-0.140488	0.531806		0.274246
	SREBF2-AS1	-0.140369	0.493947		0.30632
	RAB11FIP2	-0.140367	0.479354		0.319344
	NIFK-AS1	-0.140348	0.522892		0.281588
	NEDD1	-0.140313	0.531285		0.274673
	NUFIP2	-0.14012	0.493594		0.30663
	GTF3C4	-0.140016	0.405351		0.392169
	MOB2	-0.140007	0.533771		0.272645
	SLC7A6	-0.13998	0.531085		0.274836
	NDUFV2-AS1	-0.139923	0.489911		0.309883
[truncated: 8,136 more rows]

## Sheet: Fig_1_F
	Cohort	Patient	number of clones				number of cells
			TR+	TR+	TR-	TR-	TR+	TR+	TR-	TR-
			Orphan	Deorphan	Orphan	Deorphan	Orphan	Deorphan	Orphan	Deorphan
	Internal benchmarking	Pt. 11	5	0	18	0	10	0	36	0
		Pt. 12	11	0	2	0	22	0	4	0
		Pt. 13	6	0	18	0	12	0	36	0
		Pt. 14	24	0	6	0	48	0	12	0
	Oliveira et al. 2021	Pt-A	24	42	25	0	48	84	50	0
		Pt-B	0	5	1	0	0	10	2	0
		Pt-C	22	13	8	0	44	26	16	0
		Pt-D	16	12	21	0	32	24	42	0

## Sheet: Fig_1_G
	Tumor reactivity	TRTpred score
	no	0.722381
	no	-0.392276
	no	0.285347
	no	-2.95197
	no	-0.895245
	no	-1.32377
	no	1.1237
	no	0.284906
	no	1.28056
	no	-1.31092
	no	1.19101
	no	-0.747301
	no	-0.605356
	no	-0.530882
	no	-1.61
	no	-1.5461
	no	-0.497458
	no	1.60479
	no	0.591711
	no	0.305057
	no	-0.165404
	no	-1.66389
	no	0.590868
	no	0.639117
	no	1.14012
	no	-0.284582
	no	-0.844511
	no	-0.17616
	no	-1.15171
	no	-0.657508
	no	0.496552
	no	-1.72762
	no	0.194313
	no	-0.00459111
	no	-1.5287
	no	-1.76709
	no	0.027283
	no	0.274515
	no	-0.271208
	no	-0.58797
	no	1.72336
	no	-0.965378
	no	0.376537
	no	0.627154
	yes	1.87104
	no	1.34765
	no	-1.02487
	no	-1.32787
	no	0.180766
	no	-0.279961
	no	-0.251433
	no	-1.59305
	no	0.117531
	no	-0.552814
	no	-1.43198
	no	-0.810755
	no	1.34385
	no	1.7511
	no	1.10884
	no	-1.08636
	no	0.238044
	no	0.363304
	no	-0.571109
	no	-1.77986
	no	-0.950496
	no	-0.723832
	no	-1.3251
	no	0.488359
	yes	1.8354
	no	0.896235
	no	-0.48119
	no	0.553561
	no	-2.03365
	yes	1.92657
	no	0.102356
	no	1.35281
	no	0.745688
	no	-1.13364
	no	0.262949
	no	0.786286
	no	0.0986066
	no	0.589083
	yes	0.633718
	yes	2.35961
	yes	0.996435
	yes	2.13444
	yes	0.00661669
	yes	-0.31137
	no	-0.576512
	no	-1.84002
	yes	1.63802
	yes	-0.726066
	yes	0.76994
	yes	1.20493
	yes	1.65714
	no	-0.180113
	yes	0.8716
	yes	0.924771
	no	-0.42702
	yes	0.866194
	no	-0.167043
	no	-1.14081
	no	-1.18154
	yes	-0.300762
	no	1.05443
	no	0.109016
	yes	0.534822
	yes	1.48711
	no	-0.736185
	yes	1.77681
	yes	0.772275
	yes	1.12924
	no	-0.673223
	no	-0.512918
	yes	0.198065
	yes	-0.371014
	yes	-0.087572
	yes	-0.451104
	no	-0.943317
	yes	-1.02405
	no	-0.157176
	no	-2.16521
	no	-1.06215
	no	-1.0196
	yes	-0.214341
	no	-1.44552
	yes	1.41596
	yes	0.533581
	yes	1.26446
	no	0.279018
	no	-0.0512318
	no	-0.544698
	yes	0.651442
	yes	0.801005
	no	-0.440368
	no	-0.761769
	yes	0.588251
	no	-0.19694
	yes	-0.786291
	yes	0.189197
	no	-1.32748
	no	-0.447294
	yes	1.85432
	no	0.327438
	no	0.409231
	no	-0.685468
	yes	0.111479
	no	-0.780385
	no	0.38558
	no	-0.781439
	yes	1.10027
	yes	0.640146
	yes	0.337758
	no	-1.0816
	yes	-0.663714
	no	-0.563843
	no	-1.33005
	yes	0.124931
	no	-0.192705
	no	-0.561694
	no	-0.426832
	yes	1.22865
	yes	0.118025
	yes	0.388271
	no	0.641464
	yes	0.613963
	yes	0.406985
	yes	0.564841
	no	-0.923179
	no	-0.416878
	no	-0.80123
	yes	-0.0584927
	yes	0.274297
	no	-1.24218
	yes	0.0782442
	no	-0.6337
	yes	0.035352
	no	1.16863
	yes	0.691235
	yes	-0.0278706
	yes	-0.757867
	yes	0.117131
	yes	-0.583911
	yes	1.15516
	yes	0.150113
	yes	0.820093
	no	-0.545004
	no	-0.744209
	yes	-0.196274
	no	-0.247853
	no	-0.446229
	yes	-0.0797809
	yes	0.906094
	no	-0.402
	yes	0.792881
	yes	2.12567
	no	-0.788245
	yes	2.1218
	yes	0.650139
	yes	0.62453
	no	-1.222
	yes	-0.0594316
	no	-0.162633
	yes	0.407077
	no	-0.962845
	yes	-0.0432908
	yes	1.70578
	no	-0.12931
	no	0.73465
	no	-0.729885
	yes	-0.11829
	no	-1.62799
	yes	-0.170735
	no	-1.55746
	yes	1.17849
	no	-1.05408
	no	0.643494
	no	-2.04473
	no	-1.95671
	no	-1.41144
	no	-1.10766
	no	-0.0826449
	yes	0.362379
	no	-0.703606
	yes	0.888816
	no	-2.34217
	yes	2.0369
	yes	0.226929
	yes	0.689881
	no	-1.17653
	yes	0.366654
	yes	0.303233
	yes	1.3054
	no	-0.0934128
	no	-0.129569
	no	-2.73769
	yes	-0.311218
	yes	1.15208
	yes	1.01717
	yes	1.85815
	no	0.129471
	yes	0.490472
	yes	0.524835
	yes	0.0122684
	yes	0.738092
	no	-0.597757
	no	0.300867
	yes	1.60562
	yes	1.1425
	yes	0.819265
	no	-1.40507
	no	-0.993669
	no	0.312891
	no	-0.837529
	yes	1.14945
	yes	0.0441804
	yes	-1.32308
	yes	0.273016
	yes	-0.362006
	no	-0.924335
	no	-0.731247
	yes	0.218928
	yes	1.38867
	no	-0.208085
	yes	-0.536952
	no	-1.22439
	yes	0.248472
	yes	0.390986
	yes	0.231872
	yes	1.64643
	no	0.241029
	no	-1.07782
	yes	1.05823
	yes	-0.260748
	no	-0.939673
	yes	-0.30137
	no	1.83119
	yes	0.400443
	yes	0.324072
	no	-0.771537
	yes	1.64426
	yes	0.18431
	no	-0.69009
	no	-0.0518779
	yes	0.409356
	yes	-0.0274518
	yes	0.269471
	yes	1.24709
	no	-0.0534162
	no	0.191517
	yes	1.94586
	yes	-1.61608
	yes	0.158391
	yes	2.13481
	yes	0.966111
	no	0.619347
	no	-1.18211
	no	-0.0490161
	no	-0.819478
	yes	0.254684
	yes	0.7843
	no	-1.06042
	yes	0.104029
	yes	0.979014
	no	-0.528496
	no	-0.327893
	no	0.837446
	yes	0.631387
	yes	0.0521773
	yes	0.0627697
	yes	-0.558233
	yes	1.65317
	yes	1.61918
	no	-0.451327
	no	-0.670844
	yes	-0.0392307
	no	1.83176
	yes	1.12187
	yes	1.12103
	yes	0.956198
	no	0.077788
	no	-1.02242
	no	-1.2413
	yes	0.0829925
	no	1.31573
	no	-0.850462
	no	-0.616948
	no	-1.0295
	yes	0.965145
	yes	-1.06244
	yes	0.377372
	no	-1.54395
	no	0.00672012
	yes	0.356488
	no	0.0794727
	yes	0.595475
	no	-2.05497
	no	0.237455
	yes	0.0945547
	yes	-0.657943
	no	-0.979477
	yes	-1.73881
	no	0.470625
	yes	-0.344619
	yes	0.546188
	yes	0.803259
	yes	0.817611
	yes	0.571764
	no	-1.72207
	yes	0.504637
	no	0.222695
	yes	1.39435
	yes	0.181235
	yes	0.352044
	yes	0.62065
	yes	0.526052
	yes	0.955199
	yes	0.251777
	yes	1.00264
	yes	0.765659
	yes	1.06973
	yes	0.449536
	yes	-1.56157
	yes	0.765478
	yes	0.592607
	yes	-0.848128
	yes	-0.0232327
	yes	0.854065
	yes	0.215882
	no	1.29299
	yes	1.24419
	yes	0.492415
	yes	1.05616
	yes	-0.179167
	yes	-0.0269596
	yes	0.556114
	no	-0.345304
	yes	1.12062
	yes	0.0393112
	no	-0.186998
	yes	0.5502
	yes	1.29259
	yes	1.38872
	yes	2.51441
	yes	-0.446428
	yes	-0.0489207
	yes	0.165919
	yes	2.096
	yes	1.59735
	yes	0.679878
	yes	0.998019
	yes	0.269498
	yes	1.04526
	yes	0.992707
	yes	0.159454
	yes	0.600652
	yes	0.768179
	yes	1.77152
	yes	1.50803
	yes	-0.359824
	yes	0.791753
	yes	1.29646
	yes	-0.463387
	yes	0.00330493
	yes	1.13365
	no	-1.96723
	yes	0.985863
	yes	-0.956841
	yes	0.6239
	no	0.687834
	yes	0.50261
	yes	-0.23024
	yes	1.35661
	yes	0.274919
	yes	1.15926
	yes	1.49216
	yes	1.58637
	yes	0.830381
	no	-1.52155
	yes	1.6562
	yes	0.582818
	yes	0.74679
	yes	0.151788
	yes	0.945968
	yes	1.3767
	yes	0.719422
	yes	0.633085
	yes	0.157484
	yes	1.92366
	yes	0.83042
	yes	-1.02977
	yes	0.92494
	no	-0.359957
	no	-0.760292
	yes	1.64748
	no	-0.375401
	yes	1.20475
	yes	1.35112
	yes	0.297788
	yes	0.671547
	yes	0.207076
	no	0.869934
	yes	1.80325
	no	0.309075
	no	1.88798
	yes	0.72802
	yes	0.519581
	yes	0.651767
	yes	0.573201
	yes	0.271375
	yes	-0.474949
	yes	2.22732
	yes	0.825834
	yes	1.18773
	no	-1.15812
	yes	0.551929
	yes	0.0456191
	yes	0.818211
	yes	0.765986
	yes	0.415062
	yes	0.0064224
	yes	1.57594
	yes	0.328206
	yes	1.0543
	yes	0.699737
	yes	-0.0522324
	yes	1.45191
	yes	1.16664
	no	0.575928
	yes	0.652663
	yes	2.58857
	yes	0.0964364
	yes	0.764793
	yes	1.13465
	yes	2.49867
	yes	2.01268
	yes	-0.605343
	yes	0.470504
	yes	0.652567
	yes	0.520233
	yes	0.249548
	yes	1.4846
	yes	0.560156
	yes	0.550429
	yes	0.225951
	yes	0.957114
	yes	0.479583
	yes	0.295155
	yes	2.08995
	yes	1.5429
	yes	0.590075
	yes	0.992242
	yes	0.685212
	yes	-0.350904
	yes	0.57419
	no	1.18333
	yes	1.04261
	yes	1.32446
	yes	0.375159
	yes	1.10679
	yes	-0.243296
	yes	0.61984
	yes	0.66609
	yes	1.70758
	yes	1.00133
	yes	0.078646
	yes	1.46784
	yes	0.279023
	no	0.715213
	yes	0.856438
	yes	0.889779
	no	1.70225
	yes	0.535273
	yes	0.345969
	no	0.726528
	yes	0.771874
	yes	0.810197
	no	2.16253
	no	1.31968
	yes	0.750457
	yes	0.3326
	yes	-0.35246
	yes	0.0802898
	no	0.438246
	yes	-0.014101
	yes	0.842044
	yes	0.657868
	yes	0.980806
	yes	0.397611
	yes	1.13232
	yes	1.9715
	yes	0.116807
	yes	-1.35794
	yes	0.929187
	yes	0.924507
	no	0.684962
	no	-1.55434
	yes	0.68053
	yes	0.280103
	yes	2.05687
	no	-0.800841
	yes	1.24076
	yes	0.959826
	yes	0.598938
	yes	0.703809
	yes	0.149053
	yes	0.639788
	no	0.511594
	yes	0.289487
	yes	1.3415
	yes	0.683976
	yes	1.79587
	yes	-0.511703
	no	1.14819
	yes	0.199019
	yes	1.66245
	yes	-0.950275
	yes	0.887266
	yes	0.148372
	yes	0.76303
	yes	2.23642
	yes	1.19431
	yes	-0.012658
	yes	0.258689
	yes	-1.15295
	yes	0.505949
	yes	0.848074
	yes	0.428495
	yes	0.633976
	yes	0.455805
	yes	0.598809
	no	-1.9914
	yes	2.11369
	yes	1.21712
	no	0.875081
	no	-0.541422
	yes	0.574463
	yes	0.247984
	no	1.14512
	yes	0.454139
	yes	0.227669
	yes	1.4906
	yes	0.193223
	yes	0.00692773
	yes	0.229105
	yes	0.338736
	yes	0.270402
	yes	0.466855
	yes	1.68578
	yes	1.03365
	yes	0.204341
	yes	-1.37024
	yes	-0.503603
	no	0.627582
	yes	1.3108
	yes	1.34402
	yes	-0.176125
	yes	0.306752
	yes	-0.0690594
	yes	1.24759
	yes	0.839893
	yes	1.42064
	no	0.00910487
	no	-1.41942
	yes	0.355694
	yes	0.610079
	yes	0.546243
	yes	0.545567
	no	0.34976
	yes	0.597471
	yes	0.459323
	yes	1.42722
	yes	-0.245948
	yes	0.263683
	no	1.17057
	no	0.555406
	yes	0.369621
	yes	0.594663
	yes	0.807515
	yes	1.84341
	yes	0.79148
	yes	0.952936
	no	1.422
	yes	0.542726
	no	-3.22017
	yes	0.553881
	yes	0.0194972
	no	1.18574
	no	0.417815
	yes	1.35872
	yes	1.75355
	yes	1.86649
	no	0.527495
	yes	1.45344
	yes	-0.498424
	no	-0.281028
	yes	0.64124
	yes	1.12829
	no	0.765148
	yes	1.00065
	yes	1.9055
	yes	0.701692
	yes	1.6369
	yes	1.66742
	yes	0.135683
	yes	-0.0455456
	yes	1.5042
	yes	0.503446
	yes	-0.103272
	yes	-0.773451
	yes	0.521463
	yes	0.777791
	yes	1.34381
	no	0.868636
	yes	1.51519
	no	0.947608
	yes	0.974552
	yes	0.348851
	yes	1.02359
	yes	0.415609
	yes	1.35184
	yes	0.566213
	yes	0.494699
	yes	2.54206
	yes	2.57843
	no	0.996225
	yes	0.338365
	yes	0.369479
	yes	1.60619
	yes	0.437538
	no	0.209493
	yes	1.03438
	yes	1.93674
	yes	0.569784
	yes	-0.114928
	yes	-1.01246
	yes	1.1146
	yes	1.18179
	yes	0.664254
	yes	0.611422
	yes	0.96945
	yes	0.18346
	yes	2.50932
	yes	0.997357
	yes	2.09488
	yes	1.13767
	yes	0.98066
	yes	0.133542
	yes	0.847331
	yes	-0.230542
	yes	1.01843
	yes	1.59124
	yes	0.632667
	yes	0.416887
	yes	1.31947
	yes	-0.889463
	yes	0.405702
	yes	-0.127159
	yes	0.158913
	yes	0.752894
	no	0.119419
	yes	1.05174
	yes	1.47072
	yes	1.08854
	yes	-0.490395
	yes	-0.629524
	yes	0.133199
	yes	1.14207
	yes	0.413237
	yes	0.288414
	yes	0.915324
	yes	-1.10133
	no	1.60719
	yes	0.898875
	yes	0.909486
	yes	0.621968
	yes	-0.447212
	yes	0.669749
	yes	2.13771
	yes	0.571091
	yes	0.687506
	yes	0.810459
	yes	-0.261429
	yes	1.58565
	yes	1.18215
	no	1.95846
	yes	0.230487
	yes	1.30886
	yes	1.15841
	yes	0.213642
	yes	1.11734
	yes	0.858995
	yes	0.957738
	no	0.314296
	yes	0.565831
	yes	1.63467
	yes	1.26122
	yes	0.972145
	yes	0.700665
	yes	0.118716
	yes	1.11179
	yes	0.924196
	yes	0.695596
	yes	0.43435
	yes	-0.606822
	no	-0.388027
	yes	-1.26572
	yes	0.945489
	yes	0.744136
	no	1.1771
	yes	0.302125
	yes	1.53632
	yes	0.487494
	yes	1.19003
	yes	0.185505
	yes	1.54597
	no	0.843017
	no	0.120072
	yes	-0.536071
	yes	0.878876
	yes	0.563729
	yes	-0.0161002
	no	0.763522
	yes	1.44901
	yes	0.436674
	yes	0.599055
	yes	0.904119
	yes	0.92977
	yes	0.518271
	yes	0.907214
	yes	1.2972
	no	-0.55962
	yes	1.46242
	yes	0.305918
	yes	1.83505
	yes	0.582872
	yes	0.276378
	yes	0.0133264
	yes	0.347765
	yes	0.127379
	yes	0.0591494
	yes	0.441342
	yes	0.0605834
	yes	2.44123
	yes	1.32879
	yes	0.545668
	yes	0.342693
	yes	0.534769
	yes	2.13183
	yes	0.746897
	yes	0.551907
	yes	0.528412
	yes	2.2684
	no	-0.0720955
	no	1.21494
	yes	1.95889
	yes	0.0784465
	yes	-5.77279e-05
	yes	0.528693
	yes	0.400846
	yes	0.683424
	yes	-0.109855
	yes	0.0776379
	yes	-0.424829
	yes	0.98153
	no	1.86792
	yes	0.67485
	no	-0.677285
	yes	2.78775
	yes	0.805135
	yes	2.73832
	yes	0.773109
	yes	0.492076
	yes	0.873349
	yes	0.184903
	yes	0.565752
	yes	1.15526
	yes	1.08329
	yes	0.00874359
	no	1.16981
	yes	0.408281
	yes	0.273595
	yes	0.858945
	yes	2.61852
	yes	1.61959
	yes	0.950475
	no	-1.07182
	yes	1.01295
	yes	0.214059
	yes	-0.400185
	yes	-0.0478855
	no	-0.269324
	yes	-0.489884
	no	0.325415
	no	-3.09024
	yes	0.963833
	no	-0.269478
	yes	1.83491
	yes	-0.213308
	yes	0.381577
	yes	0.263169
	yes	1.25931
	yes	0.575595
	no	0.948489
	yes	0.193401
	yes	1.39874
	yes	0.491715
	no	-0.962586
	yes	1.78506
	yes	1.0902
	yes	0.901816
	yes	0.42618
	yes	0.699309
	no	1.0755
	yes	-0.071258
	yes	0.263132
	yes	0.492407
	yes	0.558716
	yes	-0.0304873
	no	-0.0585749
	yes	1.19302
	yes	0.306394
	yes	-0.0223278
	yes	0.511574
	yes	1.06197
	no	0.235789
	yes	-0.146793
	yes	-0.277799
	yes	0.680117
	no	0.988083
	yes	1.09937
	yes	0.806556
	yes	1.57876
	yes	0.896637
	no	1.00666
	yes	-0.107193
	yes	-0.822275
	yes	0.151426
	no	1.64346
	yes	-0.393799
	no	0.738279
	yes	0.66973
	yes	0.500698
	no	-0.64089
	yes	0.832326
	no	1.90541
	no	-0.988791
	no	0.589109
	yes	2.16301
	yes	1.04013
	yes	0.727469
	yes	0.827105
	yes	0.988764
	yes	2.48292
	yes	1.92678
	yes	-0.0278597
	yes	0.414842
	yes	2.07963
	yes	0.240684
	yes	1.03238
	yes	0.610897
	no	-0.0792037
	yes	1.26236
	yes	0.660881
	yes	0.865971
	yes	1.2919
	yes	1.1793
	yes	0.0948509
	no	0.223817
	yes	0.298518
	yes	-0.601461
	yes	0.488289
	yes	0.142147
	yes	0.561545
	no	2.39889
	yes	-0.873021
	yes	0.0957692
	yes	1.44544
	yes	0.0432991
	yes	1.07328
	no	0.393243
	yes	0.615388
	yes	-0.00563793
	yes	2.34362
	yes	-0.851051
	yes	2.20846
	yes	1.10275
	yes	0.719882
	yes	0.362586
	yes	-0.763264
	yes	0.997616
	yes	1.06105
	yes	0.697911
	yes	0.469739
	yes	0.268049
	yes	1.21838
	yes	1.53169
	yes	1.40325
	yes	-0.339638
	yes	1.29032
	yes	-0.587082
	yes	-0.820321
	yes	1.72008
	yes	0.0518652
	yes	-0.275285
	yes	0.659382
	yes	0.534421
	yes	1.13946
	yes	0.247921
	yes	1.18328
	yes	0.532282
	no	-0.749417
	yes	0.6321
	yes	0.806468
	yes	1.79358
	yes	1.57806
	yes	1.49772
	no	-0.611075
	yes	1.19052
	yes	0.75701
	yes	1.13608
	no	0.764
	yes	0.389935
	no	0.568522
	yes	1.05737
	yes	-0.717086
	yes	0.456829
	yes	0.429583
	yes	1.53289
	yes	0.869067
	yes	0.281243
	yes	0.147209
	yes	0.386162
	no	0.903984
	yes	0.855613
	yes	0.518217
	yes	0.741776
	yes	0.985995
	no	1.41669
	yes	0.835228
	no	-0.401356
	yes	0.880887
	yes	1.94783
	yes	-0.017686
	yes	0.784469
	yes	0.236568
	no	1.19448
	yes	0.425689
	yes	2.91582
	yes	0.832381
	yes	1.17269
	yes	0.783796
	yes	1.84327
	yes	-0.112222
	yes	1.53974
	yes	1.60806
	yes	0.245361
	yes	2.25842
	yes	-0.0210484
	yes	1.23513
	yes	1.25867
	yes	0.66105
	no	1.13769
	yes	1.77335
	yes	0.742812
	yes	1.57776
	yes	-0.187986
	yes	0.337906
	yes	2.57075
	yes	0.0908557
	yes	-0.0200606
	no	0.190441
	no	0.0977418
	yes	0.773637
	yes	0.561921
	yes	0.715834
	yes	0.477548
	no	0.87191
	yes	-0.690473
	yes	-1.19402
	yes	0.320272
	no	0.595032
	no	0.388626
	yes	0.15707
	no	-0.0403948
	no	-0.358405
	no	0.0436855
	yes	1.17923
	yes	0.646393
	yes	-0.868994
	yes	0.932768
	yes	-0.0934308
	no	-0.388596
	yes	0.487031
	no	0.881544
	no	0.289456
	yes	0.947905
	no	2.42353
	no	-0.30932
	yes	0.913099
	yes	0.436735
	yes	-0.413044
	yes	-0.871338
	yes	1.18274
	yes	-0.0526041
	yes	1.61236
	yes	-0.394514
	no	1.41992
	yes	0.750643
	yes	-0.0337439
	yes	0.397012
	no	-0.00711452
	yes	0.917442
	yes	0.408946
	yes	0.545158
	yes	0.359996
	no	0.381582
	yes	0.546718
	yes	0.208905
	yes	0.248093
	yes	0.275106
	no	1.94539
	yes	-0.641299
	yes	1.03156
	yes	0.212873
	yes	1.04568
	yes	0.439834
	yes	0.0978086
	yes	0.805083
	yes	0.840456
	yes	0.0717437
	no	0.587733
	yes	1.16465
	yes	2.25878
	yes	1.2949
	yes	1.15588
	yes	-0.359307
	yes	-0.349652
	no	-0.332229
	yes	0.675709
	yes	1.76312
	yes	1.16925
	yes	0.635302
	yes	0.678157
	yes	1.59223
	yes	0.19265
	yes	1.62878
	yes	0.785945
	yes	1.08488
	yes	-0.925443
	yes	1.91766
	yes	0.234239
	yes	-1.02901
	yes	-0.362724
	yes	1.34107
	no	-1.02355
	yes	2.11549
	yes	0.424066
	yes	0.0134296
	yes	-0.569635
	yes	0.906526
	yes	1.46707
	yes	-0.49746
	yes	1.02544
	yes	0.770613
	yes	0.949422
	yes	0.500255
	no	1.78611
	yes	-0.057234
	no	0.472153
	no	1.20156
	yes	1.08007
	yes	0.62039
	yes	3.21885
	no	0.401402
	yes	0.937969
	yes	1.39101
	yes	-0.0467319
	yes	0.0480473
	yes	0.562088
	yes	-0.313851
	yes	0.45439
	yes	0.686156
	yes	0.836165
	yes	0.470141
	yes	0.513454
	yes	0.181791
	yes	1.39533
	yes	1.64214
	yes	0.515256
	yes	0.75518
	no	0.258595
	yes	-1.16865
	yes	1.79251
	yes	1.02067
	yes	0.985749
	yes	-0.0643711
	no	-0.498307
	yes	2.28106
	no	-1.9253
	yes	1.704
	yes	-0.983806
	yes	-0.126702
	yes	0.878366
	yes	1.58965
	yes	0.227366
	yes	0.997985
	yes	0.352226
	yes	1.04969
	yes	0.47504
	yes	2.03734
	yes	0.82703
	yes	1.82788
	yes	0.92422
	yes	0.731814
	no	1.06695
	yes	-0.421843
	no	-1.08991
	yes	0.819673
	yes	0.00968574
	yes	0.0799343
	yes	0.725381
	yes	-0.422121
	yes	2.14584
	yes	-0.399661
	yes	0.0260988
	yes	0.916543
	yes	-0.560413
	no	-0.382299
	yes	1.72377
	no	-0.582299
	yes	1.46546
	yes	-0.00927722
	yes	0.524602
	yes	-0.497762
	yes	1.20482
	yes	0.299678
	yes	1.60417
	yes	1.34688
	yes	1.74885
	yes	0.643386
	yes	1.05269
	yes	0.371585
	no	1.38893
	yes	-0.0488898
	yes	-1.1128
	yes	0.78581
	yes	0.357581
	yes	1.27495
	yes	0.670565
	yes	1.40187
	yes	0.904761
	yes	0.841616
	yes	1.99386
	yes	-0.307974
	yes	-0.0351976
	yes	-0.695738
	no	2.51717
	yes	1.83776
	yes	1.67523
	no	0.930482
	yes	0.576713
	yes	0.166935
	yes	1.54055
	yes	1.37304
	no	0.520718
	yes	0.844354
	yes	1.40162
	yes	0.241633
	yes	-0.307433
	yes	0.0547161
	yes	0.433237
	yes	0.774118
	yes	0.503609
	yes	1.34662
	yes	0.378461
	no	1.67639
	yes	1.59175
	yes	0.428383
	yes	0.345198
	no	0.118864
	yes	2.1502
	yes	0.0371703
	yes	1.17491
	yes	-0.213583
	yes	-0.171228
	yes	-0.198399
	yes	1.05101
	yes	0.738543
	yes	0.759215
	yes	2.10464
	yes	0.38452
	no	0.874099
	yes	0.856167
	no	-2.20572
	yes	1.01592
	yes	0.761411
	yes	-1.70958
	no	-1.09575
	yes	0.736993
	yes	0.299769
	yes	1.25245
	yes	1.34457
	yes	1.32857
	yes	0.0154426
	no	-0.61632
	yes	1.50491
	yes	0.807671
	yes	0.761686
	yes	1.84238
	yes	0.502898
	yes	0.329856
	yes	0.715095
	yes	0.0756038
	yes	0.243131
	no	0.783359
	yes	0.0764112
	yes	1.06107
	yes	-0.197402
	no	0.284644
	yes	0.452435
	yes	1.13975
	no	0.65939
	yes	-0.0112699
	yes	0.464478
	yes	0.667456
	no	-0.505248
	yes	2.12125
	no	1.27095
	yes	0.95276
	yes	-0.134152
	yes	1.73001
	no	0.427354
	yes	0.799075
	yes	0.323164
	yes	0.02551
	yes	0.824016
	yes	0.723688
	yes	0.940517
	yes	0.369803
	yes	0.73249
	yes	-0.295155
	yes	1.34874
	yes	1.93414
	no	0.663146
	yes	0.29182
	yes	0.391981
	yes	0.532913
	yes	0.975383
	yes	-0.430776
	yes	0.686049
	yes	1.60786
	yes	-1.34692
	yes	0.484975
	yes	0.516064
	yes	1.3982
	yes	0.239186
	yes	1.40211
	yes	0.227709
	yes	0.0672183
	yes	1.5279
	no	1.03488
	no	0.457269
	yes	0.0882869
	yes	-0.555722
	yes	2.06397
	yes	1.28475
	yes	2.34428
	yes	0.387654
	yes	1.27508
	no	-1.56008
	yes	-0.234899
	yes	-0.368536
	yes	0.432483
	yes	1.35171
	yes	0.491285
	no	1.38857
	yes	0.439703
	yes	0.694383
	yes	0.309951
	yes	0.205913
	yes	0.54973
	yes	1.17081
	yes	0.137488
	yes	0.836331
	no	-1.40095
	yes	0.335419
	yes	-1.5315
	yes	0.485469
	yes	0.317379
	yes	0.94981
	yes	0.536989
	yes	0.48122
	yes	-0.320756
	yes	1.77168
	yes	0.771322
	yes	0.812845
	yes	0.252476
	yes	0.453477
	yes	-0.438099
	no	0.899671
	yes	1.21375
	yes	0.508489
	yes	0.297715
	no	-1.08207
	yes	-0.318893
	yes	-0.137728
	yes	0.443583
	yes	0.850992
	yes	0.710296
	yes	0.977544
	yes	0.664199
	yes	0.458037
	yes	1.39443
	yes	-0.887166
	yes	0.887281
	yes	0.537788
	yes	-0.114876
	yes	0.611435
	yes	0.372887
	yes	1.48855
	yes	1.07696
	yes	0.980546
	yes	0.336877
	yes	0.420241
	yes	0.901251
	yes	1.02571
	yes	1.32177
	yes	0.0908738
	yes	-0.726242
	yes	1.14052
	yes	0.881137
	yes	-0.211937
	yes	1.4602
	yes	1.79585
	yes	1.32314
	yes	0.839657
	yes	0.934737
	no	2.54765
	yes	-0.212531
	yes	1.37401
	yes	-1.80548
	no	1.54423
	yes	0.17326
	no	1.05444
	yes	0.122825
	yes	0.47925
	yes	0.617049
	yes	0.329991
	yes	0.252471
	yes	0.796648
	no	0.468351
	yes	-0.098263
	yes	-0.749044
	yes	0.340582
	no	0.237445
	no	-2.38623
	no	0.328369
	no	1.98949
	yes	1.84104
	yes	0.470105
	no	0.594416
	no	-0.0599573
	yes	1.6268
	yes	0.60679
	no	1.92242
	yes	-0.268498
	yes	2.27833
	yes	0.221299
	yes	1.37625
	yes	-0.000464697
	no	1.04021
	no	0.408586
	no	0.418828
	yes	1.12222
	yes	0.249464
	yes	-0.892231
	no	-1.73477
	no	-1.04491
	no	-1.14631
	no	-1.19368
	no	-0.366945
	no	-1.94754
	no	-0.383992
	yes	-1.0531
	no	-1.07168
	no	-0.300382
	no	-1.56407
	yes	-0.661476
	no	-1.91936
	yes	0.671444
	no	-1.33859
	no	-0.865399
	no	-0.514045
	no	-0.33391
	no	-1.03181
	no	-0.67522
	no	0.116671
	yes	-1.40771
	no	-1.65344
	no	-0.892169
	no	-1.71231
	no	0.286824
	no	1.16642
	no	-1.30516
	no	-0.358691
	yes	1.32566
	yes	1.51117
	no	-1.2186
	no	-1.57567
	yes	0.902979
	no	-0.136247
	no	-1.02554
	yes	0.020485
	no	-0.473439
	no	-2.11819
	no	-1.5563
	no	-2.02596
	yes	0.25095
	no	-0.9087
	yes	0.841371
	no	-1.07465
	no	-1.46309
	no	-0.972728
	no	-1.15155
	no	-0.737555
	no	0.318162
	yes	0.420048
	no	-1.75202
	no	1.09876
	no	-0.292922
	no	-1.44926
	no	0.520746
	no	-2.43658
	no	-1.80842
	no	-1.06792
	no	-0.207644
	no	-0.332416
	yes	-0.655041
	yes	-1.17058
	no	-1.33096
	yes	-1.55074
	yes	0.064518
	no	-3.67805
	no	-1.06718
	no	-2.20969
	no	-1.40368
	no	-0.590156
	yes	-1.10108
	no	-1.55098
	no	-1.1859
	no	-1.56054
	no	-1.76333
	no	-0.517953
	yes	0.945139
	yes	-0.440125
	yes	0.737131
	no	-0.46614
	yes	0.766869
	no	-1.35678
	yes	-1.34662
	no	-1.15372
	no	-4.13725
	no	-0.742986
	no	0.388234
	no	-1.83916
	yes	-0.095389
	yes	-0.204533
	yes	0.356875
	no	-1.40658
	yes	0.375922
	yes	3.20891
	no	-2.01533
	no	-1.26156
	yes	0.942709
	no	-0.628486
	yes	0.854592
	yes	0.137803
	yes	0.143997
	no	-0.384986
	no	-0.887428
	no	-0.150489
	no	-1.93083
	no	-0.88328
	no	-1.60659
	no	-1.05876
	yes	1.10808
	yes	-0.971784
	no	-0.945236
	no	-2.92775
	yes	0.0791798
	no	-1.37857
	yes	-0.0925392
	yes	-1.17936
	no	-0.954293
	no	-0.50667
	no	-1.66339
	no	-1.45147
	yes	1.897
	yes	-0.905278
	no	-0.274923
	no	-1.2451
	no	-0.774157
	no	-0.76882
	no	-1.30124
	no	1.15264
	no	-0.698909
	no	-0.387238
	yes	1.04236
	no	-0.821144
	no	-0.460798
	no	0.832192
	no	-0.607718
	no	-0.490225
	no	-2.00003
	no	-0.935105
	no	-1.43674
	no	-0.204541
	no	-0.56968
	no	-1.99868
	yes	0.0457205
	no	-0.377681
	no	-0.744926
	no	-1.35869
	no	-1.35002
	no	-1.40439
	no	-0.766188
	no	-0.23554
	no	-1.63122
	no	-1.59738
	yes	0.262351
	no	0.0651915
	no	-1.38607
	no	-2.01466
	no	-2.00154
	no	-0.775836
	yes	1.30389
	no	-1.57175
	no	1.01824
	no	-1.44516
	no	-0.152439
	no	-0.422428
	no	-1.34425
	no	-0.903846
	no	-0.0875603
	yes	-0.095497
	no	-1.16166
	yes	0.54911
	no	-0.58666
	no	-1.37288
	yes	-0.00230871
	no	0.65912
	no	-0.58274
	no	0.0823869
	no	-1.95334
	no	0.655356
	no	-1.21235
	no	-0.770175
	no	-1.27731
	no	-1.47131
	no	-2.01509
	no	-0.945311
	no	-1.05205
	no	-1.47077
	no	-0.566049
	no	-0.799617
	no	-1.9974
	yes	-0.84604
	no	0.546472
	no	-1.43551
	yes	0.469783
	no	0.69291
	no	-0.125724
	no	0.751331
	no	0.0107731
	yes	0.99758
	yes	0.673192
	yes	0.179354
	yes	0.0255445
	yes	0.0924469
	yes	1.29587
	yes	1.11468
	yes	0.573798
	no	-1.32178
	yes	-0.256912
	yes	0.0174457
	no	-1.0893
	yes	1.15245
	yes	-2.1486
	no	1.46658
	yes	0.706075
	no	-0.00142964
	yes	-0.268584
	yes	0.66645
	no	0.625065
	yes	1.19051
	no	0.0185145
	yes	0.393777
	yes	-0.103604
	yes	-0.0127292
	yes	0.226155
	yes	-0.402232
	yes	-0.133463
	yes	0.0719013
	yes	1.85551
	yes	-0.162376
	yes	-0.249174
	yes	0.405548
	yes	-0.639284
	yes	0.398109
	yes	-0.00951794
	yes	0.722117
	no	-1.74227
	no	-0.0247925
	yes	0.0777557
	yes	-0.653427
	yes	-0.279423
	yes	1.23076
	yes	0.813963
	yes	1.17247
	yes	0.239171
	yes	-0.0426171
	yes	-0.200055
	no	-1.99098
	no	1.0588
	no	0.456668
	yes	0.660242
	yes	1.28472
	yes	0.64216
	no	1.38035
	yes	0.529049
	yes	-0.166018
	yes	-0.20993
	yes	0.256756
	no	-3.35179
	no	-1.10465
	yes	0.791625
	no	1.13482
	yes	0.585193
	yes	0.412662
	yes	-0.135422
	yes	0.55739
	yes	0.832939
	no	-1.1109
	yes	0.683064
	no	0.332494
	yes	0.490224
	yes	0.0225932
	yes	-0.171116
	yes	1.33096
	no	-0.118814
	yes	0.935684
	yes	1.06785
	yes	1.8176
	yes	0.857089
	yes	0.347844
	yes	0.456311
	no	0.00332751
	yes	0.212413
	yes	0.327813
	no	-1.12757
	yes	0.832493
	no	1.81447
	yes	0.123971
	no	-0.874915
	no	-3.07857
	no	-1.62015
	yes	0.356965
	no	-0.0603793
	yes	0.258247
	no	-0.972211
	yes	0.503454
	yes	1.1468
	no	-0.930949
	no	-2.22094
	no	-0.109311
	yes	1.50764
	yes	1.18752
	no	-1.63291
	no	0.5283
	no	0.111293
	no	0.513493
	yes	-0.670312
	no	-0.40811
	yes	1.83867
	no	0.398212
	yes	0.743157
	no	-0.376086
	no	1.09252
	yes	1.46642
	yes	1.88087
	no	1.10874
	no	-2.29067
	no	-1.713
	no	0.651652
	no	-0.239375
	no	1.66853
	no	-1.69008
	no	-1.32999
	no	0.505132
	no	-0.184833
	yes	1.71403
	yes	0.246996
	yes	0.971893
	yes	2.27573
	no	-1.25889
	no	-1.04761
	no	0.818389
	yes	0.131686
	yes	1.68218
	no	-2.01738
	no	-1.61188
	no	-0.116089
	yes	1.35052
	yes	1.6291
	no	0.0371202
	yes	0.689244
	yes	1.36034
	no	-0.837302
	no	-1.18542
	no	-1.10135
	no	-0.1517
	yes	1.52355
	yes	0.163224
	no	-1.4878
	no	0.424122
	no	1.98751
	no	-1.2137
	yes	0.200457
	no	-1.4504
	yes	-0.100687
	yes	1.60894
	yes	0.0106069
	yes	0.0533818
	no	-1.73421
	yes	2.4321
	no	0.829751
	no	1.75838
	yes	1.86682
	no	1.23992
	yes	0.0894488
	no	0.44338
	yes	1.0435
	no	0.231236
	no	-1.44004
	no	0.231276
	no	0.271331
	yes	1.07678
	yes	1.69422
	yes	0.489453
	no	-1.33235
	no	-1.77461
	no	-2.20618
	yes	-0.213912
	no	0.17424
	no	-1.4352
	no	-0.321534
	no	1.09473
	yes	-1.914
	yes	1.22255
	yes	2.31072
	no	-0.0997873
	no	-1.83216
	yes	0.67795
	no	0.480608
	no	-0.626355
	yes	0.373374
	no	-0.502888
	yes	2.44471
	no	-0.660237
	yes	0.307538
	yes	-0.156584
	no	-0.115536
	no	-0.267892
	yes	-0.803456
	no	0.217176
	no	0.163835
	no	-0.505122
	yes	-0.124095
	no	-1.67912
	yes	0.367353
	yes	1.95409
	no	0.495363
	no	0.168956
	yes	1.89419
	yes	1.72864
	no	-1.59111
	no	-0.51709
	yes	0.176542
	no	0.386949
	yes	1.64928
	no	0.261575
	yes	1.05987
	no	-1.51698
	yes	1.34403
	yes	0.122139
	yes	1.40496
	no	-0.824113
	no	0.152287
	yes	1.36473
	no	-1.40971
	no	-2.4292
	yes	1.13214
	yes	1.27018
	yes	1.28169
	no	-0.761908
	yes	0.85463
	no	-0.904167
	no	-1.6117
	yes	1.06563
	no	0.105859
	yes	0.689751
	yes	0.639585
	yes	1.82239
	no	-0.0704565
	yes	0.354167
	yes	1.56598
	no	-0.43004
	yes	1.7535
	yes	2.76598
	no	-1.07668
	yes	0.363304
	no	0.362101
	no	1.10411
	yes	1.24396
	yes	0.51771
	no	0.95609
	no	-0.580912
	yes	0.739486
	yes	0.676982
	yes	1.91575
	yes	2.19519
	no	-0.0190241
	yes	1.40622
	no	-1.34129
	yes	2.08628
	yes	-0.263226
	yes	1.45542
	yes	0.741884
	yes	1.09628
	yes	0.255025
	yes	0.658964
	yes	0.985049
	yes	0.82875
	yes	-0.281496
	no	-0.253297
	yes	0.730706
	no	-1.12243
	yes	0.691615
	no	-0.382573
	no	-0.889332
	no	-0.267132
	no	0.155892
	no	-0.617984
	yes	1.55468
	no	-1.749
	no	1.03625
	yes	-0.108533
	no	-1.29619
	yes	0.779835
	no	-0.971477
	yes	-0.825121
	yes	1.12628
	no	-1.61768
	no	1.78845
	yes	0.605683
	yes	1.47259
	yes	-0.239481
	yes	1.03241
	no	-1.61592
	no	-1.06897
	yes	0.257982
	no	-1.10176
	no	-1.98494
	no	-1.49905
	no	-1.34566
	no	-0.41396
	yes	0.468137
	no	0.167581
	yes	1.1356
	no	-0.301555
	no	1.30848
	yes	0.772882
	yes	0.107119
	yes	1.30504
	yes	-0.23919
	yes	1.27102
	yes	1.11662
	yes	0.0852995
	yes	1.00686
	no	-2.13205
	yes	1.39948
	no	0.528366
	no	2.59599
	no	0.233276
	no	-2.81574
	no	-1.27339
	no	0.493354
	yes	1.10052
	no	-0.592327
	no	-1.3465
	yes	0.695302
	yes	1.48801
	yes	0.548504
	no	0.0687959
	yes	0.541577
	yes	0.180697
	no	0.0535292
	yes	1.09342
	no	-1.12627
	no	-1.17685
	no	1.2122
	yes	1.34037
	yes	1.86366
	yes	0.312819
	no	-1.48439
	no	-0.738922
	no	1.1697
	no	0.033215
	yes	0.848192
	no	-1.64177
	no	0.100242
	no	-0.191491
	yes	2.54986
	no	-2.73323
	no	-0.002864
	no	-0.610102
	no	0.632138
	yes	1.81371
	yes	1.11447
	no	0.680338
	no	-0.296977
	yes	1.86154
	no	0.04008
	yes	0.631665
	no	-1.45467
	yes	1.64226
	yes	0.963411
	no	-1.5826
	yes	-0.194279
	yes	0.56379
	yes	1.07248
	no	-0.490817
	no	-1.991
	yes	1.83359
	no	-1.91299
	yes	1.817
	no	0.282218
	no	0.438371
	no	0.98638
	yes	1.2494
	yes	0.837848
	no	-1.72404
	no	-1.13295
	yes	1.87934
	no	-0.677717
	no	-1.30257
	yes	0.586765
	yes	0.73892
[truncated: 846 more rows]

## Sheet: Fig_1_H
	Tumor reactivity	TRTpred score	Oliveira score	Hanada score	Lowery score	Zheng score
	yes	0.89072	1.53014	1.19122	1.65741	1.1022
	yes	1.17859	1.10712	1.22753	1.57846	0.851101
	no	-0.0490714	0.0603564	0.981126	0.766023	-0.335566
	yes	1.70755	1.02125	1.01711	0.707082	0.496635
	yes	1.13837	0.3608	-0.406329	0.375814	1.02562
	no	-1.12888	-1.59367	-1.58715	-0.513802	-1.06529
	no	-0.705142	-0.993684	-1.36233	-0.757506	-0.984819
	yes	1.06413	0.908786	1.22349	0.953026	0.217113
	no	-0.616434	-0.773608	0.547789	0.444583	-0.534238
	no	-1.83891	-0.563434	-1.12761	-0.53889	-0.969431
	yes	-0.0631619	-0.264893	-0.898271	0.38234	-0.146226
	no	0.231791	0.368169	-0.144109	2.51259	1.33764
	yes	0.196307	0.248798	-0.663763	-0.895963	-0.226967
	no	-1.77587	-1.7105	-1.38325	-0.143001	-0.171947
	no	-1.21812	-0.928409	-1.52089	-0.411024	-0.302798
	yes	0.768332	1.40135	1.20289	1.31133	0.335565
	yes	1.78642	0.969503	0.0903719	1.01504	1.02921
	no	-0.904628	-1.60516	0.368906	-0.579737	-0.395096
	no	1.96501	1.55045	1.63882	1.80176	0.741436
	no	-0.594341	-1.07402	-1.31458	0.30018	-0.710337
	no	-1.24051	-1.15046	-1.15416	-1.19493	-0.559219
	yes	0.984444	0.867502	1.26183	1.04975	-0.208764
	yes	1.26442	1.16719	1.41995	1.90582	0.55483
	yes	1.39511	1.11448	1.18684	1.05576	0.508794
	no	-0.898796	-0.7981	-0.730524	-0.26558	-0.59116
	yes	1.16173	0.731062	1.00005	1.26904	1.1562
	yes	0.271101	0.347656	-0.284715	0.324891	0.696604
	yes	0.54308	0.792747	0.771507	0.506708	0.303941
	yes	1.02845	0.753232	0.834514	1.27185	-0.016238
	no	-0.654443	-1.50362	-1.17131	-0.620525	-0.959365
	yes	1.5875	0.677898	1.02278	1.06025	0.217914
	yes	0.589592	0.827245	0.789939	-0.01573	-0.123076
	no	-1.68285	-1.96129	-1.40405	-1.39135	-0.484303
	no	-1.69664	-1.38309	-1.36774	-0.0476282	-0.603304
	no	-1.2573	-0.953311	-1.14304	-0.382634	-0.354067
	no	-0.830882	-1.12441	-0.556852	0.539179	-0.223163
	yes	0.198574	-0.273961	-0.703408	-0.108534	0.207783
	yes	2.22465	-0.277621	-0.494903	0.614409	2.57253
	no	0.437016	0.881698	1.07056	0.613088	0.560398
	yes	0.178825	0.132298	0.748106	-0.265594	-0.906063
	yes	0.598404	0.428293	1.26167	1.40399	0.800107
	yes	1.58453	1.20886	0.598992	0.383628	0.470292
	yes	1.33744	0.881533	1.08369	1.38661	1.22513
	yes	0.314406	0.882006	0.842675	0.32693	-0.210235
	no	-1.36287	-1.7144	-1.11366	-0.115673	-0.0919488
	no	-0.889974	-1.09637	-1.03692	-0.968734	-0.714968
	no	1.17884	1.28818	0.864432	0.941667	0.609276
	no	-0.373873	-1.21009	-1.22303	-0.295207	-0.420043
	yes	1.20403	0.21959	-0.711485	0.355468	1.50431
	no	-0.841607	-0.924988	-1.23071	-1.17952	0.0399463
	yes	0.959595	1.33336	1.14462	1.88973	0.766745
	yes	2.08701	1.40557	1.32934	1.23222	1.16254
	yes	1.47361	0.509194	-0.392392	1.21344	1.3974
	no	-0.751263	-1.67912	-1.03252	0.435798	0.648838
	yes	1.24621	1.03513	1.22093	1.63283	2.08906
	no	1.55584	1.16996	1.36958	2.01092	1.40944
	no	-0.700705	-0.813114	-1.17858	-0.931255	-0.0744166
	yes	1.87538	1.05597	0.904294	1.85772	0.124266
	yes	1.06535	1.04515	0.808982	0.772275	-0.553563
	no	-0.629136	-0.978813	0.486189	0.0495679	-0.929029
	yes	1.33495	1.26207	1.29401	1.49191	1.073
	no	-1.05605	-1.09379	-0.268254	1.22174	0.412811
	yes	1.95446	1.51283	1.13128	1.3352	1.44194
	yes	1.0292	1.10747	0.851416	1.66895	-0.275966
	no	1.76582	1.18077	1.06839	1.10107	-0.0285278
	no	-1.28456	-1.22641	-1.35411	-0.643186	-0.344375
	yes	1.5547	1.20469	-0.54663	0.274845	0.930549
	yes	1.40081	0.626002	0.992136	2.38642	1.88541
	no	1.06978	1.3689	1.20232	1.61593	3.42792
	yes	1.29416	1.18285	1.45518	1.51827	0.768979
	no	-1.63405	-1.33618	-1.29383	-0.657909	-1.03992
	no	-0.564104	-0.839607	0.64446	0.612509	-0.697984
	no	-1.16016	-1.54548	-1.04414	-0.722101	0.0110836
	yes	1.28578	1.1298	0.855957	1.40546	-0.525621
	yes	1.36217	1.14	1.06229	1.75197	1.05861
	yes	1.51195	0.558003	0.919688	0.794278	-0.0114346
	no	-1.36429	-1.81147	-1.17629	-1.0042	-0.310485
	no	0.51268	-0.330642	-0.827399	-0.220155	1.76888
	no	-1.17981	-1.40476	-1.56506	-1.33253	-1.04669
	yes	1.43378	1.2525	1.21623	1.38752	-0.359183
	yes	0.948881	0.663793	0.791655	0.688133	0.958633
	yes	-0.00944382	0.440938	0.954068	0.822864	0.945997
	no	-0.672395	-1.21141	-0.776913	0.676823	0.20476
	no	-1.12548	-1.46839	-0.822493	-0.805023	0.105603
	yes	0.630233	-0.0528345	-0.771894	1.62763	1.52791
	no	-1.57428	-1.42824	-1.2422	0.371977	0.162109
	yes	0.353428	0.161587	-0.919466	0.697111	-0.0838542
	no	-1.25651	-0.983072	-1.24053	-0.0192476	-0.252064
	yes	0.190628	-0.0843255	-0.797601	0.136018	0.60297
	no	0.886992	1.21236	1.51275	2.13279	1.95906
	no	-0.768573	-0.833424	-1.33293	-0.585713	-0.394455
	yes	0.761281	0.646515	0.994557	0.520476	0.448281
	no	-0.973383	-1.0274	-1.24247	-0.670396	-0.0543015
	yes	0.470245	0.583066	-0.463069	0.446212	0.511993
	no	-1.73939	-1.02942	-1.27879	-0.593985	-0.673083
	no	-1.15272	-1.37548	-1.44464	-0.311746	-0.549912
	yes	0.360189	0.269081	0.806419	-0.130838	0.521613
	yes	2.07113	1.01834	1.30314	2.2217	0.987701
	no	1.04542	1.18599	1.26189	1.49615	2.13627
	no	0.158222	0.438414	0.962098	0.710342	1.27899
	no	-1.03338	-1.5945	-0.996318	-0.673948	-0.363056
	yes	0.836845	0.898034	0.736256	0.595809	0.399867
	no	0.937746	1.10901	0.859788	1.13156	1.11836
	yes	-0.989586	-0.799771	-0.851276	0.711495	0.660963
	yes	0.610359	0.66239	0.923415	1.11825	1.05949
	no	-0.69862	-1.5904	-1.0202	0.0799206	-0.418844
	yes	1.93484	1.12168	0.21413	1.81624	3.64952
	no	-1.09157	-1.38714	-1.36367	-0.477131	-0.394953
	no	-0.974029	-1.09084	-1.24667	-0.172879	-0.353315
	no	-1.66302	-1.52443	-1.30629	0.207353	0.51998
	yes	1.61202	0.254487	-0.681093	1.33971	1.30418
	no	0.721275	0.750279	1.53671	1.77525	0.611459
	yes	0.999814	-0.0525855	1.1802	2.15425	1.1788
	no	1.15119	1.5286	1.08475	1.91238	0.621849
	yes	1.30673	1.43923	-0.354923	1.67305	1.98347
	no	-0.935644	-1.11539	-1.3182	-0.573674	-0.319066
	no	-0.61152	-0.650262	-0.939441	0.0872053	0.968974
	no	-1.23568	-1.05344	0.511151	0.17251	0.0246283
	yes	-0.184422	-0.1321	-0.994438	-0.287991	2.14045
	yes	1.55869	0.963617	0.702912	0.658895	0.505272
	no	-1.75632	-1.69357	-1.32181	-0.124609	0.34217
	no	-0.496602	-0.755378	-0.878681	-0.195122	-0.383841
	yes	1.3358	1.19053	1.06441	1.58091	1.15301
	no	-1.34804	-1.25435	-1.4269	-0.561417	-1.23704
	no	-1.55175	-1.34701	-1.07405	0.406106	0.648276
	no	1.25815	1.51254	1.01301	1.4948	0.618887
	no	-1.52196	-1.63014	-1.48273	-0.655112	0.476032
	no	-0.202021	-0.959377	0.165685	-0.193002	-0.833982
	yes	0.494769	0.502686	0.965534	0.537043	-1.0783
	no	-0.107601	-0.159474	0.683863	-0.584917	-0.634013
	yes	0.128436	0.460533	-0.280321	2.14788	2.87802
	yes	1.89428	-0.334721	0.532725	0.692885	0.70209
	yes	1.42416	1.09332	0.777023	0.411696	0.240888
	no	-0.829736	-0.918829	-1.3776	-0.215966	-0.781482
	yes	1.11635	1.7938	0.888757	0.860537	0.304261
	no	-1.13445	-1.58769	-1.29103	-0.790178	0.244526
	no	-0.735399	-0.699758	0.253387	-0.872723	-0.74111
	no	-1.2441	-1.25973	-1.24328	-0.345076	-0.490938
	no	-0.783825	-1.397	0.381136	-0.127957	-0.438901
	yes	1.48317	1.07525	0.799312	0.902917	0.956325
	no	-1.47753	-1.29657	-1.20195	-0.250141	-0.504214
	no	1.90555	1.13508	1.17851	1.28656	1.09085
	yes	1.48464	0.970095	1.14011	0.567295	0.809944
	no	-0.452833	-1.22504	-0.767243	0.130828	-0.0115366
	no	0.650638	0.513112	0.60366	0.431681	0.149943
	yes	0.00990845	0.354062	0.999726	0.215647	2.38411
	yes	1.03255	1.0719	1.07981	0.981075	-0.106274
	no	-1.11029	-0.682656	0.316254	0.173215	-1.21409
	no	-1.6825	-1.00384	-1.02195	-0.96579	-0.867903
	no	-1.18041	-1.17855	-1.05983	-0.30994	-0.440793
	no	0.569103	0.488171	0.895292	0.469981	0.640266
	no	-1.16672	-0.904498	-1.51041	-0.0452364	-0.299192
	no	-1.17327	-1.53228	-0.971027	-0.0857403	-0.265666
	yes	0.910205	-0.114272	-0.438496	0.685277	1.12599
	no	-0.879624	-1.43377	-0.994822	-0.87299	-0.719437
	yes	2.09237	1.79464	0.0659522	1.74081	3.16527
	no	-0.000109856	-0.501037	0.47911	0.152702	-0.710088
	no	-1.77904	-1.10818	-1.38709	-1.03623	-0.591682
	yes	1.34871	1.39641	1.23057	1.7311	2.20835
	yes	1.36892	1.27314	1.24305	1.16351	0.533621
	yes	1.63565	1.68188	1.21519	2.0099	1.29407
	no	2.35694	1.73333	1.25854	1.43	0.879466
	no	-1.22881	-1.57716	-1.06094	-0.34343	-0.220893
	no	-1.16928	-0.835311	-0.925064	0.214186	-0.713334
	yes	1.11876	1.24306	1.35958	1.6621	1.23444
	no	-0.308518	-1.56398	-0.965631	-0.458118	0.0485821
	no	0.763699	0.761039	-0.250353	1.79944	1.11374
	yes	0.856142	0.802127	0.852938	0.893996	0.656398
	yes	0.45612	-0.0658339	-0.641439	0.160794	-0.0656629
	no	-0.938364	-1.4301	-1.11941	0.189623	-0.250195
	no	-0.69132	-1.3449	-0.944987	-0.444231	-0.154917
	no	-1.07899	-1.37684	-1.0671	-0.0742743	0.828059
	no	0.78026	0.691762	0.913265	1.35729	0.538708
	yes	1.12526	0.990248	0.887255	1.76916	0.252908
	no	-0.349268	-0.315202	0.697286	0.681388	0.262834
	no	-1.49277	-1.19037	-1.44398	-0.689917	-0.540083
	no	1.14537	0.562464	0.891281	-0.655664	-1.17001
	no	-1.17018	-1.39937	0.391517	-1.29207	-0.270416
	no	-1.15845	-1.33269	-1.23345	-1.26237	-0.55632
	no	1.16805	0.728538	0.758164	0.628187	-0.807075
	yes	0.799867	1.03071	0.744295	1.25181	1.03117
	no	0.749946	1.41194	1.31838	1.68806	1.22438
	yes	1.70667	0.96252	1.02521	0.686603	-0.111847
	no	-1.34608	-1.09058	-1.3016	-0.714014	-0.810444
	no	-0.702837	-1.19532	-1.2342	-0.420356	-0.770117
	no	-1.30898	-1.82729	-1.19373	0.0415898	-0.711846
	no	-1.25046	-1.65759	-1.42741	-0.681649	-0.889889
	no	0.39796	1.01881	-0.235031	1.72955	2.52282
	no	-1.25383	-1.36897	-1.44012	-0.345446	-0.354688
	yes	-0.416492	0.0868197	-0.57385	0.698007	0.209938
	no	1.78666	1.15489	1.13867	1.45803	1.09143
	no	-0.964345	-1.55126	-1.13713	-0.19772	-0.354749
	yes	0.810349	0.95483	1.28351	1.76054	2.73113
	yes	0.832311	0.759096	0.734684	0.778615	0.363031
	no	-1.46098	-1.62826	-1.36423	-0.446964	-0.665136
	yes	1.21181	1.19631	0.866216	1.54711	1.37359
	no	-1.41304	-1.2979	-0.897928	-0.664097	-1.04931
	yes	0.474624	0.0562827	0.806697	0.701636	1.4334
	no	-0.957946	-0.722257	-1.17939	-0.468751	-0.179568
	no	-0.530314	-0.471881	-1.41912	-0.750585	-0.709879
	no	-1.65444	-1.51671	-1.33394	-1.1098	-0.592606
	yes	0.312862	0.81228	0.8946	1.06727	0.210854
	no	1.53718	1.45975	1.03933	2.17411	1.3117
	yes	2.00503	1.74614	1.06361	1.45244	0.622304
	yes	0.45557	1.14282	-0.246338	2.09714	3.21986
	yes	2.38904	1.47269	1.13779	1.28956	1.91636
	yes	0.768125	0.959448	1.30332	1.44938	0.599094
	no	-1.43642	-1.44117	-1.21124	-0.52358	-0.582475
	no	-0.890196	-1.5864	-1.23022	-1.06036	-0.51796
	yes	1.6705	1.56241	0.907258	1.15364	-0.135356
	yes	1.35963	0.804681	0.0385891	0.923709	1.42641
	no	-1.06073	-0.932904	-1.31207	-0.688483	-0.721269
	no	-0.589718	-0.530875	-1.41512	-1.1543	-0.737001
	no	-1.36528	-1.32927	-0.788171	-0.24093	0.0351926
	no	1.25754	0.626161	0.925663	1.77862	1.09872
	no	1.51126	1.93281	1.4501	1.87362	1.23239
	no	-1.71593	-1.63013	-1.04203	-0.268431	-0.11545
	yes	1.5297	0.446278	0.97211	1.23221	0.639666
	yes	0.410567	-0.156131	0.561544	-0.153736	-0.257165
	yes	1.04904	1.33479	0.7795	0.606557	-0.409464
	yes	0.428579	0.0918826	0.572377	-0.780256	0.40707
	yes	0.886402	0.367509	-0.445629	1.10882	-0.188564
	yes	1.09156	1.15138	0.976459	1.34449	1.44456
	no	-0.850618	-0.886478	-0.78379	0.382539	0.735828
	yes	1.53569	1.50663	-0.38031	1.62918	2.39496
	yes	1.57617	1.08839	0.927495	1.63718	1.04686
	yes	-0.0695047	-0.287288	-0.99648	0.646823	1.76962
	no	-0.209356	-0.684795	0.352206	-0.765101	-0.926658
	no	-1.21629	-2.35958	-1.25372	-0.285132	-0.290397
	no	-1.23314	-0.673327	0.580282	0.381363	-1.06571
	yes	1.15139	0.874363	0.925496	1.20039	0.804201
	no	-1.13025	-1.53183	-1.23746	-0.582561	-0.619813
	no	-1.20847	-0.979248	-1.30628	-0.36799	-0.562742
	no	-0.415576	-1.03418	-0.906624	0.0631547	-0.513878
	no	-1.23844	-1.48284	-0.408051	0.975286	0.508223
	yes	1.35706	1.35378	1.55949	2.1023	1.64249
	no	-1.36608	-1.68648	-1.74839	-0.879679	-0.214238
	no	-1.25941	-1.7887	-1.12402	-0.593614	-0.404733
	yes	0.509774	0.345355	0.597496	0.585455	0.186282
	no	-0.762292	-0.609287	0.608325	-0.332935	-0.253612
	no	0.97802	1.04251	1.12362	1.31257	-0.536284
	no	2.1905	1.88171	1.43198	2.00537	2.05745
	yes	1.16437	1.05161	-0.36527	0.447835	-0.125278
	no	1.15206	1.12635	1.36736	1.28795	-0.160846
	yes	0.231555	1.04865	1.29828	1.24666	0.157367
	no	-0.991377	-0.880572	-0.757628	0.406216	-0.37749
	yes	1.13637	0.923155	1.00829	2.10048	1.02799
	yes	1.2412	0.939469	0.720192	1.04344	1.38674
	no	-1.91597	-1.0791	0.308701	-0.250359	-0.155638
	yes	1.30858	1.08637	-0.950492	-0.116633	0.0807572
	yes	1.86348	1.16531	0.792236	0.78132	1.741
	yes	1.64273	0.879902	1.0055	1.13382	1.38801
	yes	1.07836	1.47682	1.13381	0.99941	1.51231
	yes	1.10466	1.05291	0.845215	1.59032	0.640985
	no	-0.893558	-1.10319	-1.14107	0.481129	0.156358
	yes	0.138466	0.00410584	-0.381254	1.61244	0.711474
	yes	1.74468	1.30964	0.893485	1.38972	1.58313
	no	-0.86484	-0.537759	-1.21607	-0.314633	-0.627573
	no	-1.51964	-2.18546	-1.25552	-0.0426647	1.0065
	no	-0.746828	-1.08407	0.377749	-0.199901	-0.143372
	no	0.712565	0.617696	0.425304	0.811288	1.54547
	yes	-0.146387	0.327501	1.13285	2.36467	1.4695
	yes	1.84245	1.5517	0.0303373	1.58154	2.12728
	yes	1.69197	0.910444	-0.179252	1.49098	1.6408
	yes	1.09601	1.03075	0.834418	0.673274	-0.420706
	yes	1.959	1.31096	1.49404	1.74845	0.52388
	no	-1.37438	-1.40678	-1.64975	-1.28147	-0.0220469
	yes	0.73215	1.38591	1.39563	2.20435	1.09633
	yes	1.67331	0.928833	1.05762	0.949012	1.57718
	no	0.0477215	-0.643725	-0.611808	1.12639	0.971024
	no	-1.18834	-1.68631	-0.932388	-0.761477	0.152065
	yes	1.21113	1.1574	1.00942	0.533328	2.12571
	no	-1.79245	-1.24078	-1.444	-0.196677	0.126908
	yes	0.732779	0.704472	0.841205	0.891591	-0.885735
	no	-1.46314	-1.5215	-1.27405	-1.08754	-0.0988191
	no	-1.03803	-0.732956	-0.816511	0.519459	-0.147688
	no	-1.40299	-1.53894	-1.50921	-0.7708	-0.728744
	no	-0.34276	-0.739396	0.446364	-0.263898	-0.726484
	yes	0.707102	0.0313959	-0.0413463	2.66534	1.40991
	yes	1.16708	0.221026	-0.165077	0.754825	2.11244
	yes	0.493343	0.995072	0.929445	1.6289	0.272122
	no	0.785356	1.39147	1.37232	2.30953	1.56924
	yes	2.20731	1.83773	1.29452	1.78303	1.6608
	no	-1.0911	-1.86299	-1.13234	-0.541197	-0.0546738
	yes	0.114177	0.272894	1.42306	2.16403	1.41546
	no	-0.46314	-1.2831	-1.14587	-0.369538	0.219933
	no	1.42808	0.868893	0.811253	-0.0652474	1.89524
	yes	1.26155	0.496315	0.671789	0.742982	0.898836
	no	1.23883	1.30557	1.11721	1.73198	0.751257
	no	-1.59082	-0.762988	-0.908735	-0.577879	0.236674
	yes	1.75532	1.43779	0.77564	1.42297	2.18046
	no	-1.02381	-0.886986	-1.33895	-0.614569	-1.18205
	no	-0.551335	-0.841851	0.435184	0.120544	-0.327284
	no	-0.19891	-1.52067	-0.617738	1.09458	0.379392
	no	-1.3082	-2.58744	-0.810613	-0.182721	-0.0410784
	no	-1.27202	-1.10273	-1.32598	-0.339013	0.755142
	yes	1.00923	0.859603	0.794671	0.100626	-0.276354
	no	-0.463265	-1.05192	-0.830956	-0.449178	0.0278675
	no	-1.11571	-2.40763	-1.04638	0.480608	0.845515
	yes	0.47734	-0.00925543	-0.272082	0.938462	-0.229339
	yes	0.840787	0.900506	1.02446	1.16886	0.658087
	yes	0.904295	1.12537	0.879184	1.26751	0.645241
	yes	1.1439	1.02254	0.784008	0.603685	0.340102
	no	-0.72894	-0.445412	-1.22251	0.354162	-0.13829
	no	-1.34213	-1.60741	-1.39818	-1.38576	-0.680081
	no	-1.4344	-1.46561	-1.11265	-0.0931639	0.0332032
	yes	1.54949	0.876297	1.10825	0.876497	0.608041
	yes	-0.524182	-1.40191	-0.54705	0.581641	0.674778
	no	-1.90497	-0.813834	-1.03524	-0.737346	-0.837549
	yes	0.322107	0.368076	0.900105	0.463066	0.782716
	no	0.997226	0.792627	1.29411	1.20983	0.635708
	yes	0.466029	0.56541	0.823144	0.917183	1.78174
	no	-1.3201	-1.40059	0.245267	-0.645285	-0.959636
	no	-1.12592	-1.65256	-1.01071	-0.625883	-0.989494
	yes	1.11865	0.671683	0.807187	0.616471	0.248734
	yes	0.71709	0.484386	-0.618738	1.64307	1.84501
	yes	1.52078	1.5163	0.833234	1.20781	1.23056
	yes	0.136068	0.511947	-0.551228	-0.709576	-0.283778
	no	-0.897751	-1.34679	-1.40545	-0.461382	-0.675918
	no	-0.924358	-0.914481	-0.943838	-1.02607	-0.320834
	yes	0.128882	-0.149617	-0.930418	-0.19302	-0.447626
	yes	0.484685	1.14781	0.605262	1.07652	0.133629
	no	-1.11537	-1.33858	-1.11466	-0.854543	-0.0113469
	no	-1.23308	-1.52533	-0.956449	-0.312041	0.279971
	yes	-0.0800067	-0.492013	-0.507927	0.190891	-0.0211744
	no	1.53979	1.36715	1.40111	1.71751	1.51402
	yes	0.473744	0.315442	0.962112	-0.661772	-0.295882
	yes	3.24409	1.47817	0.931457	1.35068	3.80589
	yes	0.525233	-0.0777763	0.634551	0.103035	0.252063
	yes	0.74798	0.840928	0.895058	0.666653	1.617
	no	-1.06252	-0.669769	0.419119	-0.333448	-0.608405
	no	-0.948067	-1.16689	-1.0912	-1.70094	-0.790762
	no	0.701769	0.727554	-0.510205	1.76681	2.93583
	yes	1.00643	1.29365	0.921903	0.689912	-0.00867083
	yes	1.36808	1.18236	1.27589	1.93115	1.73845
	yes	0.431621	1.18946	-0.562981	1.30781	0.793544
	yes	1.12396	1.15401	1.26568	1.33496	0.428773
	yes	1.02735	0.49878	0.535617	-0.0150851	0.0350283
	yes	1.0247	0.424468	0.704327	0.593638	1.29907
	no	-1.48948	-1.4626	-0.646829	0.29296	-0.10415
	yes	0.911614	1.14809	0.837914	1.15816	0.619501
	yes	1.98753	1.54875	1.13856	2.03032	1.2576
	no	-1.4347	-1.63995	0.698657	0.49794	-0.462205
	no	0.391245	0.585706	0.918219	0.807503	0.452484
	no	-0.864871	-1.27047	-1.20037	0.350941	0.976386
	no	-2.30928	-1.75153	-1.11789	-0.840285	-0.663313
	yes	2.04049	2.08907	1.5518	2.52203	1.63169
	no	-1.03942	-1.23216	-1.17915	-0.36579	0.10521
	yes	2.12157	1.15169	0.905336	1.75583	3.03631
	yes	1.99237	0.808808	1.15727	1.37075	0.612056
	yes	0.167154	0.207554	-0.35552	1.67031	1.29237
	no	-0.981952	-0.846545	0.339357	-1.4531	-1.31872
	yes	1.79779	0.835714	1.05048	1.31562	1.21531
	no	-0.574752	-1.29646	-0.814919	-0.159341	0.759632
	no	-1.41606	-1.32038	-0.59533	0.497486	-0.498958
	no	-1.2132	-1.78768	-1.2724	-0.371139	-0.530334
	yes	2.36909	1.41992	0.980598	1.44057	0.720099
	no	1.87343	1.44533	1.12573	1.58223	-0.0226412
	yes	0.78252	0.993004	1.03296	0.881099	0.984614
	yes	-0.418724	-0.743048	-0.794427	1.04129	1.27792
	no	-1.294	-0.680229	-1.32089	-0.819629	-0.494357
	yes	0.200323	0.296719	0.77499	0.0923292	-0.789674
	no	-0.803607	-1.08965	-1.53667	-0.699824	0.02812
	no	-1.65843	-1.71519	-1.06941	0.0216905	0.0455171
	yes	-0.104804	0.2945	-1.15695	-0.0269356	0.355752
	no	-1.55772	-1.53422	-0.920465	-0.0951113	-0.518674
	no	-0.352458	-0.974326	0.371826	-0.219646	-0.231591
	yes	1.45281	0.652989	0.938007	1.73408	1.88714
	yes	2.14706	1.42527	1.07293	2.54383	0.306563
	no	0.800706	0.139605	-0.377928	2.29003	2.21644
	no	0.0490456	-0.345415	-0.799754	0.0671183	1.42808
	yes	1.54521	0.997281	1.08528	0.978711	0.837594
	yes	1.07998	0.401783	-0.175737	1.14074	0.224034
	no	-1.38752	-2.34955	-1.16725	-0.377433	0.0820772
	yes	1.56266	0.810142	0.856485	0.726599	0.444732
	yes	0.428	0.100506	-0.795187	-0.20709	0.403904
	no	-0.989914	-0.886572	-1.09118	-0.669256	-0.722682
	yes	-0.305333	-1.0999	-1.06197	0.290801	0.971801
	no	0.654873	0.966263	1.27847	1.6544	1.51934
	no	-1.36609	-2.07568	-1.36376	-0.537457	-0.35523
	no	-1.71453	-1.5341	-0.803422	0.584727	-0.0802298
	yes	1.41756	1.63118	1.23294	2.25556	1.35581
	no	-1.10315	-1.74272	-1.03906	-0.985807	0.277169
	yes	0.775228	0.5225	0.648898	0.353232	0.229269
	no	-1.50544	-1.60383	-1.4939	0.0473639	-0.393301
	no	0.731685	1.37272	0.699662	1.19922	-0.571265
	no	-0.754475	-1.79203	-1.39664	0.309586	0.431131
	no	-1.40755	-0.937954	-1.26499	-0.2253	-0.163791
	no	-0.985879	-1.19956	-1.27441	-0.108315	-1.44309
	yes	1.80924	1.25258	0.935434	2.21885	1.98304
	no	1.1752	0.913327	1.20317	1.55151	0.05135
	no	-0.584118	-0.273408	-0.898365	-0.393057	0.953642
	yes	1.72616	1.26148	1.08617	1.74215	0.936427
	yes	1.15151	0.945551	1.42726	0.873865	-0.0312107
	yes	-0.196659	0.269345	0.741289	0.776978	0.7344
	no	-0.928082	-1.42723	0.140583	-1.04848	-0.705253
	no	-0.519464	-0.700175	-0.909181	-0.207086	-0.545717
	yes	0.689083	-0.388225	-0.377298	0.455423	0.600809
	no	-1.25727	-1.90748	-1.04048	-0.492096	0.973585
	yes	0.0782983	0.0287111	-0.9331	0.690471	0.626323
	yes	1.20645	0.895409	1.00048	1.37376	-0.13819
	yes	1.35369	1.05784	0.750219	0.416304	0.812656
	yes	0.867415	1.39324	1.1462	2.17092	2.17286
	yes	0.32896	0.0907614	-0.168257	0.995361	1.52127
	no	-0.804474	-0.984654	0.362475	-0.0621462	-0.218345
	yes	-0.968612	-1.72157	-0.996176	0.289611	-0.178369
	yes	-0.168725	0.174181	-0.931686	-0.907724	1.55051
	no	-0.781968	-0.4142	-0.960593	-0.979103	0.289971
	no	-1.26781	-0.667594	0.590238	0.20714	-0.380235
	no	-1.33541	-2.20055	-1.2779	0.657516	0.0382535
	no	-0.432368	-1.26211	-1.38781	0.155052	-1.00563
	yes	1.02443	1.1701	1.38872	1.99066	2.15695
	yes	1.66266	1.0563	0.798143	1.53912	0.608981
	yes	1.65235	1.24831	1.09967	0.910376	0.799543
	yes	0.374603	0.114947	0.539751	-0.841357	-0.911594
	yes	0.654997	1.08706	1.02736	1.19466	-0.205925
	no	-1.47289	-1.28008	-0.602774	0.373985	-0.429356
	yes	2.1747	1.57669	0.826287	0.916417	0.701262
	no	-0.456581	-1.33716	0.582029	0.288392	0.861649
	yes	0.524031	0.943719	0.744476	0.0280447	-0.473242
	no	0.442136	-0.549293	-0.741788	-0.428638	1.713
	yes	2.07523	1.63504	1.10453	1.66882	0.83452
	no	1.94361	1.50392	1.09531	1.26485	1.93833
	yes	1.12839	0.77431	0.743371	0.831159	0.663097
	no	1.76496	1.70297	1.18178	2.14104	0.855951
	no	1.2738	1.11834	0.770333	1.25015	0.742431
	no	0.212617	0.0696683	-0.647089	1.49695	1.14191
	yes	1.2514	1.12667	1.21685	1.67184	1.42596
	no	-1.01987	-1.31413	-1.37603	0.285837	-0.214616
	no	-0.769747	-1.57293	-1.20646	-0.529526	-0.134727
	no	-1.385	-0.969869	-1.30453	-0.258497	-0.137647
	no	1.66024	1.40624	-0.0585206	1.52817	0.704123
	no	-1.20763	-1.34572	-1.16833	-0.333855	-0.276694
	yes	1.35169	0.641462	0.982328	0.834339	1.22131
	yes	0.849131	-0.101695	-0.946082	0.661382	1.18004
	yes	1.61515	1.16941	0.962402	0.912911	0.707649
	yes	1.00856	0.723752	1.03303	0.959632	0.287224
	yes	1.19335	1.27982	1.03347	1.43502	-0.0453779
	no	-1.14396	-1.27149	-1.10031	-0.171814	0.861534
	yes	2.35992	1.85632	1.42078	1.43995	1.68459
	no	0.116235	-0.321063	1.00505	1.86465	0.867418
	yes	0.0593193	0.04798	-0.79315	-0.228615	-0.169497
	no	1.68677	1.13072	1.04756	1.95008	0.258077
	yes	1.09975	1.66337	1.05636	1.89391	1.07614
	no	-0.883362	-1.27094	-0.738643	-0.0527978	-0.262655
	no	-0.607608	-1.46391	-1.01372	-0.457029	-0.727671
	no	-0.513359	-0.973737	-0.849821	-0.21867	-0.139285
	yes	0.932684	1.02627	1.15263	1.63791	0.806589
	no	-1.02303	-1.22371	-1.24717	0.239169	-0.539546
	no	-2.00457	-1.46767	-1.27166	-0.492592	-0.895169
	yes	1.35958	1.07434	0.888951	0.851321	0.161836
	no	-1.22812	-0.994125	-1.64945	-0.782759	-0.695543
	no	-1.57034	-1.55996	0.651452	0.910104	-0.543951
	yes	0.433308	-0.365489	-1.13433	-0.147303	0.961646
	no	-1.48881	-1.27201	-1.37113	-0.601016	-0.218636
	yes	-0.396469	-0.181745	-1.24043	-0.794576	0.461851
	yes	1.05506	1.42857	0.993949	0.967488	0.421444
	yes	1.45602	0.939098	1.25353	1.91071	1.20872
	yes	1.04101	0.918426	0.822599	0.570444	1.25922
	yes	-0.666129	0.338113	-0.243436	2.19024	1.36223
	yes	1.97517	1.22912	1.10989	1.62414	0.459266
	no	-0.603481	-0.631846	-1.31524	-0.573049	-0.0866741
	no	-1.49455	-1.15741	-1.12997	0.178274	-0.919881
	yes	1.89738	1.71795	1.39412	1.80819	1.43214
	no	-1.4247	-1.08669	-0.623233	0.312308	0.138744
	no	-0.755518	-1.42301	-0.994832	-1.03605	-0.174727
	no	-1.86501	-1.15009	-1.29581	-0.539297	-0.726547
	yes	2.21203	2.03073	1.56037	1.99299	2.33956
	no	-1.52618	-2.19777	-1.24462	-0.451591	-0.133906
	no	0.968838	1.25617	0.994019	1.51938	1.00055
	yes	1.57072	0.820057	1.11831	1.10108	1.7165
	no	-1.30353	-1.43427	-1.204	0.331688	-0.444482
	yes	1.35767	1.23171	0.983793	1.61718	0.965988
	no	0.629416	0.808091	0.798668	0.519791	0.287595
	no	-1.69558	-1.6982	-1.28764	-0.877028	-0.235036
	no	-1.05349	-0.853993	-1.16422	0.832597	-0.857687
	no	-1.22231	-1.37629	-1.25446	-0.220581	0.265729
	no	0.528245	0.0139664	-0.449157	0.660193	0.872696
	no	-0.142144	0.0422762	1.21582	2.04365	0.635391
	no	-1.0395	-0.949402	-1.14512	-0.18242	-0.977473
	no	-1.055	-1.28478	-0.88468	0.0407647	-0.54235
	no	-1.19945	-1.65336	-1.43832	-0.322022	-0.648833
	no	0.203941	0.498318	1.25986	1.15443	0.368851
	no	-1.39275	-1.99558	-1.23515	-0.376973	0.543063
	no	-1.24982	-0.972105	0.311891	-0.420997	-0.82656
	no	-1.12613	-1.39765	-1.24435	-0.500942	-0.20474
	no	-1.77159	-1.83902	-1.49933	-0.740423	-0.139336
	yes	1.88788	1.62764	1.31191	2.35055	0.800142
	no	-1.33861	-1.53772	-1.18728	-1.48972	-0.846926
	yes	-0.0519285	0.112147	-0.683898	0.725156	0.641618
	no	-1.05391	-0.954111	0.457889	-0.788341	-0.507533
	yes	1.67822	1.07666	1.20355	1.03338	2.23398
	no	-0.700528	-0.290555	0.223308	-1.52033	-1.23136
	yes	1.04922	0.99976	-0.329137	1.38408	0.410119
	no	-1.04997	-1.79053	-1.2366	-0.337284	0.603387
	no	-0.273206	-0.214008	-0.771517	-0.581687	1.62988
	yes	1.96944	0.993725	1.25716	0.94187	0.292658
	no	-1.2082	-1.63677	-1.36757	-0.684135	0.30145
	yes	0.972146	0.478421	-0.0400912	1.14082	0.24431
	no	-0.976806	-1.39307	-0.96669	-0.789365	-0.291228
	yes	2.00047	1.46826	-0.239761	1.27906	1.82603
	no	-0.949274	-1.42767	-1.17603	-0.301417	-0.675124
	yes	0.828521	1.21427	0.730799	0.483553	-0.648992
	no	-1.17359	-0.652319	-0.677937	0.192529	0.0991909
	no	-1.12785	-1.95039	-1.16858	-0.723535	-1.02759
	no	-0.118718	-1.03964	-1.1299	0.541863	0.345338
	yes	1.11261	1.05956	-0.181191	2.01392	1.68586
	yes	1.37692	1.3605	0.902338	0.759767	-0.396545
	no	-1.66755	-1.67255	-0.887262	-0.422507	0.756522
	no	-0.802586	-0.846969	-1.24549	-0.731468	-0.71017
	yes	1.589	1.69196	1.18537	1.46932	2.12904
	yes	2.07652	1.94495	1.5213	1.89713	2.36937
	yes	1.69136	1.56649	0.93592	0.954116	0.472202
	no	-1.39225	-1.67239	-0.991985	-0.18324	-0.623984
	yes	-0.00216312	0.437135	0.863586	0.816836	-0.028251
	no	0.992245	1.25172	1.38373	1.88122	1.56393
	no	-1.29304	-0.600529	0.771546	1.04168	-0.815989
	no	-1.0181	-1.80604	-1.43842	-0.776675	-0.858572
	no	-0.07133	-1.75055	-1.22264	0.551229	0.82191
	no	0.6954	1.19931	1.19487	1.55067	0.48469
	yes	1.27059	1.46832	1.46231	1.68684	3.25324
	yes	-0.0482809	-0.737668	-1.01167	-0.95315	0.111613
	yes	2.08838	1.15808	-0.341027	1.98341	1.89997
	yes	1.06818	0.998142	1.08861	1.48597	0.465687
	no	-1.02175	-1.82772	-1.17404	-0.274265	-1.06358
	no	-0.37772	-1.1183	-1.31933	-0.131131	0.505206
	no	-0.742771	-1.60685	-1.35237	-0.264444	-0.771084
	yes	0.52639	0.911769	0.889129	1.90605	0.156473
	no	-0.600978	-0.972827	-1.25363	-0.599771	-1.15915
	yes	3.42849	2.73395	1.37676	2.42418	3.03454
	no	0.991089	2.04101	1.55144	1.97778	1.94759
	yes	1.16254	0.71287	0.904552	1.29363	0.774118
	no	0.68646	0.189954	0.479978	-0.414307	0.629806
	yes	1.01391	0.678042	0.0684251	1.46414	1.10456
	no	-0.668946	-0.835095	-1.10135	0.224811	-0.379436
	no	1.53761	1.43205	0.105875	1.89462	1.60827
	no	-0.0526884	-0.237486	0.780623	1.4456	0.338915
	yes	0.611861	0.238143	-0.422213	2.05504	3.37478
	no	-0.169343	-0.954421	0.383758	-0.505673	-1.23807
	no	-1.69531	-1.28757	-1.30484	-0.283885	-0.981156
	no	-1.12847	-0.82289	-1.01201	-0.394365	-0.82086
	no	-0.481025	-1.23281	0.441511	-0.802267	-1.15277
	no	-1.09769	-1.89543	0.379004	-0.5992	-0.549114
	no	1.59746	1.70601	1.48187	2.38167	1.50844
	yes	0.111389	0.506143	-1.0187	-0.462451	0.135825
	no	-1.34046	-0.984717	-1.29485	-0.57528	-0.842535
	yes	1.33521	1.03431	0.871187	0.772849	0.840378
	yes	1.46527	0.934156	-0.655571	0.694469	1.50005
	no	-1.32749	-1.30509	-1.09695	-0.976583	0.112922
	no	0.770995	1.03275	-0.554342	0.81324	1.1479
	no	-0.757096	-1.21638	-0.941341	0.105868	-0.627982
	no	-2.27515	-1.31667	-0.960785	0.110763	-0.0122314
	no	-1.12601	-1.57977	-1.28036	-0.385604	-0.8226
	no	-1.27239	-1.85635	-1.24922	-0.596087	-0.157739
	no	2.03583	1.18169	1.12208	0.989501	2.49259
	no	-0.124183	-0.57734	-1.47109	-0.830929	-0.652259
	no	1.4093	1.162	1.30149	1.35133	1.70645
	no	-0.909967	-1.80658	-1.19707	-0.279736	-0.347904
	no	0.463487	1.0895	0.791521	1.50382	-0.277883
	no	-1.14336	-1.03216	-1.05669	-0.545449	-0.781021
	yes	1.23775	0.784343	-0.431893	1.24169	0.577955
	no	-0.249971	0.0233723	-0.479072	0.941783	-0.435795
	no	0.39971	0.428996	-0.508249	1.2247	-0.117887
	no	-0.659975	-1.18293	0.349169	-0.238714	-1.5117
	no	2.07932	0.999492	0.0398519	1.67961	1.2413
	yes	0.915831	0.754463	0.73888	0.232066	0.612969
	yes	1.34315	1.1867	-0.439007	0.837814	0.638605
	yes	0.711207	0.587212	0.994593	0.149949	0.509563
	no	-0.858613	-1.73563	0.451575	-0.276377	-0.351793
	yes	1.2317	0.706759	0.958736	1.1542	-0.368349
	no	-1.59233	-1.80374	0.301214	-0.623525	-0.986083
	yes	0.613706	1.28154	1.06193	1.09816	-0.471111
	no	-1.54201	-1.35692	-1.14987	0.0873664	-0.123832
	yes	2.02331	1.50464	1.40338	1.54691	3.50679
	yes	1.60413	1.71669	1.11161	2.13438	0.511039
	no	-1.23341	-1.45626	-1.25019	0.374806	0.193178
	no	-1.43516	-1.44368	-1.19121	0.171945	-0.67695
	no	-0.276557	0.104324	0.760698	1.08466	0.685026
	no	-1.38491	-1.72175	-1.22851	-0.905321	-0.363472
	yes	2.17109	2.07907	1.11357	2.15226	2.38784
	no	-1.02129	-1.41493	-1.35226	-0.982911	-0.473747
	yes	2.2224	2.05709	1.15937	2.03818	1.69797
	yes	0.835154	0.451393	0.613451	-0.299108	-0.0478395
	yes	1.94447	2.2023	1.11203	1.75625	1.44269
	yes	0.443879	0.942286	-0.0789598	2.50772	1.98984
	no	1.50923	1.13739	0.917291	0.220456	1.47093
	yes	1.61121	1.10575	0.640897	0.778093	1.1071
	yes	1.04478	1.10224	0.553915	0.0187757	-0.749145
	no	-0.872322	-1.27412	-1.34682	-1.16012	-0.370448
	no	-1.05596	-1.41067	-1.42744	-1.57435	-1.03937
	yes	1.2622	1.24177	1.54215	1.71902	1.59617
	yes	1.10007	1.47149	0.928917	1.01859	0.28305
	no	-1.4031	-1.38573	-1.2578	-0.137155	-1.01648
	no	-0.0950414	0.0942255	-0.264232	0.452524	0.664842
	no	-0.279066	-1.12796	-1.07488	-1.08399	-0.289605
	no	-0.573479	-0.259788	0.627477	-0.119158	-0.923074
	yes	1.23914	1.05337	0.855219	1.07625	1.30768
	no	-1.02794	-1.77497	-1.64061	-0.491383	-1.20584
	no	-0.841638	-1.17935	-1.04467	-0.977539	0.0931806
	no	0.144492	0.630465	1.16767	2.16673	0.678484
	no	2.19396	1.01901	1.55465	1.9765	2.51051
	no	-0.672237	-1.18664	-1.12871	0.633185	0.0555598
	no	-1.48245	-1.38155	-1.21421	-0.467	-0.110376
	no	1.51955	1.25283	1.05132	1.75072	0.823162
	no	0.0525621	-0.669016	-0.966679	0.699099	0.839316
	no	-1.32019	-1.54151	-0.862833	-0.0106847	-0.499965
	yes	1.07536	1.76232	1.08591	2.46218	1.96925
	no	-1.16385	-1.68005	-0.720132	-0.292501	0.549279
	no	-1.04172	-1.53697	-1.24483	-0.493421	-0.626699
	no	-0.807307	-0.696299	-0.969733	-0.448153	-0.341375
	yes	1.64495	1.1872	1.2307	2.41736	0.350904
	no	-1.73428	-1.64699	-1.24974	-0.479001	0.425354
	yes	1.1365	1.52322	1.46222	1.08013	0.871734
	no	0.205175	0.24905	-1.10569	-1.05097	0.0627513
	no	-1.42981	-2.20524	-1.30171	-0.792474	-1.01145
	yes	2.1544	1.81221	1.35868	1.85597	1.04346
	yes	0.524481	0.99324	-0.508853	0.830068	0.817184
	no	0.243141	0.796268	0.7531	0.776067	-0.376552
	no	-1.30826	-2.357	-1.2314	-0.0923611	-0.0685775
	no	-1.55267	-1.74483	-0.640322	0.204842	-0.315438
	no	-1.28737	-0.704381	-1.18908	-0.717858	-0.654731
	no	-1.29798	-1.32022	-1.16697	-0.685733	0.116539
	no	-1.17932	-1.43637	-1.19578	-0.20473	-0.387854
	yes	0.88413	1.01333	-0.173502	1.53436	1.86827
	no	-1.03789	-1.49206	-1.27291	0.212938	0.219182
	no	-1.54755	-1.71992	0.396168	0.17149	-0.337242
	no	-1.12374	-1.32721	-1.15574	-0.907212	-0.78199
	yes	2.17724	1.88843	1.10016	1.67172	1.39677
	yes	1.20294	1.29085	1.2016	1.83026	0.520343
	no	-0.583027	-0.705666	-0.971642	0.259583	-0.555265
	yes	-0.92793	-0.949292	-0.699752	1.34588	1.18119
	no	-0.485818	-0.715927	0.542612	-0.508883	-0.13165
	no	-1.15533	-1.55121	-1.31952	-0.647706	-0.194889
	yes	0.297277	0.744841	0.981855	1.91247	1.58986
	yes	0.492026	-0.21893	-0.522641	1.57587	0.807128
	no	-0.384335	-1.04389	0.31596	-0.902906	-0.706317
	no	-1.58479	-1.76491	-1.02819	-0.315274	-0.738674
	no	-1.20016	-1.14661	-1.24191	-0.672176	0.419618
	yes	2.09374	0.927747	0.138027	1.74995	2.29361
	no	-0.545726	-0.857487	-1.15313	-1.29501	-0.539797
	yes	1.13848	1.0812	-0.244406	1.04872	1.73611
	no	-1.4456	-1.2514	-1.5674	-0.833253	-0.873037
	no	-0.939119	-1.06929	-1.51966	-0.707511	-1.15772
	yes	0.685931	0.660824	0.745218	0.54277	0.611978
	yes	0.226118	0.545945	-0.554804	1.23931	0.934422
	yes	0.780725	1.12466	1.19799	1.23159	1.10487
	no	-0.692864	-1.10468	-0.762522	-0.254273	-0.950005
	no	0.778521	0.645326	0.603403	0.709837	0.34553
	no	-1.57364	-1.47709	-0.899874	-0.309178	-0.352649
	no	0.496585	0.757493	1.16478	1.91778	0.480386
	no	-1.27366	-1.91782	-1.47579	-0.0977691	-1.00129
	no	1.30707	1.4329	1.10886	1.92631	-0.0863112
	yes	0.323045	0.887536	1.0161	0.749582	0.439017
	yes	0.706173	0.836222	1.12032	1.22529	0.714628
	yes	0.226968	0.710298	-0.609939	0.708763	1.58651
	no	-0.265311	-1.0089	0.231125	-1.57863	-0.570076
	yes	1.75311	1.15966	1.21754	0.969556	0.177519
	no	-1.27875	-1.20221	-1.37888	-1.17218	-0.666992
	yes	1.1726	1.53823	1.14782	1.6449	1.27213
	yes	1.74048	1.45337	1.55404	2.0509	1.20576
	no	-1.4105	-2.10444	-1.12944	-0.30224	0.841883
	no	-1.26955	-1.59001	-0.955107	-0.482901	-0.559431
	no	-1.32314	-1.16365	-1.26689	-0.575719	-0.224923
	no	-1.54267	-2.05091	-1.24913	-0.310221	-0.552498
	yes	0.824701	0.723583	0.736189	0.371323	0.509501
	no	1.23137	1.85232	0.962033	2.10198	1.4166
	no	-0.310696	-0.357135	0.402217	-1.00915	0.0390738
	no	-0.292979	-0.622958	-1.42326	-0.587161	-0.895356
	yes	1.73623	1.55704	1.0564	1.82646	1.21095
	yes	2.12915	1.47056	1.49203	1.83217	0.572213
	no	1.02052	0.815669	-0.250261	1.47833	1.7626
	no	-1.12877	-1.10667	-1.23233	-0.706175	-0.59483
	yes	1.8492	1.40249	1.04092	1.09447	0.21855
	yes	0.986387	1.49246	0.883921	1.22829	0.87879
	no	-1.52446	-1.70318	-1.09442	-0.788739	-0.776406
	yes	2.68951	1.26555	1.12352	1.3803	0.487144
	yes	1.60608	0.959131	0.908997	0.844491	1.63764
	no	-1.62584	-1.18235	0.601119	0.881026	-0.325334
	no	1.50346	0.927688	1.05872	0.959643	0.634978
	yes	0.0799131	-0.0551972	0.839827	0.326867	-0.117559
	no	1.92109	1.37975	1.30077	1.39577	2.60241
	yes	0.890818	0.25281	1.03435	1.6858	0.868371
	yes	1.57396	1.3776	0.808249	0.368739	1.64753
	no	-1.73054	-1.28847	0.452596	0.110164	-0.922904
	no	-1.07624	-1.0738	0.880909	1.22008	0.988461
	no	-0.91068	-1.0434	-1.0777	-0.871718	-0.586466
	yes	1.80148	1.07281	0.0422732	1.60098	1.96913
	yes	0.845849	1.4228	0.947982	2.24087	0.676992
	yes	0.984686	1.11113	-0.0916675	1.83382	0.94374
	no	0.527884	0.566323	0.899587	0.372928	0.102046
	yes	1.45971	1.41015	1.30136	1.70317	1.23774
	yes	-0.666786	-0.766005	-0.889338	0.171448	-0.0613933
	no	-1.27776	-1.25027	-0.889828	0.0280982	0.109728
	yes	0.96978	0.60499	-0.156515	1.00401	0.514126
	no	1.05868	0.943317	1.02113	0.612632	-0.287833
	no	-0.0544746	-0.0568841	0.567536	0.12584	-0.516066
	no	-0.806283	-1.0002	0.36875	-0.735856	-0.989368
	yes	1.74934	1.34035	1.09594	1.54881	1.26009
	no	-1.25917	-1.48662	-1.17626	-0.778843	-0.562147
	yes	1.36123	0.878385	-0.617636	1.0322	1.27017
	yes	1.26686	1.18593	1.48696	2.15341	0.587413
	no	-1.41898	-1.48301	-1.48159	-1.35363	-0.601198
	yes	0.625911	0.41686	-0.342349	0.570764	0.67686
	yes	0.80547	0.256635	-0.665997	-0.22383	0.68277
	no	-1.59852	-1.6243	-1.12742	-0.122899	0.422119
	no	-0.958935	-1.69963	-1.03603	-1.03493	0.448907
	no	0.726685	0.464218	0.840072	1.30079	1.65603
	yes	0.0549925	0.238989	-0.771579	-0.320531	0.677032
	yes	1.3468	1.50251	0.95926	1.45211	1.42721
	no	-1.63136	-1.47047	-1.22128	-0.153565	-0.184257
	yes	2.44049	1.82698	1.3795	2.13837	2.28911
	yes	1.3409	1.27796	1.14551	1.24875	-0.123685
	yes	0.435185	0.824949	1.08579	1.48968	0.502307
	no	-0.993916	-0.649902	0.446975	-0.366954	-0.156929
	yes	0.79343	0.0455652	-0.439683	1.63502	0.176477
	no	-0.779802	-1.00341	-1.08083	-0.940176	-0.155774
	no	-0.829529	-1.06963	-0.816848	0.471877	-0.0599764
	no	-1.20563	-0.879145	0.57049	0.0715258	-0.243535
	yes	0.464499	0.056361	-0.764218	0.0192562	0.4795
	yes	1.03717	0.906209	1.00931	0.810987	1.18235
	no	-0.45831	-0.942338	-1.41424	0.0815535	-0.451684
	no	-0.955328	-1.42401	-1.69025	-0.109967	-0.821506
	yes	0.710381	0.665366	0.756396	0.448118	0.505359
	yes	1.24782	1.52664	1.05642	1.31493	0.901989
	no	-1.40228	-1.57488	-1.03964	-0.437593	-0.665641
	yes	1.82925	0.969575	0.865859	1.54131	0.761063
	yes	1.2667	1.50476	1.01306	1.72324	-0.0443448
	no	-1.62084	-2.22404	-1.11863	-0.610613	-0.393929
	no	-1.20911	-0.865147	-1.22341	-1.15653	-1.26341
	no	-0.423136	-0.768439	-0.878461	0.0149519	-0.413638
	yes	1.32406	0.715287	1.11623	1.21058	1.73477
	no	-1.65943	-1.25295	-1.40055	-1.00316	-0.273044
	no	-0.803038	-0.758018	-1.02288	-0.0841089	-0.362971
	no	0.364041	-0.425215	0.277802	-1.1276	0.0350042
	yes	0.980244	1.30319	1.58978	1.0867	1.01699
	no	-1.94757	-1.42439	-1.4515	-1.13246	-0.0415224
	yes	1.49008	0.972071	1.27726	1.65613	0.926022
	yes	0.860783	0.235164	-0.401614	0.419984	0.373126
	yes	2.18074	1.74569	1.38084	2.35188	2.09421
	yes	1.76696	1.61399	1.15639	1.6104	1.07374
	no	-0.798967	-0.989711	-1.13547	-0.0707256	-0.486378
	yes	1.54139	1.26295	0.673044	0.624222	-0.298698
	no	-0.435309	-0.611134	0.522757	0.425311	-0.859095
	yes	1.15684	0.861657	-0.415229	1.38245	0.673767
	yes	1.6486	0.391724	0.769685	1.06287	0.3311
	yes	0.316251	0.643994	-0.203261	1.17748	1.17589
	no	-1.41005	-2.36883	-0.826714	0.96395	0.677236
	yes	0.291339	-0.16427	0.98023	0.245725	0.928598
	no	-0.752577	-0.614434	0.39736	-0.195507	-0.657933
	yes	2.51892	1.19032	1.31483	0.814481	1.3013
	yes	1.59903	1.61013	1.42276	2.03415	1.84621
	no	-1.37621	-0.895556	-1.41772	-0.867107	-0.379236
	no	-0.969812	-0.98306	-1.17745	-0.927914	-0.448422
	yes	0.637455	1.07984	1.03023	1.13072	1.13671
	yes	0.490148	0.704275	0.199352	2.1449	1.51808
	no	-1.32594	-1.04419	-1.25457	0.22142	-0.642898
	no	-0.541586	-1.40427	-1.13322	0.483115	-0.344122
	yes	0.173639	-0.341218	-0.787072	-0.497515	-0.15788
	no	-0.921378	-0.934285	-0.891719	-0.177465	1.08749
	yes	0.759442	-0.255769	-0.668131	0.515049	1.28106
	no	-1.60807	-1.58141	-0.868379	-0.556652	-0.196054
	no	-0.996781	-0.635784	0.373478	-0.813241	-0.809413
	no	-1.28217	-1.81855	-1.05974	-0.216723	-0.0988951
	no	-0.716661	-1.03044	0.264402	-0.698639	-0.838793
	no	-0.956444	-1.17186	0.553345	0.0694607	-1.07844
	no	-0.997307	-1.33308	-1.06696	0.354782	0.27016
	no	1.54955	1.29254	1.36431	2.4368	2.86017
	no	1.86542	1.03262	1.30612	0.817172	0.00972062
	no	-1.51322	-1.43291	0.0696564	-0.630701	-0.625863
	yes	2.49931	2.04517	1.66914	2.69434	2.29638
	no	0.995579	0.258152	1.09115	1.29388	-0.421072
	yes	1.71032	1.70501	1.25158	1.76263	0.382814
	yes	0.662019	0.826952	1.00825	0.667069	1.3936
	no	1.33348	1.08147	-0.403571	0.517211	-0.238715
	yes	0.936375	1.05922	0.873716	1.47251	-0.244971
	yes	1.25987	1.156	0.569218	0.798796	1.14779
	yes	1.25267	1.10835	1.00583	1.31467	0.0882394
	yes	1.21554	0.902198	1.00621	1.84852	1.73763
	yes	1.60314	1.85365	1.49515	2.67713	2.05414
	no	0.277498	-0.219036	0.591176	-0.00887798	0.16638
	no	-1.23921	-1.39719	0.156468	-0.95943	-0.947912
	yes	2.27068	1.60637	1.27142	1.90243	0.962515
	yes	1.70963	1.07558	-0.439182	0.976988	1.85323
	no	-0.7896	-0.758364	-1.11826	-0.237759	-0.452767
	no	-0.552702	-1.48996	-1.51287	-0.0321658	0.0642821
	yes	1.94448	1.58603	0.779066	1.19321	-0.53148
	yes	0.0239073	-0.510918	-0.564435	0.00185135	0.794127
	no	0.878731	1.23146	-0.252577	1.21857	1.15299
	no	-1.02505	-0.991185	-1.16584	-1.14997	-0.558082
	no	-0.818904	-0.100897	0.433496	-0.0308	-1.14245
	yes	1.23901	0.74027	0.997645	1.43832	0.360714
	no	-1.17441	-1.59212	-1.3091	-0.545861	-0.556924
	yes	1.15533	0.961286	1.28274	1.30321	1.09417
	yes	1.52808	0.488564	-0.674255	0.909413	0.885838
	yes	1.7934	1.73579	1.12714	1.90352	1.99854
	no	-1.17462	-1.15512	0.4458	0.624079	0.0823942
	no	-1.23271	-1.85969	-1.0032	-0.965691	-0.211558
	yes	0.806396	1.20809	0.869586	0.847551	0.292505
	no	-0.638164	-0.916405	-1.19258	-0.40085	-0.472924
	yes	0.653117	0.372616	0.984517	0.525624	-0.162752
	no	1.32448	1.01005	0.970806	1.14673	0.607047
	no	-1.24322	-1.43949	-0.982186	-0.362685	-0.659348
	yes	1.70597	1.52517	0.129599	1.56701	2.30102
	yes	0.976155	1.37407	-0.717564	0.993463	2.06438
	no	1.79286	1.69968	1.4217	2.86256	2.28982
	yes	1.66274	1.40269	1.31914	1.85305	1.52873
	no	-1.36011	-1.51483	-1.27964	-0.495074	-0.852467
	yes	0.829659	0.936453	0.924244	1.43569	-0.0952709
	no	-0.851005	-0.677121	-0.693974	-0.0677115	0.0938872
	yes	1.0759	0.717216	1.12891	1.11248	0.689557
	no	-1.21995	-0.450596	0.688936	0.914453	-0.360625
	yes	0.81235	0.484732	0.499923	0.130586	-0.613043
	no	0.666181	0.527046	0.666372	0.256157	0.424769
	yes	1.3593	0.774134	0.978931	1.25482	0.156933
	no	-0.36277	-0.286904	-1.02843	-0.208236	-1.14844
	no	-1.18022	-1.03276	-0.662269	-0.326712	0.162267
	yes	2.18301	1.57166	0.078662	1.95518	2.13521
	yes	1.41698	1.15658	1.11877	1.54601	1.74036
	no	-1.56158	-1.66612	-1.27085	-0.932342	-1.0279
	no	-0.630256	-1.07902	-1.18315	-0.599665	0.245064
	yes	0.315421	0.434041	0.779077	0.120535	-0.643471
	no	-0.379192	-0.489846	-1.2148	-0.607446	-1.36617
	no	-1.29039	-1.26647	0.283631	-1.34647	0.0749057
	no	-0.888702	-1.36534	-0.994839	-1.12261	-0.174733
	no	0.4929	-0.163715	0.623501	0.0490792	-0.4186
	yes	0.959403	0.942214	0.766381	0.55776	-0.201885
	no	-1.02051	-1.25992	0.384628	-1.15188	-0.444578
	yes	1.54195	0.0680044	1.06486	0.592941	0.417954
	yes	1.54771	1.35207	0.867447	0.945778	0.571623
	yes	1.80565	1.37056	1.02046	1.81876	0.69145
	no	1.72064	1.22547	0.955813	1.48054	3.42961
	no	2.23705	1.49241	1.33569	1.93734	0.96984
	no	-0.89089	-0.503481	0.640668	-0.41153	-0.292553
	no	-0.312689	-0.332331	0.513593	-0.430944	-0.116759
	no	-0.693633	-1.4575	-1.28784	0.306623	-1.02495
	no	-1.33479	-1.87929	-0.969875	-0.632806	-0.84883
	yes	0.700713	-0.319211	-0.490354	0.364086	-0.00582955
	no	-0.844807	-1.50201	-1.2527	-0.728085	-0.0112668
	no	-0.768896	-1.6517	-1.0185	1.00335	0.603985
	no	0.449467	0.625569	-0.506802	0.647312	0.734464
	no	0.883206	1.08077	0.864219	1.37927	0.956339
	no	-1.41176	-1.73473	-1.19711	-0.211781	-0.378995
	no	-1.02048	-1.52599	-1.00003	-0.0503053	-0.0305834
	yes	0.933602	1.5717	0.836298	0.954512	0.609788
	yes	1.23476	0.409139	0.71488	-0.451429	-1.25245
	no	-1.27805	-0.867015	0.713916	0.523528	-0.775561
	yes	0.58628	0.918197	0.743871	0.206265	1.48294
	no	0.865873	0.526612	0.579606	-0.0822952	0.115772
	yes	1.45563	1.35604	1.09596	1.47475	2.43497
	no	-0.856499	-1.63738	-0.97953	-0.629632	-0.522169
	yes	1.06643	1.52164	-0.256735	1.75336	0.852064
	yes	0.656293	1.09586	0.789267	-0.369962	0.238874
	yes	0.272172	0.654111	-0.814001	-0.375709	-0.825781
	yes	1.08317	0.571655	-0.202404	1.33036	1.99191
	no	-1.0343	-1.39508	-1.04774	-0.0806402	-0.107832
	no	-1.43108	-0.980097	-1.547	-0.881976	-0.692954
	yes	1.28578	0.616999	-0.805051	0.772102	2.31782
	no	-0.324664	-1.13183	-1.25403	-0.280524	0.101937
	no	0.655074	0.638298	0.632323	0.679539	1.41344
	no	1.85365	1.68345	1.02814	1.59804	1.55942
	yes	2.07953	2.05603	1.28004	2.45452	0.927846
	yes	0.723085	0.393659	-1.17544	-0.314079	0.111134
	no	1.43504	1.69315	1.02638	0.891694	0.425964
	no	0.762823	0.813672	1.10316	1.22428	0.0772514
	no	-1.17266	-1.0413	-0.805954	-0.240626	-0.237996
	no	-1.0291	-1.2736	-1.13219	-0.0300032	-1.01986
	yes	0.0832735	0.31707	-0.39133	1.4292	0.720895
	yes	0.911164	1.02406	0.742711	0.737945	0.499754
	yes	1.00986	1.17443	1.19662	1.04427	0.583254
	yes	1.7409	1.72048	1.15457	1.55452	1.73543
	yes	0.156349	-0.0912955	0.564521	-0.0539691	-0.59967
	yes	1.58179	1.53551	1.31144	1.0924	2.68576
	no	0.934803	0.491441	0.796374	0.955114	1.52586
	yes	0.954984	1.28246	1.10674	0.750865	1.27902
	yes	1.37515	1.5336	1.10017	1.56001	0.145958
	yes	0.356202	0.920318	0.915885	0.934138	-0.588472
	no	-1.26633	-1.20113	-0.751017	0.268545	0.854408
	no	-0.334183	-0.884917	-0.943794	-0.271222	0.297376
	yes	0.359999	0.20452	-0.426068	1.01478	1.46422
	yes	0.329982	-0.345093	-0.572351	0.240696	0.941919
	no	-0.454375	-2.168	0.454015	-0.0457892	0.394869
	no	-1.40027	-1.31652	-1.29666	-0.663159	-0.81211
	yes	0.821936	0.172817	-0.975249	0.0595044	0.669237
	no	-1.17844	-0.942128	-1.2502	-0.446983	-0.351064
	yes	0.940835	0.706364	1.14718	1.28152	0.178615
	no	-0.736625	-0.682152	-1.05797	-0.333902	0.306091
	yes	0.816693	0.39222	0.0582156	1.7742	1.57443
	no	-0.476159	-1.16576	0.586803	0.131989	-0.94687
	yes	1.33591	0.807079	0.112891	1.57767	1.04529
	no	-0.340051	-0.498898	0.53949	-0.581381	-0.0846213
	yes	1.35228	1.57479	1.46004	2.33959	1.5894
	yes	2.16484	1.77358	1.70611	2.42056	1.38856
	no	-1.33503	-1.37166	-0.697389	-0.297534	0.0518567
	no	-0.952707	-1.67455	-0.985472	-0.152306	-0.0618573
	yes	1.24381	1.25821	1.03386	0.965895	0.846595
	yes	2.04008	1.30455	1.10472	1.41649	0.645777
	no	-0.159097	0.46874	0.599789	1.11075	-0.802693
	no	-1.94232	-2.21921	-1.04836	-0.090541	0.297244
	yes	0.345364	0.695586	-0.629789	0.627219	2.84127
	yes	0.450842	0.240908	1.09364	2.50209	2.15802
	yes	0.617883	1.19039	1.40031	1.80089	0.734484
	no	-2.03288	-0.648402	-1.27215	-0.685685	-1.00503
	yes	1.27661	1.50115	1.19183	2.15161	0.958677
	no	-0.55429	-0.915718	0.164303	-1.57199	-0.559169
	no	-1.54441	-1.11871	-1.10383	0.552975	0.557566
	no	-0.988753	-1.65685	-1.40334	-0.0410851	0.243831
	no	-1.85127	-1.35658	0.310834	0.321555	-0.735886
	no	-0.783207	-0.89316	-0.735738	0.0809713	0.125087
	yes	1.01489	0.913351	0.875103	1.08164	0.666321
	yes	1.45444	0.841821	0.939104	0.650142	1.58918
	yes	1.32854	1.44335	1.06246	1.94742	0.826228
	no	-1.30181	-1.24571	-1.07872	0.586178	-0.327425
	no	-1.3471	-1.19367	-1.24916	-0.939382	-0.829979
	yes	0.871756	0.306554	0.709128	0.243926	0.311916
	no	-0.863222	-1.28607	-0.916551	-0.457232	-0.55682
	yes	1.84809	1.0381	0.83533	1.41474	0.169558
	yes	1.66102	1.95042	1.48932	2.65437	1.59101
	no	-1.00291	-1.54562	-1.23145	0.151075	0.185116
	yes	1.81791	1.32767	1.22168	1.81548	1.79815
	no	-0.763673	-0.9366	-0.695498	-0.0635993	-0.605318
	no	-0.107534	-0.0616933	-1.30865	-0.25434	-0.468472
	no	-1.51673	-1.2457	-1.04136	-0.980292	-1.07405
	yes	1.00871	1.28061	1.29458	1.26702	0.873704
	yes	0.48113	0.703485	0.648838	-0.234159	0.235666
	no	-1.24092	-1.15612	-1.29647	-0.0292451	-1.00931
	yes	2.1779	0.410019	-0.26385	1.61324	1.91226
	no	-1.57327	-2.12394	-1.18443	-0.514527	-0.189489
	yes	0.474454	0.902658	-0.126932	1.53764	1.25071
	yes	0.55753	0.56276	-0.163811	1.225	2.06965
	no	-1.73511	-1.7354	-1.13836	-0.145492	-0.917197
	yes	1.44199	0.806094	-0.486679	1.61154	3.67179
	yes	0.839278	0.656731	-0.387338	1.1463	-0.301413
	yes	0.678268	-0.20925	-0.454888	1.62048	0.356506
	yes	1.30387	1.29906	1.33401	1.74473	1.63631
	no	-1.54961	-1.57872	0.654829	0.299324	-0.355531
	yes	1.45236	1.19238	1.02795	1.03555	-0.583497
	yes	0.893986	1.00169	1.31383	2.06667	0.398654
	yes	1.31142	1.22613	1.14159	1.49357	0.476998
	no	-0.0562531	0.622287	0.761469	0.503991	-0.0217054
	no	0.153063	-0.810632	-1.00462	-0.0517365	-0.624975
	yes	1.62451	1.02169	-0.170642	0.524754	0.613972
	yes	0.245429	0.0804981	0.787589	1.75955	1.49344
	no	1.16607	1.40247	1.18649	1.75107	0.935411
	no	1.91986	1.141	1.35396	0.98961	0.869048
	no	-1.27222	-1.2033	-1.0741	-1.01117	-1.15012
	no	-0.411829	-0.527691	-0.363004	0.694672	-0.0466248
	yes	2.04394	1.73679	1.64789	2.31255	2.08324
	yes	1.34789	1.43913	1.60822	2.19033	0.952025
	yes	1.4195	1.91781	1.53332	2.48594	1.99223
	no	-1.11247	-1.12035	0.241426	-1.1966	-0.128939
	no	-1.08122	-0.793604	0.405934	-0.774187	-0.740235
	no	-0.7379	-1.52987	-0.88667	-0.0884281	-0.983066
	no	-1.18127	-1.24152	-1.4637	-1.18854	-1.42056
	yes	1.20053	1.13004	1.03983	0.945488	-0.0792148
	no	1.11074	1.52621	0.688908	1.11711	0.115522
	yes	1.16938	0.609924	0.396119	0.198699	0.578303
	no	1.2104	0.836263	1.0447	1.10473	0.421832
	yes	1.57768	1.03474	1.20276	1.52801	0.711039
	no	-0.930079	-1.30848	-1.08635	-0.17223	-0.213009
	no	-1.60906	-1.40807	-1.40238	-1.02486	-0.681403
	yes	0.571111	0.751716	-0.39779	1.56346	0.627635
	yes	1.16564	0.759307	1.03863	1.40127	1.21606
	no	-1.1529	-1.89404	-1.20373	0.143689	-0.905235
	yes	1.40993	1.48319	0.96807	1.65393	0.93248
	yes	2.12804	0.85913	0.918846	1.68667	1.80444
	no	0.68922	0.883095	0.0452603	0.875073	2.15113
	yes	1.53223	1.68584	0.931179	1.59091	0.677909
	no	1.01896	1.35754	1.14539	2.19305	0.171188
	yes	1.99045	1.33649	0.0229561	1.49287	1.55942
	no	-1.94364	-1.69876	-1.34589	-0.506617	0.138096
	no	0.93317	1.17259	0.953921	1.92361	-0.0554461
	yes	1.62436	1.18145	0.95175	1.50876	1.26765
	no	-1.15479	-1.3059	-1.04204	-0.15841	0.18466
	no	0.451676	0.902798	0.975126	1.28095	1.19859
	no	1.4304	1.37378	0.90678	1.1603	1.01678
	no	-1.22208	-1.45274	-1.03984	-0.812104	-0.834534
	no	0.59456	0.667765	1.03204	0.550985	0.800113
	yes	0.498047	0.800863	0.498418	0.878315	1.01977
	yes	0.657535	0.432848	1.27112	2.21002	0.840953
	yes	1.21716	1.32071	1.23519	1.25483	0.679871
	yes	0.599756	0.412917	-1.11408	0.215145	0.459674
	no	-0.923619	-1.02071	-1.23207	-0.170804	-0.496997
	no	-1.66407	-1.9651	0.587583	0.600015	-0.351167
	no	-0.298785	-1.45251	0.32582	-0.287203	-0.42039
	no	1.19753	1.23433	1.16326	2.59065	0.522119
	yes	-0.0609866	-0.86201	0.916212	0.206489	-0.0599318
	yes	2.05724	1.55436	0.0221281	2.2218	0.484226
	yes	-0.745561	-1.15164	-0.918774	0.567508	1.24409
	yes	-0.0751429	0.059945	1.29649	1.48734	0.866262
	no	-1.37894	-1.14193	-1.14906	0.5597	-0.279842
	no	-0.719387	-1.3681	-0.989583	-0.305939	-0.501233
	yes	1.75871	0.895423	0.779091	1.37342	1.52779
	yes	2.02728	0.744364	1.02368	0.383349	0.0320335
	no	-2.21347	-1.41373	-1.15751	0.194093	0.567626
	yes	1.83106	0.950559	0.979582	1.74074	0.994234
	no	-1.53204	-0.80387	-1.04289	-0.729449	-0.518507
	yes	0.70286	1.07451	1.42265	1.34951	1.4864
	no	-0.959345	-0.85084	-1.33022	-0.305676	-0.419974
	yes	0.587485	1.12677	1.09777	1.82051	0.348955
	no	-1.35416	-1.78427	-0.959442	-0.614741	-0.903719
	yes	0.735899	0.647967	1.29084	1.80279	1.84113
	yes	1.84665	1.07953	0.900937	0.756777	0.464513
	no	-1.4151	-1.50776	-1.29137	-0.810169	0.597745
	yes	1.85117	1.43916	1.14383	1.64699	0.846007
	no	-1.55128	-1.21915	-1.58904	-1.07109	0.117927
	yes	0.845473	1.68904	-0.246451	1.95252	0.989912
	yes	1.8906	1.52657	1.27536	2.21111	3.82365
	yes	1.88582	0.59449	0.723034	0.584185	1.45048
	no	-1.07776	-1.47803	-1.25941	0.299459	0.996741
	no	-1.60447	-1.10605	0.416785	-0.0757179	-0.107653
	no	-0.539486	-0.837036	0.405812	-0.827391	-1.70932
	no	-1.0935	-0.887619	-1.33171	-0.95231	-1.0435
	no	-1.04155	-1.3659	-0.938152	-0.433189	-0.330215
	no	-0.765248	-1.24993	-1.74974	-0.432755	-0.917543
	yes	1.72238	0.901558	0.834264	1.44291	0.929981
	no	-1.07907	-1.4328	-1.51539	-1.08784	-0.50655
	no	-1.08861	-0.889276	-0.980104	-0.820347	-0.00462294
	yes	1.91775	1.13217	1.21231	0.685227	0.788741
	yes	1.98277	2.10224	1.39666	2.23698	1.14233
	no	-1.07274	-1.50755	-1.18884	0.539498	0.83125
	no	-2.08773	-1.82567	-1.14762	0.154961	-0.168791
	no	-0.709909	-0.649303	-1.39061	-0.390016	-0.185096
	no	-1.39352	-1.31777	-1.51056	-0.708423	-0.392251
	no	-1.43209	-1.19207	-1.34344	-0.719499	0.541608
	no	-0.560053	-1.03889	-1.30299	-0.358618	-0.601344
	yes	1.38372	1.46828	0.887302	1.1779	0.439021
	yes	0.614048	1.05324	0.595972	0.915473	-0.382125
	no	-1.54989	-1.66311	-1.3593	0.181898	-0.380639
	no	-0.204764	0.068377	0.920737	1.10033	0.494178
	no	-1.89026	-1.49214	-1.22685	-0.0238623	-0.353052
	no	0.73091	0.258947	0.84883	0.567862	0.181417
	no	-1.55677	-1.69243	-0.787405	-0.201132	0.194693
	yes	1.16946	1.03052	1.05087	1.71574	1.35237
	no	-1.55385	-1.49599	-1.17945	-0.29311	0.71592
	yes	0.877478	1.03736	1.04246	1.33358	1.25139
	yes	0.631752	0.396197	-0.302533	0.520194	0.460959
	yes	1.5754	1.39662	0.940191	1.311	1.63672
	yes	0.715611	0.458932	-0.245854	0.937118	0.519032
	no	-0.754271	-0.973169	-1.25033	-0.636311	0.506667
	no	-0.629679	-0.949125	-1.41567	0.00679051	0.226528
	no	1.54236	1.10934	1.24859	1.56508	2.79095
	no	1.23991	0.906776	1.18093	2.33018	0.722342
	no	1.52689	1.74916	1.10874	2.38927	0.890368
	yes	-0.229355	-0.534802	0.694453	-0.498139	-0.310876
	no	-0.873285	-1.28665	-1.26026	-0.529337	-0.58853
	no	-0.908989	-0.652258	-0.85055	1.14734	0.5065
	no	-0.991863	-1.18342	-1.0228	0.169338	-0.530151
	yes	0.534236	0.255951	-0.47043	0.0899744	1.00327
	no	0.7314	1.00603	0.725519	0.913649	2.13159
	yes	1.22007	0.427095	0.742535	0.331498	0.714051
	no	-1.12027	-1.37854	0.613056	0.0211824	0.31893
	yes	0.352988	0.458603	-0.777019	0.00645057	0.260845
	yes	1.43517	0.390261	1.13008	1.32367	0.652034
	no	-1.72765	-1.24662	-1.08732	-0.367038	-0.465458
	yes	1.81926	1.53464	1.17941	2.404	2.26433
	yes	0.103558	0.642365	1.10288	1.40103	0.907001
	no	-1.05096	-1.48231	-1.32466	-0.25958	-0.572148
	yes	0.268284	1.176	1.04811	0.968046	1.64036
	no	-1.07788	-1.78869	-1.07405	-0.858747	-0.664223
	yes	1.0995	0.647586	0.847199	0.631054	0.421307
	yes	0.780151	0.59252	0.787147	0.475568	-1.06817
	no	0.70613	0.89849	0.922255	0.908911	1.34319
	yes	0.73297	1.17653	1.48117	2.28383	1.64533
	no	-0.0804273	-0.620081	-0.807123	0.333301	-0.623638
	yes	-0.113155	-0.111139	-1.33837	-1.26285	-0.204132
	no	-1.1529	-1.68688	-1.31142	-0.692268	-0.414352
	yes	0.804242	1.11613	0.869602	0.82967	0.321703
	yes	0.0168747	-0.0641262	-0.732583	-0.416627	0.811451
	yes	1.95383	1.78092	1.16793	1.53632	0.22324
	yes	0.617132	1.03019	1.10758	1.34722	0.194578
	no	-1.18748	-1.73988	0.235024	-1.0053	-0.170319
	no	-1.11625	-1.02582	0.242126	-0.378234	-1.00638
	no	-1.43739	-1.62787	-1.40631	-0.452953	0.0940627
	no	-0.850806	-1.54627	-1.04261	-0.506573	-0.476264
	no	-1.14993	-1.586	-1.21309	-0.554312	-0.871691
	no	-0.895205	-0.777813	-1.16194	-0.519527	-0.0410847
	yes	0.657466	0.533813	1.29595	1.69587	0.674413
	yes	0.415415	0.552484	0.811457	0.170034	-0.296688
	no	-1.36872	-1.01125	0.452567	-0.289231	-0.773324
	no	-1.45385	-0.815335	-0.944255	-0.0650535	-0.389621
	no	-0.714406	-1.08417	-1.36635	-0.0163671	-0.404892
	yes	0.974643	1.12628	0.779562	1.03091	0.528574
	yes	1.06165	1.68581	1.47139	1.54987	0.417013
	no	-1.31062	-1.51378	-0.839645	-0.741592	-0.298507
	yes	1.74932	1.37638	1.23132	1.49619	0.317724
	yes	2.90266	1.67498	1.11496	1.47884	0.70034
	no	-0.309653	-0.515935	-0.772654	-0.287224	-1.12472
	yes	1.49587	1.02624	1.18114	1.07429	0.68674
	yes	0.559213	0.914782	1.15311	1.41502	0.947882
	no	-1.53401	-1.19578	-1.53994	-0.885229	-0.72663
	no	-1.62303	-1.38294	-1.39917	-0.379056	-0.230836
	yes	1.67741	1.02218	1.03247	1.79121	0.371567
	no	-1.30201	-0.807713	-1.31098	-0.806616	0.413272
	yes	1.51623	0.790009	-0.5525	0.375748	0.218744
	yes	1.35106	1.3055	1.4815	2.1156	1.27818
	no	1.15197	0.990491	0.797189	0.77392	0.533526
	no	-1.27927	-1.38759	0.304265	-0.531125	-0.797598
	no	-1.48853	-1.80816	-1.23158	-0.138442	-0.645402
	yes	0.74175	0.460745	0.781487	0.895742	-1.07447
	yes	0.543164	0.166182	-0.510504	-0.291074	0.616922
	no	-1.80196	-1.01566	-0.497688	-0.206011	-0.22461
	yes	-0.0516561	0.0194917	0.442678	-1.51048	-1.38291
	yes	1.3214	0.898851	0.917006	0.806203	0.792372
	yes	2.27194	1.60372	1.40739	1.96295	1.26663
	yes	1.20381	0.955987	0.913306	1.04629	-0.656675
	yes	1.65228	2.15133	1.44488	2.09223	1.30192
	yes	1.07182	1.02713	0.891385	0.687907	0.64123
	yes	1.87893	1.63517	1.57627	2.65101	2.55517
	yes	0.329256	0.467557	-0.33923	1.42684	1.62972
	no	1.58458	1.33211	0.953409	2.21678	1.40594
	yes	1.61998	1.2438	1.33164	2.00793	1.62548
	yes	0.5066	0.676429	0.684081	0.195828	-1.48455
	no	-1.57474	-1.40271	-1.18008	-1.50837	-0.413523
	yes	2.79243	1.76117	0.0494856	1.60851	1.33854
	yes	1.38479	0.331408	1.22841	2.11087	2.19233
	yes	2.874	0.729911	0.88175	0.750561	1.50861
	no	1.66818	1.41368	1.0509	2.30789	1.51385
	yes	0.775535	0.909368	-0.274823	0.570285	-0.277162
	yes	2.42535	1.5292	1.27459	1.76541	2.01488
	yes	1.47522	1.59057	0.976292	1.66873	2.05269
	yes	0.13571	0.600148	0.8519	1.1916	-0.0486392
	yes	1.16732	0.4182	-0.581505	0.377503	1.23429
	no	-1.18276	-1.55453	-1.12119	-0.147406	-1.1471
	no	-1.20021	-1.3287	-1.47281	-0.675367	-0.496283
	yes	0.537927	0.604706	-0.56082	1.25676	1.72026
	yes	1.27854	1.00981	1.21074	1.8599	0.465187
	yes	1.50517	1.63258	1.1415	1.19018	0.892236
	yes	0.662611	0.433076	-0.531141	-0.187984	-0.330304
	yes	2.50454	1.79541	1.21118	2.00066	1.66998
	yes	2.32022	1.88415	1.7192	1.97445	2.07609
	no	-1.32641	-1.46389	-1.15644	-0.861657	-1.33186
	yes	0.377197	0.452708	-0.799689	0.775827	1.10694
	no	-1.10405	-0.396191	0.497885	-0.0281805	-1.60908
	yes	1.1012	1.18853	1.1015	1.58706	0.31755
	no	-0.69645	-1.41465	-0.953186	-0.485214	-0.79503
	yes	2.20057	1.99377	1.23029	2.48679	1.89613
	yes	1.78976	1.69615	0.889525	2.00888	1.23105
	no	-0.486297	-1.30171	-1.22374	-0.0181293	0.396011
	yes	1.03909	-0.291525	-0.444946	0.309337	2.37159
	no	-0.579672	-0.666071	0.518136	-0.368855	-0.112946
	yes	1.2605	1.04983	0.627767	0.913038	-0.31017
	no	-1.1903	-1.31938	-1.12024	0.623281	-0.0657179
	yes	1.0374	0.553882	0.721403	0.292842	-0.376711
	yes	2.34717	1.13592	1.04907	0.702312	0.457751
	no	-1.17288	-1.70406	0.530773	-0.499836	0.0191378
	yes	1.68834	1.26737	0.986183	1.3788	0.327571
	yes	1.65308	2.00647	1.01344	1.88326	0.599113
	no	1.12501	0.900588	0.735688	-0.237506	0.446543
	no	0.937841	0.712544	1.09183	1.56719	0.664887
	no	-0.295926	-0.759429	0.770292	0.498938	0.194097
	no	-0.958161	-1.16235	-0.61308	0.669759	-0.846152
	yes	0.798248	0.315387	1.07767	0.744436	0.519053
	no	-1.21802	-1.9289	-1.29547	-0.794278	-0.437825
	yes	2.70369	1.12073	0.92859	1.70652	2.72398
	yes	1.42026	0.585143	-0.149612	1.38171	0.576856
	yes	0.851939	0.87976	-0.463007	1.30436	1.24326
	yes	0.490536	1.05457	0.568197	0.552483	0.932295
	yes	1.02299	0.582985	0.560773	0.0360941	-1.53193
	yes	1.89124	0.898252	0.778103	1.00553	0.506236
	yes	1.92165	1.21689	0.999226	1.28769	0.248861
	no	-1.31075	-1.02911	0.472674	-0.0998957	-0.612065
	yes	0.545091	0.338185	-0.248755	1.39656	0.421114
	no	-0.85719	-1.25705	-1.39373	-0.10994	-0.459571
	no	-0.824832	-1.31335	-1.01998	0.479188	-0.678116
	no	-0.725465	-1.10731	0.29494	-0.0510312	-0.94535
	yes	0.224441	0.4394	1.07622	1.43156	0.423732
	yes	2.49269	1.47122	1.26319	2.18366	1.46276
	no	-1.41713	-1.47775	-1.01153	-0.906305	-0.230875
	no	2.12449	1.89051	1.50526	1.77065	1.55976
	no	-1.19911	-1.38428	-1.25213	-0.578345	0.134029
	no	1.36851	0.79759	0.838043	0.964543	0.809024
	yes	2.05958	2.00396	1.7306	1.84753	1.46723
	no	-1.27495	-1.55576	-1.09612	-0.445598	-0.12768
	no	-1.09958	-0.450971	0.451412	-0.399838	-0.303138
	no	-0.110389	0.138551	-0.299817	2.4517	1.77
	yes	1.26646	0.951572	0.73098	0.746962	0.2472
	no	0.873455	0.896109	0.631162	0.880223	0.206686
	yes	2.44911	1.5562	1.21097	1.87604	0.138095
	no	-1.00965	-1.22105	-1.36521	-1.10091	-1.44217
	no	-0.883118	-1.24627	-1.18357	-0.680839	-0.199808
	yes	0.989362	1.13522	1.02151	0.565486	-0.278997
	no	-1.2914	-1.53826	-1.0287	-0.0121467	-0.192875
	no	-1.1286	-1.898	-1.54519	-0.223237	-0.304126
	no	-1.52411	-1.16883	-1.06101	0.0793669	-0.265833
	yes	1.3399	1.19895	0.182064	1.95818	2.32711
	yes	1.64746	0.374433	-0.61196	0.675754	1.76247
	no	0.381748	0.853823	0.106998	1.24022	1.23551
	no	-1.05795	-0.924869	0.639238	-0.0752218	-0.616426
	yes	1.58982	1.41102	1.29518	1.89861	0.638264
	yes	1.48485	1.40296	1.25921	1.83614	1.26681
	no	-1.05091	-1.23976	-1.52673	0.183849	-0.203045
	no	-1.15279	-1.88027	-1.32857	-0.904907	-1.19229
	yes	0.447419	0.0474542	0.442932	-0.574923	2.03798
	yes	0.244536	-0.881473	-1.05307	1.11512	0.0713545
	yes	0.612664	1.2844	0.690976	1.12134	0.340124
	yes	0.602854	0.620818	1.19468	1.15998	1.33384
	yes	0.388028	0.671081	0.80902	1.29893	0.786729
	yes	1.48748	1.00362	0.767516	0.482048	-0.401741
	yes	1.17707	0.968796	0.755739	1.97313	0.568505
	yes	0.986775	0.506709	1.02719	0.312051	-0.213479
	yes	0.473366	0.975967	1.27934	1.80733	0.63125
	yes	1.93586	1.12158	1.41552	2.07499	0.491967
	no	-1.08258	-1.51641	-1.14266	0.0678727	0.774485
	no	-1.13065	-1.40465	0.0837492	-1.38326	-0.707052
	yes	0.832988	0.371092	0.21871	2.41722	1.33398
	yes	1.85856	1.79335	1.35203	1.91317	0.537664
	no	-1.61121	-1.00772	-1.25781	-0.696009	-0.921295
	yes	0.727446	0.868776	-0.0306452	1.41882	0.963934
	yes	0.732903	0.846951	1.08005	1.32284	0.384314
	no	0.931305	1.13995	1.26391	2.39815	2.7126
	yes	1.436	1.26057	0.97417	1.26929	0.499992
	yes	0.651041	0.950911	0.976392	0.703179	0.259192
	no	-0.820838	-1.22097	-1.02685	-0.938067	-0.827909
	yes	1.5833	1.78246	0.96396	2.10774	0.217644
	yes	0.63784	0.66931	0.567059	-0.742538	-0.385517
	yes	0.952372	0.605236	-0.309394	1.25366	1.41328
	no	2.11741	1.21992	1.00353	1.79997	-0.348582
	no	-1.2778	-1.41299	-1.00599	0.525842	0.565246
	yes	0.825447	0.936951	0.911199	0.950807	-0.294505
	yes	1.59318	1.60768	1.01152	1.68094	0.706889
	no	-0.717918	-0.97064	-1.09301	0.458245	-0.454437
	no	1.64914	0.993245	1.17145	1.59596	0.143091
	yes	1.9053	1.80298	0.864655	1.02897	0.899798
	yes	1.51456	1.34365	1.10514	1.98676	-0.0880313
	no	1.23773	1.092	0.909767	0.737279	0.9796
	yes	2.07626	1.15566	1.33967	1.85069	0.933594
	yes	1.56098	0.905358	1.37906	1.65157	2.16599
	no	-1.38446	-1.15849	-0.942304	0.149388	-0.799252
	yes	0.679888	0.894789	-0.24549	1.52318	0.0782689
	no	-1.36517	-1.39456	-1.37277	-0.0885887	-0.926798
	no	-1.36775	-1.88846	-1.42808	-0.611327	-1.08634
	no	-1.09408	-0.892497	0.497954	0.384394	-0.490032
	yes	1.35775	0.948748	0.902714	1.28459	0.801089
	yes	1.43939	1.07289	0.726942	0.70059	1.004
	yes	0.367921	0.665289	0.707018	0.299244	-0.52234
	yes	1.12238	1.11493	-5.67085e-05	1.9282	1.78246
	yes	1.01593	1.08816	0.941945	1.20188	1.29223
	no	2.05857	1.50978	0.0986119	1.79058	1.7464
	no	-0.866577	-1.03169	-1.31368	-0.408478	-0.791008
	yes	2.02197	1.20505	1.02186	1.20927	1.07863
	no	-0.563375	-1.41749	-1.21261	-0.355857	-1.04073
	no	1.42255	0.997989	0.699365	1.38304	1.75232
	yes	1.60064	1.60214	1.10878	1.93019	1.0942
	no	-0.77659	-1.01535	-1.07382	-1.22268	0.419905
	yes	1.5038	1.97679	1.3327	2.18402	0.58817
	no	-1.61821	-1.18614	-1.39969	-0.738622	-0.107257
	no	-0.526763	-1.36093	-1.17733	-0.54145	-0.883397
	no	-0.326775	-0.774336	-1.38399	-0.678707	0.0332876
	no	-1.17152	-1.08521	0.269289	-0.343374	-1.22611
	yes	0.889659	0.586482	0.626171	0.974019	-0.396934
	yes	1.53728	0.984359	1.25075	2.36035	2.94089
	yes	0.860286	1.2078	0.743977	0.666955	0.557846
	yes	0.316434	0.57084	0.868737	0.250226	-1.38467
	no	-1.11582	-1.1281	-0.780081	-0.724858	-0.434821
	yes	0.32236	-0.167669	-0.569864	0.382981	1.37531
	yes	0.790264	1.23363	1.13636	1.12327	1.55804
	no	-1.11717	-1.64168	-1.1968	-0.812886	-0.80208
	yes	2.2689	1.53877	1.18175	2.54575	0.248877
	no	-1.16189	-1.62049	-1.54204	-0.396968	-0.312854
	yes	1.27899	0.669513	1.26032	1.25695	1.73024
	no	-0.915209	-1.2742	-1.46686	-1.28302	0.198819
	yes	0.733757	0.828226	0.78281	0.796303	-0.0386094
	yes	0.363781	0.224093	-0.648013	1.52236	0.607862
	no	-1.64305	-1.74742	-1.2582	0.412752	-0.15114
	no	-0.902182	-1.1985	-0.727448	-0.117661	-1.15739
	yes	1.67744	1.21203	1.02782	1.53224	0.842568
	no	-1.47913	-1.3149	-1.37518	-0.353467	0.0595568
	yes	0.700752	0.898127	0.738556	1.46527	0.600448
	yes	1.18599	1.20068	-0.135068	0.672128	0.550618
	no	-1.38336	-2.2687	-1.07239	-0.37874	-0.487351
	no	-1.13868	-1.46046	-0.979172	-0.845702	-0.221105
	yes	0.819205	0.413739	0.319954	-1.32917	-1.92756
	yes	1.55537	1.16248	0.8303	1.20514	1.46931
	no	-1.48145	-1.40345	-0.861205	-0.601399	-0.114767
	yes	1.57073	1.1643	1.26143	1.76977	2.05963
	yes	1.67493	1.0569	1.27899	1.61528	0.383646
	no	1.02055	0.788637	-0.0926754	1.915	1.97949
	yes	1.19089	1.38609	0.953326	1.34429	0.476656
	no	1.02816	0.19093	0.853586	0.653431	1.04551
	yes	0.0861262	0.517214	1.13833	1.62162	-0.418755
	no	-0.0861103	-0.770711	-1.27012	-0.213529	-0.39117
	yes	1.83841	1.62137	1.48747	0.92729	0.998832
	no	-1.5587	-1.68761	-1.27786	-0.775741	-0.524069
	no	-0.986044	-0.904522	-1.3292	-0.95755	-0.380545
	yes	0.442374	0.59391	1.11711	0.917074	0.467943
	no	1.58501	0.75312	-0.211978	2.70436	0.846344
	yes	1.51461	0.487751	-0.0846976	1.96195	0.480092
	no	-1.62487	-1.55311	-0.906258	-0.197709	0.457903
	no	-0.738023	-1.07129	-1.34801	-0.767384	-0.0141261
	no	-1.67963	-1.47714	-0.952732	-0.31952	0.221674
	no	-1.58329	-1.57269	-1.17297	-0.369039	-0.133308
	no	2.31653	1.22304	1.28071	1.38671	2.23312
	no	-0.643255	-1.01435	-1.04357	0.112159	0.692048
	yes	2.02012	1.17024	1.182	1.81231	1.58063
	no	-1.61444	-1.51783	-1.53683	-0.995945	-0.85563
	yes	1.41831	1.03631	1.1888	2.31219	1.88599
	no	-0.665417	-1.15802	-1.32446	-0.542807	0.147014
	no	-0.834122	-1.42066	-1.2628	-0.343538	-0.582452
	yes	1.2504	0.511834	-0.624622	0.0753377	0.438398
	yes	1.0572	0.712166	0.758165	0.656253	0.300532
	yes	1.08216	1.39684	0.83674	1.56664	0.656053
	no	-1.17044	-1.36649	-1.0988	-0.252764	0.308344
	no	1.30529	0.409742	0.644994	0.0912194	0.504973
	no	-0.704679	-0.787267	-1.12791	-0.866139	-0.609733
	no	-1.05026	-0.972621	-1.24568	-1.56106	-0.694542
	no	-0.925793	-1.07578	-0.78945	-0.867932	-0.92353
	yes	2.55739	1.20853	1.19986	2.24757	1.67382
	no	-0.914969	-1.44518	-1.16937	0.172932	-0.153409
	no	-1.15585	-1.38323	-1.21411	-0.485199	0.486374
	no	-1.66464	-2.15525	-1.19403	-1.20252	0.412515
	yes	0.523374	-0.426908	0.819979	-0.528647	1.00899
	no	-1.51455	-1.778	-1.47482	-0.700012	-0.282329
	yes	1.23717	1.06203	1.07995	1.29679	1.1378
	no	-1.01502	-1.47946	0.543009	0.684719	-0.0758224
	no	-0.326426	-0.232288	-1.04174	0.089287	-0.911703
	no	0.770251	0.361428	1.05474	1.94935	1.04585
	no	-0.802322	-2.07924	-1.48072	-0.997496	-0.238395
	no	-1.17562	-1.21926	-1.12538	0.120157	0.343147
	yes	1.96263	1.53975	1.12836	1.59283	0.873544
	no	-1.68599	-1.41502	-1.23372	-0.787542	-0.933701
	no	-1.16478	-0.537012	0.670933	0.153118	-0.352041
	no	-1.45801	-1.32587	-0.743442	-0.41695	-0.454764
	no	-1.08969	-1.10849	-1.04033	-0.0689748	-0.312922
	yes	-0.00407889	0.199037	-0.395963	0.910265	0.489108
	no	-1.36038	-1.25541	-1.49026	-0.332872	-0.100637
	no	0.529615	0.281229	-0.613938	0.925011	1.28602
	yes	1.86231	1.44697	1.17471	1.6332	1.22856
	yes	1.5145	0.930592	1.14259	1.9616	1.15908
	no	-0.474452	-0.717459	-0.725734	-0.525829	-0.641947
	no	-0.951854	-0.954372	0.353937	-0.96276	-0.300841
	no	-1.28217	-1.19743	0.52812	0.304863	-0.377133
	no	-1.4505	-0.69803	-1.06409	-0.877257	-0.860379
	yes	1.65211	0.777075	-0.76317	0.880141	2.24241
	yes	1.57495	1.01888	-0.43618	1.74675	1.68106
	yes	0.00513668	0.149071	-0.857407	-0.0594506	0.909181
	no	0.632824	0.456228	-0.200348	1.3315	2.17609
	yes	0.225897	0.430411	0.577087	0.0779949	-0.202356
	yes	2.27742	1.47862	-0.1598	1.14364	0.722856
	yes	0.568638	0.00750471	0.981972	1.38689	0.858304
	yes	1.4446	1.05815	0.680997	1.29637	-0.240534
	no	-1.37317	-1.58378	-1.01731	-0.637175	-0.145372
	yes	1.92065	1.5853	-0.280858	1.73277	1.13238
	no	-1.08557	-1.81007	-1.4026	-0.34599	0.567019
	no	-0.399547	-0.406489	-0.995565	1.11418	0.623014
	yes	1.95327	1.39617	0.76616	0.853165	1.13314
	yes	1.22542	0.908024	1.13001	1.73728	1.18516
	yes	1.17756	1.20621	1.0785	1.00284	1.77705
	yes	2.22442	1.60403	0.880458	1.47403	1.68016
	no	-0.481403	-1.49157	0.476231	-0.807511	-0.236234
	yes	1.36916	0.934914	-0.740432	-0.191221	0.961136
	no	-1.16401	-0.574767	-1.01786	0.189867	0.104952
	yes	0.483289	0.410539	0.640129	0.257873	0.2659
	no	-1.96866	-2.44128	-1.52104	-0.165004	-0.674448
	yes	1.65357	1.08766	0.803116	1.24501	1.59867
	no	-1.20178	-1.11582	-1.25492	0.0237232	0.138056
	no	-0.478733	-0.928966	-0.822448	0.263907	0.729407
	no	-0.996705	-0.90999	-1.02327	-0.217902	-0.12396
	no	-0.782948	-1.21807	-0.902421	-1.0063	-0.805721
	yes	0.939121	1.32685	0.985902	1.31839	-0.275678
	no	-1.60728	-1.82613	-1.22488	-0.295036	1.14022
	no	-0.816444	-1.38129	-1.49159	0.154755	-1.22062
	yes	0.689967	0.912394	1.22084	1.1277	0.263892
	no	2.15434	1.93502	1.60846	2.81277	2.80541
	yes	2.37464	1.11528	1.14579	1.49024	0.314068
	no	0.270246	0.305549	0.76578	0.116696	-0.43046
	no	-1.20663	-1.47134	-1.36233	-1.03052	-0.5655
	yes	1.38474	1.32333	1.05121	1.51911	0.709359
	no	-2.11446	-1.93703	-1.08252	0.27838	0.305813
	no	-1.19105	-1.2191	0.640633	0.0198748	-1.02324
	no	-0.780752	-1.10736	0.571824	-0.279295	-0.681006
	no	-1.7563	-1.08095	-0.862214	0.184417	-0.543629
	yes	1.57784	2.10882	1.60851	2.55828	2.11728
	no	-1.43965	-1.41655	-1.31275	0.306951	-0.666213
	no	-1.41066	-1.3027	-1.32727	-0.237944	-0.239505
	no	-1.60759	-1.4723	-1.07118	0.977715	1.17547
	no	-0.812645	-1.84542	-1.36344	-0.673931	0.0157376
	no	-1.45992	-1.29893	-0.744081	-0.940552	-0.172434
	yes	0.225095	0.334883	-1.05573	0.731893	0.175528
	yes	1.0115	0.749183	1.07647	1.2807	1.21466
	yes	1.63207	0.893306	0.88723	0.388466	-0.275844
	yes	1.67811	1.15372	-0.184799	1.65507	1.74768
	no	-1.29125	-0.961548	-1.59811	-0.689438	-0.865887
	no	-1.00129	-1.38419	-0.865941	-0.0685103	-0.0197672
	yes	1.80879	0.741277	-0.28493	1.41774	2.40649
	no	-1.60921	-0.998405	-1.30285	-0.750509	-0.333922
	yes	1.0129	0.861323	1.15066	1.4702	0.477979
	no	-1.49232	-2.4306	-1.35315	-0.370274	0.0381182
	no	-1.12827	-1.07499	-1.21403	0.0688116	-0.999077
	yes	1.46935	0.98003	1.25859	1.79787	0.992534
	yes	1.24143	0.385133	1.04714	1.68322	0.483314
	yes	0.67338	0.608363	-0.16784	1.23152	0.408818
	no	0.554507	0.455228	0.955416	1.27795	0.638686
	no	-1.13096	-1.25458	-1.37861	-0.476026	-0.739431
	yes	0.378166	0.40797	0.610583	0.213946	-0.352322
	yes	0.23533	0.810656	0.825951	0.217839	-0.190398
	no	-1.12458	-1.04007	0.332733	-0.240416	-1.09621
	yes	1.40599	1.20459	0.947318	1.36691	-0.114335
	yes	-0.0440432	0.0110731	-0.366452	0.893474	0.686766
	yes	1.02603	0.574515	0.723445	1.08421	0.565743
	yes	1.61629	1.68802	1.2771	1.66573	1.96825
	no	0.0245953	0.512894	0.611189	0.321924	-0.385099
	no	-1.41013	-0.975932	-1.36052	-0.276544	-1.18952
	no	-0.641382	-0.97689	0.322791	-0.275866	-0.999495
	yes	1.5585	1.19228	1.20854	1.55281	1.29504
	no	-0.482817	-0.927233	-1.11602	-0.57704	-0.223397
	yes	1.98834	1.59951	1.31442	2.36298	1.82505
	no	1.69852	1.26154	1.04426	0.363109	0.528515
	yes	1.51211	1.13092	1.29456	2.52863	0.504724
	yes	0.281409	0.718199	0.773082	0.383879	-0.553141
	yes	1.29565	1.26091	1.15138	0.771759	-0.461226
	no	-0.939438	-1.3319	-0.971246	-0.428831	-0.119535
	no	-0.560561	-0.659368	0.678997	0.521619	-0.567993
	yes	0.457526	0.665663	0.832465	0.198866	-0.695971
	no	-0.597621	-1.10651	-0.71942	0.529808	-0.78674
	yes	1.40161	1.41654	0.925107	1.54897	1.67974
	yes	1.0404	0.539545	0.96457	1.13622	0.201908
	yes	0.475543	0.585634	1.0306	1.49354	0.257797
	no	-1.58425	-2.3786	-0.990756	0.078384	0.90626
	no	-1.50366	-1.27591	0.27676	-0.433971	0.015771
	no	-0.638125	-1.31889	-1.05772	0.180474	0.0752984
	yes	1.48426	0.804726	1.11712	1.27449	1.68888
	yes	0.360554	0.306303	0.905038	0.960706	1.68835
	yes	-0.24131	-1.0183	-0.938022	-0.418035	-0.586219
	yes	1.55993	0.729456	-0.14653	1.37197	-0.0819077
	yes	1.34953	0.750393	0.520802	-0.00240431	0.119163
	yes	2.90325	1.93895	0.265103	1.97701	1.95332
	yes	0.210623	0.0551898	-0.526508	1.98945	0.327718
	no	-1.25723	-0.767314	0.427865	0.673782	-0.0730581
	yes	1.31242	0.997699	1.09766	1.41512	1.4293
	yes	1.80985	1.11165	-0.509579	1.37536	-0.0619826
	yes	2.85989	2.01242	1.49393	2.55566	2.38047
	no	-1.03349	-1.30575	-1.28425	-0.00435596	-0.323415
	yes	2.59182	1.66489	0.922729	1.40822	0.990261
	yes	0.43783	0.840539	1.03181	0.976727	0.636422
	yes	0.99402	0.789747	1.19648	1.38044	0.701911
	no	-0.95628	-2.05467	-0.940026	0.759462	0.600263
	yes	1.33028	1.68462	-0.0444113	2.08762	0.582211
	no	-1.73882	-1.59911	-1.14052	0.230137	-0.718743
	yes	1.5768	1.51175	1.09115	1.12309	0.614453
	no	-1.55267	-1.29162	-1.06908	-0.545538	0.332727
	yes	2.13489	1.41681	0.813288	0.97945	1.69544
	yes	1.61684	1.39672	-0.801591	1.11872	2.01825
	no	1.09946	0.816339	0.680317	0.291209	-0.376269
	no	-1.49198	-0.988211	-1.3215	-0.0774654	-0.770268
	yes	0.638991	0.308343	0.982299	0.124807	0.705943
	no	1.05415	0.837625	0.918015	0.867088	0.26069
	no	-0.93232	-0.820528	-1.34768	-0.4874	-0.388195
	no	-0.930926	-1.49661	-1.36228	-1.09953	-0.746614
	yes	2.05823	0.861694	1.37782	1.96744	1.48878
	yes	1.61452	1.4451	1.21735	1.95355	1.05146
	yes	1.41398	1.4419	0.959819	0.722303	0.837765
	no	-1.76282	-1.94435	-0.98953	-0.25306	0.07546
	yes	0.809614	0.67209	0.80182	0.65605	1.63917
	no	0.101798	-0.47225	0.805991	0.796843	0.277662
	yes	0.939536	1.06289	1.34665	1.16564	1.20828
	no	-1.8549	-1.47915	-1.30371	-0.244471	-0.396626
	no	1.26833	0.963742	-0.429885	1.38059	0.385128
	yes	1.79382	1.04113	-0.424169	1.03415	0.0720521
	yes	0.775772	-0.175801	-0.841345	-1.01013	0.0620383
	no	-1.19708	-1.34705	-1.33915	0.0917205	-0.32753
	yes	2.09067	1.05353	-0.271125	1.26715	0.38289
	no	-1.25716	-2.25181	-1.25478	0.00822723	0.577719
	yes	0.945442	0.672277	0.654844	0.271045	0.154581
	no	1.40324	1.32552	1.26034	1.12625	0.573326
	yes	1.01063	0.530985	0.9079	0.41388	0.147746
	yes	1.13196	0.863596	1.08057	1.88821	0.554456
	yes	2.24796	1.27761	0.964136	1.10258	1.39305
	no	-0.25431	-0.900566	-0.703007	0.885543	0.829833
	yes	1.46548	1.06418	-0.0602233	1.30563	1.05115
	yes	0.292378	0.109202	-0.708572	0.156087	1.1111
	yes	1.24761	0.939459	0.773297	-0.288148	0.152068
	no	-2.28691	-1.64941	-1.08056	-0.37314	-0.534761
	no	1.91763	1.70657	1.56785	1.6297	1.01145
	no	-2.11215	-1.6085	-1.28554	-0.186677	-0.373539
	no	-1.50512	-1.24244	-1.30385	-0.581533	0.345587
	no	-1.26897	-1.52464	-1.1872	-0.394657	-0.816685
	no	0.932199	1.42824	1.18107	1.39027	2.08982
	no	-1.23083	-1.79832	-1.20593	-0.494643	-0.180329
	no	-0.748091	-0.937104	-0.837039	0.219099	0.325642
	no	-1.13537	-1.97705	-1.04553	-0.429733	-0.0324882
	no	0.302667	1.10172	1.12058	0.826124	-0.0472071
	no	-0.669593	-0.219374	0.880404	0.200982	-0.437279
	no	-1.57108	-1.97011	-1.32644	-0.776478	-0.297197
	yes	0.945484	0.806349	0.502947	0.571477	0.761959
	yes	0.176257	0.792722	0.751326	0.685738	0.924253
	yes	0.160727	-0.244223	-0.60692	0.0724446	1.50562
	yes	2.43165	2.34111	1.07536	1.74094	0.972024
	yes	2.25298	1.50775	1.14497	1.70108	0.864436
	no	-1.38747	-1.22538	-1.10795	-1.14264	-0.94574
	no	-1.16856	-1.53701	-1.35136	0.00876999	0.0780045
	no	1.28196	0.711106	0.991989	1.64721	1.00369
	yes	0.262392	0.170928	0.669732	0.0237115	-0.523417
	no	-1.65839	-1.72148	-1.14356	-0.391745	-0.842217
	yes	1.33581	0.509703	1.13304	0.956961	1.32443
	yes	1.42523	0.912285	1.12062	0.943484	0.97011
	no	-0.431406	-1.26791	0.574664	0.197928	-0.39223
	yes	0.525982	-0.0563273	0.590596	-0.346363	-0.263603
	yes	1.61507	1.57306	0.113222	2.27543	2.42188
	no	-1.76467	-1.82249	-0.810432	-0.165235	0.537915
	no	-0.599584	-1.1241	-1.4545	0.00213982	-0.590848
	no	-0.471289	-1.18913	-0.927733	-0.136087	-0.504337
	no	-1.04487	-1.21584	-0.703573	0.0308717	0.311481
	no	-1.39311	-1.70972	-1.06264	-0.441583	-0.165834
	yes	0.217896	-0.0413487	-0.560966	1.0376	-0.751309
	yes	0.96921	1.2423	1.06453	1.54552	0.205288
	yes	1.59247	1.41895	-0.356484	1.0403	0.319096
	no	-1.35213	-1.93854	-1.10506	-0.502582	-0.322351
	no	-1.22806	-1.42737	-1.01674	-0.0935412	-0.270915
	no	1.04016	1.08776	1.22356	1.00801	0.13134
	no	-0.381451	-0.828814	0.587358	0.29787	-1.02274
	yes	1.31057	0.559506	-0.581116	1.28611	3.17116
	yes	0.29595	0.399427	1.02807	-0.388167	0.986686
	no	0.308427	0.258838	0.43249	-0.334907	-0.0239402
	yes	0.423726	0.661877	1.07935	0.162735	0.550879
	no	1.27651	0.736878	1.2511	0.868591	0.848168
	no	-1.76998	-1.25078	-1.41092	0.0212478	0.96069
	yes	1.35232	0.815259	-0.247088	0.803967	1.54428
	yes	1.18726	1.2227	-0.22359	1.38683	0.756198
	no	0.844477	0.658989	1.06951	1.17742	-0.300266
	yes	1.57341	1.52736	1.41397	2.19986	0.768869
	no	0.604113	0.936243	1.00483	1.40791	0.750959
	no	0.732655	0.801853	1.23468	2.0887	1.35187
	yes	0.994882	1.10999	-0.555484	1.10107	1.71255
	no	1.06816	0.940199	1.17965	1.21648	1.51548
	no	0.0188947	-0.615843	0.794947	0.799959	-0.278746
	no	-0.955633	-1.15553	-1.12851	-0.0848644	0.00130838
	yes	0.717025	0.786586	1.03752	1.16782	-0.743248
	no	-0.962442	-0.238407	-0.331204	1.01259	1.09418
	no	-1.10197	-1.97953	-1.05255	-1.04523	-0.98717
	yes	2.01489	2.08199	0.994311	1.70537	1.48721
	yes	1.31137	0.825054	0.948864	0.644219	1.17107
	no	1.90551	1.52104	1.36752	1.45182	2.16652
	no	-0.670916	-1.7082	-1.30347	-0.531557	0.787074
	no	-1.25469	-1.53455	0.28599	-0.345028	-0.59048
	yes	1.9298	1.41856	0.821415	1.13349	-0.128658
	no	-1.18089	-1.45118	-1.15959	0.930646	-0.248643
	yes	1.48131	1.17809	1.0814	1.63849	1.17875
	no	-1.26336	-0.914472	-1.37506	-1.38738	-0.0630172
	yes	1.91381	1.50227	1.00387	1.91657	1.02442
	no	-1.3626	-2.19083	-1.35844	-0.323382	0.553283
	no	-1.40017	-2.48754	-1.27046	-0.76027	-0.5157
	no	-1.39207	-1.4716	-1.38624	-0.479906	-0.118535
	yes	1.60083	0.822768	0.838917	1.05731	0.377203
	no	-0.954168	-1.1885	-0.571132	1.22031	0.554191
	yes	1.27649	1.37973	1.09643	0.940685	0.616535
	no	-0.51485	-0.523471	0.409625	-0.737997	-0.428299
	no	1.90951	1.40457	0.922003	1.59627	1.64081
	yes	0.585396	0.910708	1.09434	1.15794	0.416637
	yes	1.06993	0.21258	-1.03788	-0.647411	0.700953
	no	-1.38435	-1.85184	-0.717207	-0.175039	-0.154991
	no	-1.0936	-1.3263	-0.502854	1.01253	0.163613
	yes	0.551601	-0.600073	-0.0785353	2.53753	1.90353
	no	-1.49147	-1.61066	-0.618412	0.315579	0.172976
	no	-1.18206	-0.91577	-1.11137	-0.834902	-0.509128
	yes	0.320849	0.333341	-0.765303	0.134465	0.682855
	no	0.559359	0.877022	-0.225621	1.64487	1.36913
	no	-0.687301	-0.796082	-1.60908	-0.558808	-0.290739
	no	1.27954	1.38141	1.48169	1.67016	1.39769
	no	0.229804	0.676994	1.03263	1.64806	0.242656
	no	-0.508263	-1.21526	0.257095	-0.0999286	0.613797
	no	-0.59609	-0.594658	-0.895936	0.0554458	-0.888001
	no	0.36256	0.777835	-0.111259	1.99854	0.323699
	yes	1.4296	1.05212	1.17857	1.85311	1.34535
	no	-0.867997	-1.1059	0.483414	-0.437512	-0.411681
	yes	1.63031	1.33465	0.967817	1.81661	1.62725
	yes	0.630199	0.596846	0.830291	1.24202	0.720886
	yes	1.17373	0.857393	1.04743	0.827714	1.37791
	no	-0.540201	-1.12388	-1.15461	-0.523578	-0.0765037
	yes	0.73496	0.687433	0.949577	0.674834	0.240871
	yes	2.26528	1.57367	1.49292	2.08344	1.94941
	no	-1.80677	-2.16596	-0.903054	-0.165661	-0.165259
	no	-0.988428	-1.02512	-1.37174	-0.187395	-0.518323
	no	-1.78073	-1.55324	-1.37009	0.499307	0.0697494
	yes	0.405308	0.18309	-1.23017	-0.504852	-0.195131
	no	-1.5462	-1.71272	-1.66496	-0.415287	-0.2349
	yes	1.99581	1.13954	1.20407	1.97786	1.22923
	no	-0.623521	-1.01856	-1.08309	-0.497999	-0.290303
	no	-0.477397	-1.0996	-0.795736	-0.18852	-0.660198
	yes	0.642897	0.569387	1.07979	0.692559	1.06096
	yes	0.580767	0.916754	0.971731	0.501586	-0.273037
	no	0.094704	-0.593641	-0.412654	1.28795	2.43123
	no	-0.611578	-0.840976	0.388071	-0.597551	-1.01109
	no	-1.2483	-1.23144	-1.20808	-0.443568	-0.649473
	yes	1.03605	0.711736	0.941983	0.87705	1.13552
	no	-0.937544	-1.27453	-0.982655	-0.162426	0.118227
	yes	-0.0904964	0.107538	-0.454575	-0.535953	-0.309521
	yes	1.08384	0.69103	0.662102	0.0305577	0.70095
	no	-0.598006	-1.17547	0.361746	-0.905201	-0.757068
	yes	0.90215	1.11029	1.00846	0.984577	0.837431
	no	-1.04671	-1.51915	0.774925	0.277408	-0.823943
	yes	0.0457576	0.735978	0.736973	0.31517	-0.591701
	yes	1.29768	0.982431	0.997969	1.30266	0.700702
	yes	1.16849	0.907397	0.937153	0.99798	0.433934
	no	-0.861289	-1.36641	-1.25507	-0.0966646	-0.704085
	no	-0.611811	-0.8553	0.97364	1.61432	1.35227
	no	-1.12986	-1.49288	-1.57715	-1.61288	-1.52691
	yes	0.560039	0.652622	0.997435	1.28815	0.981849
	no	-1.20338	-2.19044	-1.39897	-0.448858	-0.569298
	no	-1.09436	-1.32028	-1.17209	-0.546569	-0.537968
	yes	1.5016	0.366135	-0.319851	0.846392	1.29495
	no	-1.33895	-1.28436	-1.2565	-0.781208	-0.320275
	no	0.245081	0.408316	1.00363	0.670736	0.312114
	yes	0.858216	1.18291	0.993337	0.96948	0.437755
	no	1.92072	1.29944	1.2189	1.69112	1.79226
	no	-2.18289	-2.04147	0.152568	-0.390885	-0.647794
	yes	1.00656	1.15734	0.782645	0.915313	1.48302
	yes	0.098064	0.374234	0.545701	-0.228152	-0.405205
	no	-1.46173	-1.07136	0.536593	-0.687717	-0.140524
	yes	2.61827	1.5384	1.1935	2.16227	2.31204
	no	-0.8673	-0.843373	-0.937968	-1.11293	-0.293117
	yes	2.58381	1.4496	1.02486	1.68405	0.829136
	no	-0.897913	-1.37939	-1.1941	-0.856376	-1.2669
	yes	2.07777	1.27615	0.92677	1.68671	0.352519
	yes	1.63965	2.05758	1.63839	2.88127	2.26007
	yes	1.61684	1.62514	0.8937	2.20302	0.898466
	no	1.3324	1.09645	1.12002	1.78026	1.08023
	no	-1.21613	-0.842766	-0.729207	0.100293	0.00387784
	no	-1.47981	-2.24621	-1.272	-0.93037	-0.246158
	no	0.801976	1.16417	1.09344	1.00178	0.393915
	no	1.48626	0.972964	0.89441	1.37112	-0.224539
	yes	0.586266	0.841811	0.836002	0.596527	0.115689
	no	-1.08234	-1.29138	-1.0244	0.505688	0.333659
	no	-1.46067	-2.08094	-1.09863	0.168634	1.17828
	no	1.44015	1.02031	0.920479	1.15543	0.825199
	no	-0.30509	-0.897158	0.463809	0.18788	-0.677848
	no	-1.43151	-0.637908	0.154782	-0.75895	-0.93332
	yes	1.35089	0.323238	-0.0330352	1.38666	0.318449
	no	-0.795756	-1.12268	-1.35686	0.00917316	-0.222884
	yes	1.60768	1.22783	0.87121	1.84798	1.08621
	no	-1.07406	-1.17971	0.609519	0.0104144	-1.12004
	no	-0.474875	-0.996732	-1.2338	-0.332054	-0.749792
	no	-0.606331	-0.87744	-1.20094	-0.772967	-1.10469
	no	-1.39507	-1.63074	-0.946905	-0.222184	-0.49389
	no	-1.58957	-1.20885	-0.590776	0.41921	-0.788913
	yes	2.3378	1.70421	1.46809	2.28155	0.530072
	no	-0.904827	-0.882597	-0.746098	0.196158	-0.685905
	no	-1.65026	-1.50359	-0.991312	0.0916882	-0.2724
	no	0.110896	-1.26627	-1.50214	-0.761571	-0.703318
	no	-0.90878	-0.615392	-0.802059	0.204817	-0.768153
	no	-0.798216	-1.30142	-1.31348	-0.138821	-0.127414
	yes	0.849228	1.17814	1.14206	2.0757	0.391325
	no	-1.13118	-1.10414	0.386606	-0.709281	-0.518031
	yes	1.02696	0.737359	1.04472	0.230217	1.93445
	yes	1.00344	0.884814	0.958578	1.4882	1.32328
	yes	1.05305	0.993175	1.211	1.20299	0.417323
	yes	1.78158	1.53863	0.855557	1.18174	0.615595
	yes	2.06227	1.30744	1.0846	1.95212	1.268
	no	1.10669	1.09382	1.17465	1.14081	1.20661
	no	-0.561317	-0.21225	0.725813	0.930495	-0.0301619
	yes	0.903005	0.991518	0.758783	0.798858	-0.798389
	yes	1.36923	1.29074	-0.273396	0.938726	-0.56531
	no	-0.822164	-0.936084	0.223124	-1.36526	-1.49007
	yes	0.738427	0.353794	0.602566	0.464453	0.766901
	no	-1.31035	-0.691907	-0.903434	0.391577	-0.719447
	yes	2.10974	1.29507	1.28468	1.96104	2.9027
	no	-0.551176	-1.196	-1.2957	-0.918278	-0.652193
	no	-2.14434	-1.6455	-1.13435	0.273659	-1.15703
	no	0.885604	0.536969	-0.259761	2.30592	1.8801
	no	0.985853	0.76328	1.31317	1.19335	2.54667
	no	-1.41953	-1.8016	-1.27147	-0.420747	0.308777
	yes	1.07204	0.547122	0.486626	0.496222	-0.0418671
	no	1.96319	2.0759	1.32846	2.23412	1.37071
	yes	-0.452925	0.0201106	-0.365839	0.104396	-0.471316
	yes	1.79884	1.45803	1.27162	1.53736	1.84363
	no	-0.396404	-1.22805	-1.40376	-0.274928	-0.420012
	yes	2.77499	1.6414	1.05461	1.37832	2.82025
	no	-1.49449	-1.16965	-1.38214	-0.778773	0.152029
	no	-0.853968	-0.764681	-1.09529	-1.33862	-0.17803
	no	1.73705	1.4581	0.859605	0.933001	0.483905
	no	-1.31054	-1.01964	-1.27365	-0.797409	-0.539802
	yes	1.35928	1.11082	1.13337	2.06009	0.607434
	yes	0.7387	0.896409	0.844303	0.464594	-0.0300471
	no	-0.854496	-1.39702	-0.759168	-0.133002	-0.724675
	yes	1.14828	0.849441	0.595601	0.701587	0.188793
	no	0.138617	-0.0963278	-0.484602	1.28299	1.35789
	no	0.85308	0.772936	0.800101	0.137155	0.0822945
	no	0.750539	0.320768	0.635827	0.643455	-0.490149
	no	1.30213	1.27183	1.10041	1.39955	0.632286
	yes	2.81609	2.01549	1.33039	2.34117	2.31169
	no	-0.924695	-0.638026	-0.990017	-0.0981723	-0.208608
	no	-1.029	-1.17645	-1.40263	-0.487372	-0.310171
	no	-1.11687	-1.18413	0.70058	0.0407956	-1.04559
	yes	1.91808	1.38358	1.20491	1.5555	0.512259
	no	1.54353	1.4506	1.24507	2.14664	0.642805
	yes	0.74174	0.636003	0.948529	0.783724	1.49023
	no	-0.0300267	-0.0763192	-1.08224	-0.830875	-0.309278
	no	-1.22456	-0.731552	-1.09108	-0.610472	0.77011
	no	-1.30197	-0.944522	-0.824598	-0.935059	-0.55242
	yes	0.557596	1.00347	-0.68587	0.503906	0.550191
	no	-0.455743	-0.200851	-1.17791	-0.34535	0.53947
	yes	1.07125	1.42565	1.18739	1.66046	0.067636
	no	-1.03063	-0.907123	0.21901	-0.625638	-1.69806
	no	-1.53955	-0.924672	-1.50548	-0.251954	-1.10617
	yes	1.22872	1.08023	1.18153	0.751337	0.593292
	no	-1.14931	-0.879261	-1.02757	-0.714714	-1.25817
	no	0.241294	0.0949336	0.512965	0.119549	-0.298682
	yes	0.932811	0.480664	0.663647	0.282423	-0.403027
	no	-1.36666	-1.3117	-1.17265	-0.419193	-0.357956
	no	0.211145	0.940474	1.31577	1.6125	-0.0431431
	no	-1.78907	-1.62658	-0.715572	0.243657	0.715519
	no	-2.09042	-2.00529	-1.41647	-0.893513	-0.424633
	no	-1.32028	-0.550012	-1.442	-0.700237	-0.693782
	no	-1.23466	-1.23258	0.300065	-0.649074	-0.484209
	yes	0.320227	0.303094	0.660492	-0.0392045	-1.21886
	no	-0.880597	-0.693828	-0.913415	0.698798	0.469612
	no	0.884621	0.474471	1.28976	1.00573	0.0504633
	no	2.55064	1.56882	1.30899	2.23048	0.484634
	no	-1.23005	-1.16855	-1.12939	-0.144023	-0.846366
	no	1.74325	0.569161	0.879388	0.442039	1.16242
	yes	1.54702	0.90705	1.06631	2.4036	0.993039
	yes	-0.423301	-0.930698	-0.604066	0.690317	0.454122
	no	-1.25426	-1.51162	-1.05318	-0.583756	-1.0388
	no	-0.156845	-0.489482	-0.897012	-0.376752	-0.81676
	yes	0.926423	0.440437	0.71135	-0.209923	0.340797
	yes	1.93475	0.93148	0.740889	0.496188	-0.0821591
	yes	-0.026213	-0.4884	-0.860892	-0.655714	-0.0733701
	no	-0.989248	-1.02703	0.639472	0.119642	-0.928475
	yes	0.877286	0.375489	-0.0440085	1.13529	1.21019
	no	2.68021	1.80234	1.44538	1.4159	2.37212
	no	-1.21229	-0.852799	-1.42911	-0.471705	-0.191623
	no	-1.26011	-0.778697	0.280116	-1.13626	-0.843761
	yes	2.09187	0.734834	-0.581403	0.79903	1.16361
	no	-1.62754	-1.31313	0.464646	-0.512796	-0.375472
	no	-0.629933	-1.16069	-0.690285	0.0645734	-0.300826
	yes	1.71413	0.845117	1.27414	1.78931	1.76882
	yes	2.03107	1.83307	0.995158	1.85327	0.715099
	no	-0.675044	-0.80408	-0.857461	-0.0234948	-0.187925
	yes	1.01513	0.960429	1.01087	0.51245	-0.0264057
	yes	1.18044	0.916115	1.08913	2.20448	0.845274
	yes	0.865018	0.758973	-0.761191	0.0325924	0.381648
	no	-1.30508	-1.93185	-1.23585	-0.243279	0.220751
	no	-0.683348	-1.37488	-1.16911	-0.625353	-0.545837
	no	-1.86655	-2.44014	-1.46496	-0.531391	0.297949
	no	0.958013	0.907204	1.15004	2.04515	0.493401
	no	-1.00625	-1.96469	-0.982461	-0.307256	0.791304
	yes	0.718797	-0.315451	-1.09765	0.491625	0.788459
	no	-1.06532	-1.01118	-1.34832	-0.362083	-0.649679
	yes	1.82275	1.70239	1.24141	0.827689	1.34277
	no	-1.66796	-1.30577	-1.10049	0.252798	-0.459144
	no	1.41021	0.868398	1.29821	1.12404	1.73748
	no	-1.45228	-0.358911	-0.66947	-0.162281	0.271916
	yes	1.11874	-0.260929	1.05931	0.914376	1.31789
	yes	0.73566	0.313371	0.618281	-0.0384249	-0.520614
	yes	0.428873	0.15263	0.686211	0.0733975	0.583194
	yes	1.45583	1.05512	0.96221	0.945522	1.02117
	yes	-0.375908	-0.373025	-1.06698	-0.244909	-0.196616
	yes	1.00836	0.95008	0.867321	0.746634	-0.56463
	no	-2.05577	-2.20007	-0.98783	-0.15778	-0.172698
	no	-1.69333	-1.45343	-1.34738	0.347485	-0.0807761
	yes	-1.35721	-1.43938	-0.718972	1.03576	0.282817
	no	-0.246593	-0.311656	0.661116	-0.138954	-0.91002
	no	-1.33942	-1.21469	-1.17339	-0.772289	-0.133495
	yes	1.11432	1.36217	1.31334	2.04002	0.550684
	no	2.24462	1.42221	1.51295	1.74792	1.71776
	yes	1.44461	0.163181	0.973415	1.00483	-0.0105913
	no	-0.958026	-0.582599	-1.30857	-0.148253	0.37863
	no	-0.464027	-1.6684	-1.49089	-0.78229	-0.918335
	no	-0.543991	-0.997999	-1.2411	-0.653102	-1.0459
	yes	0.434649	0.871458	1.26699	1.37538	0.545625
	no	-1.26481	-1.76627	-1.44284	-0.432676	-1.24783
	no	-1.33993	-1.91944	-1.04088	-0.646354	-0.563348
	yes	1.64485	1.31299	-0.181106	1.67214	1.13669
	no	-1.44371	-1.47431	-1.59906	-0.233684	-0.959275
	no	-1.31326	-0.825524	-1.16325	-0.674578	-0.409176
	yes	1.46815	1.27154	0.764614	1.47333	0.0237281
	yes	0.915519	0.0599764	-0.614582	1.4825	1.54571
	no	-1.1354	-0.517794	-0.928554	-0.214421	-0.119992
	no	-1.53903	-1.0142	-1.11617	-0.21941	-0.189571
	no	-1.72374	-1.69271	-1.10356	-0.350455	-1.18622
	yes	1.15998	1.17921	1.23246	0.885145	1.10622
	no	-0.196953	-0.00806863	0.75962	0.476842	0.190554
	yes	1.71874	1.20149	0.93176	1.16836	0.935526
	no	-0.755819	-0.498419	0.625836	-0.31367	-0.527467
	no	-1.17363	-1.33903	-1.03165	-0.344016	-0.580895
	no	-1.26242	-1.46014	-1.27809	-0.441154	-0.481749
	no	-1.22304	-1.26913	-1.42464	-0.108183	-1.15338
	yes	0.957119	0.636353	1.06728	1.26339	1.429
	no	-2.04906	-2.58899	-0.995044	-0.0171081	-0.272582
	yes	1.60878	1.28804	1.7577	1.98157	1.98953
	no	-0.693762	-1.12616	-1.38076	-0.860306	0.061285
	yes	0.723021	-0.365833	-0.523308	-0.291868	0.686521
	no	-0.393407	-1.356	-1.21646	0.317043	0.0391272
	no	-1.14017	-1.45027	-1.48281	-0.161589	-0.568377
	no	-0.874166	-0.554328	-1.34317	-0.616641	-0.512278
	no	-1.58495	-2.03389	-1.33841	-0.415356	-0.303731
	yes	0.633504	0.926625	0.753336	0.442243	0.064276
	no	0.97308	1.02242	0.953659	1.17041	1.17106
	no	-0.828934	-0.930089	0.514222	-0.388885	-0.916893
	no	-0.982101	-1.6707	-1.25109	-0.180322	0.154345
	no	-1.63003	-1.65094	-1.13062	0.157016	-1.03518
	yes	0.328445	0.37622	0.561676	-0.148617	0.316668
	no	0.936926	1.54734	1.41992	1.23012	0.888496
	yes	1.34664	0.835569	1.0976	1.20264	1.56687
	no	-0.240972	-0.0156178	0.496327	-0.118499	-0.60699
	yes	0.645676	1.26932	-0.076088	1.56368	2.7855
	yes	1.59029	1.52314	0.835324	1.97448	0.843941
	yes	1.13409	0.765665	0.930692	0.618071	1.22606
	no	-1.17094	-0.794167	-1.13999	0.220969	-0.296996
	yes	1.62148	0.761177	0.605426	0.775642	0.454233
	no	-1.4402	-2.27856	-1.41608	-0.576643	-0.055345
	no	-1.24081	-1.45331	-1.10264	0.70229	0.114381
	yes	1.44981	0.569266	-0.727562	0.743001	1.31371
	no	-0.787583	-1.12576	0.353959	-0.510915	-0.911767
	yes	2.206	1.83263	0.818128	1.54829	1.79303
	no	0.333974	0.913016	0.990432	1.19797	-0.841468
	no	1.67949	1.56676	0.882816	1.04739	1.09194
	no	0.0776689	0.340295	0.249743	0.4002	0.157861
	no	-0.958405	-1.21898	-1.12659	-0.358169	-0.184604
	yes	1.48946	1.09764	0.945322	1.55772	0.937723
	yes	1.16044	1.15274	-0.196863	1.66466	2.00435
	no	-1.59371	-1.03789	-1.44228	-0.294344	-0.916274
	yes	1.75154	1.52983	1.52108	2.19362	1.78627
	no	-1.18815	-1.84624	-1.08076	-1.55265	-0.454546
	yes	1.13195	1.25978	0.777877	0.771631	1.18409
	no	-1.04415	-1.06189	-1.19716	-0.0593259	0.639982
	yes	0.675512	1.31399	1.21688	1.73625	2.75336
	no	0.713352	1.12608	-0.162791	1.55692	1.36963
	no	-0.858553	-0.97608	-0.919028	0.633649	0.185866
	no	2.21127	0.956866	1.4291	1.44013	2.05354
	yes	-0.0613581	0.503104	-1.19155	0.0940065	0.816643
	no	-1.0268	-0.807479	-1.44698	-0.511208	-0.536501
	yes	1.64856	0.635746	1.1817	0.890181	2.08947
	no	0.891229	0.990625	1.16814	0.447961	0.394557
	yes	0.989091	0.896887	0.8735	0.725836	0.406236
	no	-1.62128	-1.05448	-1.28546	-0.238309	-1.02734
	yes	0.718877	0.957314	1.03361	1.49101	-0.244292
	yes	2.40383	1.1168	0.685372	0.85255	1.03551
	no	-0.772706	-1.31664	-1.23794	0.25496	-0.239513
	no	1.57903	1.36953	1.1808	1.37458	0.955723
	no	-1.72829	-1.50582	-1.19098	-0.623776	0.128322
	no	-0.955985	-1.95417	0.143753	-0.11462	0.169058
	no	-1.21423	-1.04714	-1.06924	-0.568708	-0.648818
	yes	1.86184	1.93453	1.27122	1.81141	2.29968
	no	0.686836	0.526304	0.701265	1.08259	0.0930549
	no	0.286977	0.488726	0.942543	0.649331	0.125436
	no	-0.365752	-0.636286	-1.13538	-0.889187	0.112793
	no	-1.63284	-0.912371	-1.17569	-0.7979	-1.3973
	no	-1.03503	-1.42905	-1.44043	-0.67815	0.0147867
	no	0.478306	0.450327	0.908141	0.549287	0.684698
	no	-0.418094	-0.746761	-0.772576	0.0507131	0.489752
	yes	-0.0565724	-0.218152	0.485383	-0.347957	-0.774812
	no	-1.08484	-1.49442	0.662164	0.142972	0.203999
	yes	1.39649	1.07482	1.03873	1.62567	1.35353
	yes	1.31377	1.29497	1.36427	1.67386	2.29837
	yes	1.6411	0.878405	-0.31943	1.54424	0.510209
	no	-1.37501	-1.55071	-1.2577	-0.758646	-0.45515
	no	0.547318	0.0890479	0.616045	0.0662676	-0.32281
	yes	1.06297	0.839021	-0.443109	0.311859	0.141728
	yes	0.888666	1.00086	0.97908	0.731768	0.309102
	yes	0.574277	0.591233	0.779541	1.08728	-0.0472192
	no	-1.49024	-1.81022	-0.90548	-0.115239	-1.25853
	no	-0.9638	-1.60955	-0.584483	0.513949	-0.879817
	yes	2.27639	1.23179	1.3103	1.53897	0.347524
	no	-0.621701	-0.472344	-0.54855	1.77227	1.19024
	no	-1.47741	-1.47881	-0.821758	-0.0257645	0.781425
	yes	0.653774	1.45307	1.23155	1.78696	0.576223
	yes	1.27081	0.847414	1.00316	0.605859	1.30802
	no	-0.6157	-0.498184	-1.05212	-0.420392	-0.282654
	no	-1.02427	-1.27329	-1.37846	-0.731339	-0.38357
	yes	1.33977	0.936459	0.633996	0.65044	-0.359252
	no	0.6304	-0.0612146	-0.612517	0.960307	1.89721
	yes	1.064	0.949076	1.01971	1.37066	0.72966
	yes	0.114693	0.249237	0.425888	-0.426646	-0.253648
	yes	1.0725	0.875467	0.797418	0.520218	0.492323
	yes	0.916319	0.614655	0.799025	0.78157	2.13822
	yes	0.825231	1.30381	0.945209	1.07738	0.492576
	yes	0.577593	0.974041	1.24065	1.284	0.600165
	no	-1.15914	-1.34566	-1.61743	-0.487625	-0.991073
	yes	-0.664698	-0.388208	0.620316	0.455647	-0.457966
	yes	-0.815582	-1.50329	-1.23056	0.360346	0.0656266
	no	-0.63415	-0.986555	-1.17833	-0.10531	-0.143855
	yes	0.73776	0.354336	-0.893764	0.582263	0.342267
	yes	1.15961	1.13948	0.816148	0.704501	1.15372
	no	0.795161	0.853493	1.1804	1.76118	0.00616424
	no	-1.12817	-1.03065	-0.931844	-0.740804	0.18186
	no	0.708908	0.353207	0.728228	0.784247	1.24426
	yes	1.02023	1.37761	1.22131	1.00025	0.210199
	yes	0.38009	0.645562	0.578136	0.507344	-0.312451
	no	1.36128	1.43156	1.21451	1.97787	2.12321
	yes	0.757458	0.487454	0.674301	-0.018913	-0.40474
	yes	0.405452	-0.0371796	-0.903685	-1.42595	-0.59568
	yes	0.296327	-0.271142	0.379025	-0.725398	-0.157239
	yes	0.408481	0.223376	0.275335	-1.35673	-1.97617
	yes	0.9038	0.597901	0.343756	-0.711544	-1.00655
	no	-0.874698	-0.0921796	0.171174	-1.51605	-1.52996
	yes	-0.1636	0.297216	0.540863	-1.10006	0.335846
	yes	0.61926	0.461421	0.578809	-1.47413	-0.341804
	yes	1.34834	1.1911	1.16316	1.54532	1.35352
	yes	0.357487	0.609279	0.60655	-0.92403	-1.15632
	yes	0.605562	0.41148	0.622092	-0.654485	-0.7498
	yes	-0.113488	0.798917	0.882035	0.597024	-0.830984
	yes	0.0814415	0.440438	0.523365	-1.32978	-1.20186
	yes	0.33265	0.667707	0.913553	-0.165826	-1.15779
	yes	0.460359	0.387778	0.304286	-1.04106	-1.01427
	yes	0.562212	0.147573	0.451257	-0.414064	-0.597146
	yes	1.45537	1.21295	1.07116	0.774295	0.0172586
	no	-0.913604	-0.457606	0.189023	-1.94171	-1.5549
	yes	0.994337	0.741779	0.400123	-0.171418	-0.567756
	yes	0.601593	-0.0232215	0.453299	-1.4077	-1.47569
	yes	0.987253	1.40995	-0.0550708	0.639569	1.38222
	yes	1.58877	1.33164	0.976813	0.583771	0.951649
	yes	0.483119	0.475904	1.03506	0.0834616	1.10392
	yes	0.489309	1.40788	-0.0104846	1.40925	1.08487
	yes	-0.0946063	0.081163	-1.25157	-0.901228	-0.217029
	yes	1.11303	1.21447	0.919668	-0.0399816	-0.27582
	yes	0.386612	0.274803	-0.438813	0.0443213	-0.56383
	yes	1.34255	1.28506	0.824196	0.605172	0.926115
	yes	0.826108	0.875477	0.856435	-0.221186	-0.134915
	yes	1.63554	0.856227	1.01563	0.462131	-0.0353963
	no	-0.375475	-0.164764	-1.26231	-0.547451	0.834817
	yes	0.706677	1.10954	1.06558	-0.343383	-0.807181
	yes	0.798149	0.860004	0.908249	-0.468731	-0.823843
	yes	0.979007	0.922409	0.893492	-0.320786	-0.799741
	yes	0.245928	0.756995	0.903575	-0.271136	0.197299
	yes	1.43586	1.50823	1.09409	0.741679	0.543851
	yes	0.827595	0.639635	1.21571	0.66296	0.34648
	yes	1.5216	1.20099	1.34881	0.818205	1.87166
	no	-0.202197	-0.1903	0.598451	-0.245443	-0.515042
	yes	0.968792	1.73122	1.23323	0.974616	0.501835
	yes	1.48505	1.37003	1.15686	0.314856	0.472572
	yes	0.31852	0.911211	-0.81676	-0.248508	-0.00582208
	yes	-0.247165	0.718264	0.720238	-0.527479	-0.0116706
	yes	0.8184	1.41697	-0.309495	0.116865	1.57989
	yes	-0.610274	0.201139	0.629601	-0.817796	-0.685138
	yes	0.332339	0.671356	0.959992	-0.0610812	0.0748714
	yes	1.78862	1.82787	-0.145138	1.35857	2.4273
	yes	1.12679	1.0642	0.0141056	1.20084	3.37242
	yes	-0.0335708	0.682773	1.17586	0.701493	0.641213
	yes	1.00339	0.689302	1.05904	-0.257877	0.451733
	yes	0.529063	1.44265	1.19903	0.869986	-0.449291
	yes	1.20721	1.54511	-0.0351398	1.37457	0.379842
	yes	0.819022	1.03198	-0.381723	0.0886897	0.675301
	yes	0.287368	0.148972	0.798254	0.0688921	-0.38686
	yes	1.43943	2.11084	1.29063	1.33088	0.217344
	no	-0.897357	-0.690141	-1.38491	-0.985049	-0.60339
	yes	2.44622	0.96712	0.911956	0.897959	0.745163
	yes	0.586521	1.46607	0.98209	0.303164	0.528788
	yes	1.15993	1.53781	1.12899	0.582359	0.648655
	yes	1.67973	0.930123	1.29975	0.485483	0.353874
	yes	0.745652	0.951165	1.18499	0.775992	-0.172762
	yes	1.16544	1.15427	0.993365	0.546685	0.306432
	yes	0.154351	0.965588	0.839322	0.702489	0.638934
	yes	1.14003	1.47633	1.03006	-0.188384	0.037558
	yes	0.789543	0.6729	0.904325	-0.175246	0.752562
	no	-0.785399	-0.714932	-1.1505	-0.960969	-0.853832
	yes	0.279419	0.883345	0.930568	-0.0949037	-1.14637
	yes	0.2807	0.626705	1.10289	0.297654	-0.473668
	yes	1.08358	1.1088	1.02551	0.493797	0.370577
	yes	0.274884	1.23108	0.846925	0.684588	-0.183492
	yes	1.3524	0.88118	0.696255	-0.705682	2.39487
	yes	0.915645	0.708932	0.74165	-1.08283	-0.0115631
	yes	0.783762	1.04998	0.679543	0.0927948	-1.06736
	yes	0.344845	0.935344	0.822311	-0.10781	0.391537
	no	-0.904118	0.349736	0.500074	0.0778583	-0.845221
	yes	1.11603	1.09742	1.0191	0.85278	1.00803
	yes	0.869732	0.923852	0.954904	0.263821	-0.310889
	yes	1.0072	0.63379	-0.633178	0.497884	0.299927
	yes	0.427173	0.856591	0.743851	-0.0682541	-0.302345
	yes	0.161538	0.66758	0.624799	-0.721644	-1.34339
	yes	0.95105	0.8933	-0.619502	0.266485	-0.0295903
	yes	0.656283	0.341953	-0.862352	-1.05973	-1.35901
	yes	0.947658	1.32773	1.30668	-0.0696241	0.533175
	yes	1.35826	0.809897	0.99234	0.955926	1.29937
	yes	0.342546	0.482137	0.938335	-0.397644	-0.0561679
	yes	0.123193	0.927909	0.680123	-0.538428	-0.54663
	yes	0.0854643	0.769292	-0.289913	0.341271	-0.232908
	yes	0.445012	0.82662	0.694715	-0.43425	0.635727
	no	0.948406	1.06754	0.645828	-0.756513	-0.387321
	yes	1.26688	1.05941	0.884337	0.142604	1.41346
	no	-0.490288	0.185334	0.611078	-0.302936	-0.131341
	yes	0.718082	0.74173	1.20454	0.407151	1.21506
	yes	1.09724	1.28467	1.27623	0.313684	1.68716
	yes	0.396223	0.588663	-0.965791	-0.38479	0.42907
	yes	0.800389	0.812612	0.809162	-0.0331811	-0.223805
	yes	0.121602	0.653171	0.950676	0.256145	-0.891725
	yes	1.05604	1.07824	1.26388	0.404915	0.174627
	yes	0.726262	0.723439	0.651364	-0.425567	-0.697515
	yes	0.450124	1.10418	0.991478	0.487901	0.36337
	yes	0.255674	0.184932	0.782754	-0.173041	0.0631232
	yes	0.176473	0.643327	0.697253	-1.18138	1.40465
	yes	1.18452	0.709248	1.28924	1.51736	0.304103
	yes	0.714417	0.524821	0.36134	-1.41898	-0.0935075
	yes	1.28523	1.546	1.0592	-0.0448103	0.206188
	yes	1.00851	0.892149	0.836493	-0.484619	-0.803568
	yes	0.294732	0.67862	0.731227	-0.343476	0.56066
	yes	0.566664	1.22897	1.14369	-0.0447021	0.208646
	yes	0.55514	0.627382	0.698925	-0.158875	-1.34358
	yes	1.40942	1.01341	0.862429	0.235513	-0.676355
	yes	1.26828	0.470584	0.578966	-0.639694	0.207823
	yes	0.339593	1.37793	1.22816	0.865417	0.525251
	yes	1.40229	1.58578	1.33694	1.10627	2.75646
	yes	0.795307	0.370731	0.849041	-0.564891	-0.648083
	yes	1.27654	0.937106	1.1893	0.778507	0.913971
	yes	1.94317	1.28423	1.27231	1.48371	1.66139
	yes	-0.450559	0.0826218	1.03815	-0.202048	0.223908
	yes	0.364224	1.32941	0.940623	0.811164	-0.841972
	yes	0.452846	1.30884	-0.246261	0.374907	1.33194
	yes	0.755192	0.725827	0.895971	-0.110604	0.252991
	no	1.10932	0.555219	0.941474	0.0687495	1.21782
[truncated: 8,319 more rows]

## Sheet: Fig_1_I
	Tumor reactivity	TRTpred score	Oliveira score	Hanada score	Lowery score	Zheng score
	no	-1.44163	-1.36991	-1.40589	0.748583	1.27778
	yes	1.38365	0.856635	1.20358	1.25639	0.621659
	no	-1.84	-1.00363	0.605653	-0.429124	-0.62149
	no	-0.653891	-1.24405	-1.20063	-0.496099	0.484078
	no	0.905063	0.918509	1.53107	0.804346	1.1477
	no	1.60254	-1.29593	-1.30743	0.87926	0.589997
	no	0.625194	0.285165	-0.0671774	0.247559	0.282518
	no	1.87387	1.48326	-0.148968	1.17318	1.80751
	no	-0.231829	-0.30642	-0.162505	-0.261882	-0.402902
	no	2.33792	2.0957	1.66817	2.02903	0.314815
	no	-0.835472	-0.382122	-1.08051	0.772069	0.538535
	yes	1.38304	1.33503	1.45748	0.717753	0.0537369
	no	-1.39744	-0.101635	-0.419452	-0.179111	0.0499819
	no	-0.814434	-0.859727	0.799528	0.946695	0.528424
	no	-0.0791372	0.50525	-0.1854	-0.0183605	0.305752
	no	1.81512	1.60254	1.26128	0.501875	-1.227
	yes	1.06625	1.60139	1.63013	1.85775	1.5015
	no	-0.576661	-0.608853	0.867436	0.652716	0.861302
	no	-2.12262	-0.718284	-0.842938	-0.0566637	0.398553
	no	2.15484	1.8141	1.65084	1.24108	1.3633
	no	-0.559288	0.536418	-0.538812	0.48695	-0.52041
	no	-1.01279	-0.310827	0.881152	0.0615173	-0.948187
	no	-1.55543	-1.05795	-0.53174	1.18382	0.295291
	no	-0.990562	-0.72623	-0.530832	0.985947	-0.179847
	yes	-0.66805	-0.67631	-0.506737	-0.314648	-0.423612
	no	-0.372822	0.111301	0.767696	0.741985	0.0255286
	no	-0.195583	-0.486841	0.625091	0.882243	0.631411
	no	-0.220056	0.434619	-0.481589	0.447452	-0.193501
	no	0.738769	0.352767	0.87109	-0.156729	-0.571993
	no	0.316805	-0.0188707	-0.706426	-0.656694	-0.886977
	yes	1.32016	1.0387	1.82272	1.4904	0.867534
	no	0.881188	0.61146	0.21687	1.0343	1.84588
	no	0.160746	-0.338501	-0.729874	0.623022	0.54851
	no	-1.30946	-0.829847	-0.139325	0.558921	0.983112
	no	1.11372	3.19564	1.62664	1.96457	1.60499
	no	-1.7558	-1.37156	-0.678565	0.465849	0.0366403
	no	2.51028	2.29634	1.95118	2.54779	3.00283
	no	0.736006	1.1263	1.39145	1.30575	1.01831
	no	-2.33576	-1.05269	0.664988	-0.289979	-0.743473
	no	0.487949	1.01374	0.420914	1.87112	0.913367
	no	-1.11759	-0.919671	-0.505619	0.226091	0.0451509
	no	0.718371	1.45204	1.49351	0.742073	0.616023
	no	1.78275	2.03053	1.49681	1.9897	2.1651
	yes	1.01473	0.896878	1.30282	0.964248	1.65508
	no	1.15905	1.11273	-0.879908	1.41319	0.780798
	no	1.36295	1.42525	1.43976	0.307359	-0.0337019
	no	-0.152336	0.534143	0.825892	0.998521	-0.755887
	no	-0.396988	-0.229041	0.578021	0.664237	-0.0542029
	no	-1.95702	-2.23145	-0.696683	0.239343	0.240116
	no	-2.2967	-0.744715	0.933266	-0.125664	0.917423
	no	-0.490264	-0.619433	-1.04262	-0.644363	-0.315218
	no	1.46856	0.965219	0.836388	-0.0233261	0.203277
	no	-0.917474	-0.465596	0.813577	0.705129	0.564135
	yes	0.325025	1.06091	-0.207959	0.58724	0.675329
	no	-0.00248019	-0.246766	0.991762	-0.226865	-1.18689
	no	-1.89954	-0.803452	-0.0763955	1.03103	0.734484
	no	1.15343	1.31703	0.363455	2.79873	0.207992
	no	-0.691287	-0.411166	-0.566937	0.540083	-0.91088
	no	-0.802442	-1.18558	-0.780734	0.0139973	0.868063
	no	-0.798084	-1.07188	-1.29537	-0.488465	-0.472534
	no	0.23239	0.332732	1.02659	0.5229	0.0703769
	no	-0.32103	-0.23353	0.963556	0.400246	0.412682
	yes	2.23816	2.63543	1.70599	2.30705	1.29648
	no	-0.312718	-0.194353	-0.706447	0.330608	0.166203
	no	-0.768957	-0.728856	-0.0807175	0.801078	0.419799
	no	-0.553315	0.229734	-0.432922	0.184483	0.666331
	no	1.94972	2.22742	1.52396	0.903155	0.9698
	no	-2.61357	-3.0123	-0.633666	-0.3647	0.0276074
	no	1.14303	1.21276	1.35231	1.83547	1.10003
	no	-0.429194	-0.169889	0.965786	0.965704	0.731074
	yes	2.56603	2.62494	0.250005	0.792662	0.179585
	no	2.27309	2.07334	1.80502	2.44603	3.5755
	no	-1.88574	-2.12834	-1.22562	-0.11982	1.13251
	no	-0.48785	-0.466846	-0.392488	-0.0281407	0.215411
	no	-0.585438	-1.14093	1.0434	0.745208	1.62405
	no	-1.70481	-1.65656	-0.141226	0.202312	0.32939
	no	-0.784405	-0.705868	-1.23882	0.205947	-0.632354
	yes	2.22447	1.64662	0.0578839	1.55739	1.79236
	no	-1.52076	-1.35292	0.143878	1.05222	1.18748
	no	-0.567986	0.0389107	-0.0619096	0.0189066	-0.0536636
	no	-0.522343	0.0574633	0.708017	0.182669	0.407652
	no	-0.78993	-0.179883	-0.599394	0.0888628	0.125225
	no	-0.610662	0.229215	0.896152	0.363359	0.193311
	no	-1.39727	-0.16646	-0.356946	0.00950362	0.111291
	no	0.038418	1.30494	1.61544	1.93845	1.83054
	no	-0.342766	-0.909385	0.860684	-0.177692	0.37565
	no	-0.917421	-0.804804	0.185635	2.25435	0.704231
	yes	4.67426	2.47085	1.67052	3.14708	4.53292
	no	-1.23717	-0.761661	0.125086	0.569866	0.581329
	no	-1.00159	0.894473	1.01445	0.564068	0.395609
	no	0.596738	0.760569	1.50105	1.08661	0.648323
	no	0.501273	0.723566	0.323056	1.9134	1.33923
	no	1.09842	-0.00262575	0.810358	1.18394	0.246307
	no	-1.6405	-0.599414	-0.451323	0.932551	-0.0712656
	no	-1.2625	-0.287417	-0.876453	1.86157	1.06127
	no	2.92148	2.58106	1.88317	2.18137	2.41291
	no	-1.39893	-1.19742	-0.97602	-0.0266926	1.2807
	no	0.417933	0.918792	0.86082	-0.649691	-0.257477
	yes	0.970547	1.27957	1.55646	2.50224	1.5907
	no	1.15175	1.27304	0.43834	1.92147	1.64478
	no	1.70582	2.45705	1.46943	2.14907	2.07064
	no	-0.73183	-1.52911	0.677946	-1.20286	-1.15955
	yes	0.31765	0.743517	1.15037	1.73466	1.58343
	no	-0.64986	-0.107826	-0.781243	0.261916	0.604097
	no	-0.262205	-0.374149	-0.177433	0.528692	0.831895
	no	0.0142431	0.0184788	-0.121569	0.253031	0.464653
	no	-0.885307	0.275712	1.17509	0.771242	-0.00415876
	no	2.64598	2.18119	1.4075	0.995	2.29717
	no	-0.263179	-0.138357	-0.270739	0.618958	0.222125
	no	-1.41832	-0.106363	-0.519641	0.865369	-0.553938
	no	-1.79039	-0.871947	-0.524374	0.831596	0.168712
	yes	-0.177377	1.55061	1.49851	1.62995	1.3063
	no	0.345832	0.147779	1.33291	0.571343	1.09491
	no	0.310323	-0.819725	1.11758	0.777456	-0.830478
	no	-0.607412	-0.426314	-0.747033	0.236182	0.346757
	no	-0.578644	-0.0144698	-0.320151	0.327525	-1.07149
	no	0.71835	0.54385	-0.492196	1.05373	1.79338
	no	-1.58693	-0.661676	-0.181348	0.164375	0.141555
	no	0.604073	-0.178804	0.97352	0.557198	0.805507
	no	1.75386	1.40002	0.466079	2.05664	1.31195
	no	-0.549302	0.325794	0.978556	0.296348	0.0257934
	yes	2.43306	1.77807	1.16243	1.93664	2.05963
	no	-1.19297	0.18423	0.660695	-0.385954	-2.00233
	no	-1.04692	-0.0207913	-1.07258	0.626202	1.97167
	no	-0.139735	0.486197	-0.645555	0.83653	0.833368
	no	1.47035	1.53477	0.637449	1.6087	1.77463
	no	0.470618	0.754982	0.126276	1.63292	1.02808
	no	-1.11596	-1.72692	-0.26916	0.311665	0.675129
	no	-0.476948	-1.16364	-0.0103247	1.57843	1.0831
	no	-0.236468	-0.816255	-1.31151	-0.591938	-0.0773099
	no	-1.22368	0.605009	-0.371287	0.534739	-0.669808
	no	-0.499466	-0.30317	-0.872188	0.0300665	-0.710545
	no	2.23314	3.01137	1.73942	2.16363	1.0364
	no	-1.11847	-0.684344	-0.883873	-1.07903	0.271051
	no	-0.0715504	0.983823	1.02775	1.06687	0.574582
	no	-1.70746	-0.119884	-0.215419	0.949761	0.0474853
	no	1.25792	1.64068	1.39244	1.62121	1.06364
	no	-0.431934	-0.495877	1.12488	0.847319	0.770224
	no	0.914115	0.496293	0.441321	1.49587	1.6219
	no	-0.443682	-1.06452	0.778142	0.533902	-0.240375
	no	-0.395526	0.368852	0.701149	-0.0264959	0.154657
	no	-1.16137	-0.688054	1.10389	0.557564	0.11257
	no	-0.610293	0.565461	0.795988	0.399314	-0.593537
	no	2.79955	1.78203	1.17169	-0.358516	0.694664
	no	-2.27061	-0.19589	0.687394	0.208647	0.133714
	no	-2.81571	-1.69198	-0.150799	0.695539	0.385676
	no	0.237766	0.0204801	0.781816	-0.625008	-0.529052
	no	-1.11074	-0.251855	1.16117	0.0593689	0.0236994
	no	-0.967667	-0.29682	0.698826	-0.384043	-0.194812
	no	-1.23668	0.228547	1.0869	-0.596964	-0.698575
	no	-0.37594	-0.4711	-0.155694	0.154075	-0.0173634
	no	1.20505	1.95561	1.34728	0.887564	1.37802
	no	-0.501987	0.398768	0.878766	0.225149	0.0755763
	no	-1.146	-1.43789	0.744331	0.470096	-0.66281
	no	1.57448	2.26745	2.17802	1.80035	1.76099
	no	-0.768786	-0.338432	-0.816157	0.150388	-0.293245
	no	-0.0986727	0.668876	0.728288	-0.699761	-0.10974
	no	-0.56487	-0.0654378	0.925985	0.168844	-0.359443
	no	0.184518	0.742271	-0.497617	-0.439629	-0.41564
	no	2.44195	1.7845	1.75162	2.37207	2.27451
	no	-0.929385	-0.70067	0.85136	0.584197	1.3045
	no	1.76366	1.37971	1.46159	1.24901	0.986856
	no	0.0146687	-0.899387	0.157475	0.910736	0.360611
	no	-1.30358	-0.78212	-0.367593	0.357758	0.155404
	no	-0.685147	0.104354	-0.394934	0.475433	0.739609
	no	-2.31065	-1.03299	-0.273205	0.891813	0.479113
	no	-0.0560257	-0.50801	1.0004	0.0739587	-0.884056
	no	-0.650379	-1.8807	-1.14592	0.877412	1.26068
	no	-0.834257	-1.17382	0.671246	0.00545973	-0.514305
	no	-1.32836	-0.543424	1.01647	0.740867	0.355577
	no	0.197948	0.504264	1.32976	0.326243	-0.0983032
	no	1.43683	0.573413	1.07227	0.542202	0.701276
	no	-0.233267	0.295396	-0.20756	0.610499	-1.60461
	no	-0.132665	-0.438664	0.815559	0.576233	-0.857869
	no	-0.553145	0.405545	1.00252	1.00518	-0.201196
	no	-0.561152	-0.286857	0.957118	1.60378	0.17397
	no	-1.83705	-1.09242	-0.693664	0.307707	0.133134
	no	0.228571	0.105226	-0.00367159	1.49582	0.0126729
	no	1.11763	0.867244	1.01404	1.11479	-0.206212
	no	-0.334336	0.833235	1.06278	0.888655	0.659181
	no	1.92545	1.02425	1.62202	1.52873	1.59644
	yes	0.805013	1.21624	1.24239	0.868783	-0.0721198
	no	-1.29925	0.148356	-0.54518	0.743984	-0.449668
	no	-1.26773	-0.0365811	1.0094	1.22286	-0.0593096
	no	-1.0335	-1.05301	-0.107869	0.676249	0.491641
	no	0.266139	-0.195016	-0.21683	-0.429812	-0.3374
	no	-1.35226	-1.44718	-0.638412	0.493825	0.0720746
	no	-0.530889	-1.59663	0.613622	0.153233	0.170586
	no	-0.890854	-1.33615	-0.527115	-0.0750249	0.635812
	no	-0.15156	-0.811178	-1.3293	-1.69118	-0.559588
	yes	1.53823	1.51857	0.00517424	0.731654	0.516446
	yes	2.07849	1.91874	1.54321	1.64512	-2.42607
	no	-0.481485	0.0295337	1.1087	1.07426	0.739527
	no	0.606276	1.18022	0.569145	1.57908	1.42651
	no	-0.691442	-0.142261	0.750073	0.527588	0.180754
	no	-0.00818272	0.349706	0.663133	-0.582261	-0.587546
	no	-1.03523	-0.111427	0.778283	0.420605	-0.120311
	no	-0.474253	-0.576198	0.727821	-0.228096	0.148452
	no	-0.446366	-0.267603	-0.567679	1.48545	0.466761
	yes	3.16898	0.565491	1.49359	1.41941	1.09105
	no	-2.0006	-0.617181	-0.922924	0.243417	0.469821
	no	0.533353	1.72869	1.41991	2.10238	1.67385
	no	-1.73777	-0.4999	-0.515331	0.755745	-0.564099
	no	1.99267	1.1232	1.03946	1.65164	1.24612
	no	-1.08012	-0.0345423	-0.149342	1.04647	0.0925735
	no	0.701421	2.56006	0.716196	0.884307	0.0514356
	no	-0.451575	0.695639	1.07489	-0.142823	-0.158243
	no	-1.52946	-1.0384	-0.118299	0.572335	-0.0555152
	yes	2.48074	1.82306	1.55316	2.00921	2.40924
	no	-1.22012	-0.725073	1.02505	0.660562	-0.146667
	no	-1.13948	-0.237479	0.847807	0.214984	-0.820454
	yes	1.30347	0.607429	1.50158	2.23219	2.50985
	no	0.741487	1.14869	1.43867	1.55245	0.149003
	no	-1.534	-1.22942	0.945844	0.817155	0.567117
	no	-0.839325	-0.935147	-1.31039	0.554582	-0.426438
	no	-1.67201	-0.850153	-0.213827	0.591327	0.321926
	no	-0.534147	0.21427	0.878582	0.349299	-0.394037
	no	-0.631693	-0.558169	0.931201	0.897188	-0.315982
	no	1.40346	1.5245	1.63817	1.53613	1.78714
	yes	-0.460529	0.00993808	0.371313	1.302	-0.0832023
	no	-2.70362	-1.96564	-1.00183	0.655352	0.79619
	no	-1.47711	-1.35002	-0.0370636	0.167288	0.714629
	no	1.61481	0.676073	-0.175051	0.110404	1.67052
	no	2.36021	3.16836	1.75973	2.18697	2.55326
	no	-0.286034	-0.186513	-0.283957	-0.0864964	-0.0824608
	no	-1.05196	-1.30614	-0.741954	0.152285	-0.210898
	no	-0.969222	0.508086	0.809183	0.874431	-0.904539
	no	0.477497	1.12457	1.13001	0.257314	-0.323687
	no	0.781158	-0.108492	1.07397	0.633108	-0.5483
	no	-0.996212	-1.01251	-1.47969	0.568684	1.3731
	no	1.18986	0.932056	1.25812	1.14502	1.09469
	no	-0.287226	0.742327	0.993575	1.31912	-0.967785
	no	-1.25873	-0.747313	-0.520529	0.45606	-0.0512951
	no	-1.22594	-1.06164	-0.351418	0.357663	0.51094
	no	1.14925	0.762401	-0.112965	1.63304	0.833624
	no	-0.330965	-0.371986	-0.846485	0.53737	-1.23508
	no	-0.16153	-1.61293	-0.443183	0.301595	-0.890375
	no	-0.702631	-0.345989	-0.208378	0.737442	-0.369434
	no	-0.80257	-0.805591	0.793942	0.442583	-0.192891
	no	-0.413982	-0.485329	0.818895	0.834478	0.148056
	no	0.543796	0.495125	0.930999	-1.14243	-0.76536
	no	-2.03069	-0.810301	-0.874512	0.420381	0.242873
	no	0.782984	1.357	1.63519	1.03302	-0.10861
	no	-0.453057	0.390807	0.963355	0.588553	-1.27324
	no	1.81774	1.55619	0.367214	0.483703	1.19443
	no	-1.28832	-1.5392	0.707623	0.751322	-0.26051
	no	-1.01197	-0.661948	0.136988	0.991884	0.0735647
	no	1.09478	0.146225	-1.00358	1.1004	2.53059
	no	1.20056	1.34307	1.61044	3.18467	1.73577
	no	-1.67541	-1.22843	-0.477017	1.10235	-0.0244952
	no	1.41652	2.13428	1.67474	0.718979	-0.717097
	no	0.976317	1.47977	-0.192174	1.43584	2.04281
	no	0.25866	0.67505	0.777047	0.410094	-0.524917
	no	-1.48223	-1.06467	-0.318078	0.853799	0.44446
	yes	0.911344	0.159005	1.11113	1.26296	0.678783
	no	-1.66085	-0.0609751	1.26478	1.92581	0.588073
	no	1.08034	1.54508	1.39877	1.55345	1.24097
	no	-0.850859	-0.48892	-0.664201	0.463776	-0.521429
	no	-0.918367	-0.256459	-0.060806	0.796123	-0.155345
	no	0.204069	1.00955	0.505751	2.0075	0.694531
	no	2.06397	2.11201	1.7846	2.93067	1.41292
	no	1.04541	1.27071	1.07782	0.438852	0.825007
	no	-0.510855	-0.681123	-0.155951	0.17368	-0.580534
	no	2.19692	1.72458	1.70473	0.72338	1.37586
	no	-0.472626	-1.29809	0.847013	0.785471	0.246997
	no	-0.918231	-0.797684	-1.2238	0.167008	0.587694
	no	0.361551	1.29468	-0.217234	1.61378	0.418711
	no	-0.0623942	0.930963	1.24701	1.84662	-0.138952
	no	-0.500236	1.55512	1.68485	1.12994	-0.0167366
	no	-0.850823	-0.640546	-0.863384	1.07665	-0.185057
	no	1.47221	1.33817	0.615019	0.991018	0.228095
	no	-0.83335	0.958192	1.08329	0.961442	1.10158
	no	0.32774	0.615336	1.51878	0.182718	0.454069
	no	-1.02547	-0.0911035	-0.157914	0.478581	-0.00536599
	no	-0.201632	-0.82663	0.82821	0.580531	-1.59487
	no	-0.138702	0.185384	0.309501	0.88917	0.485965
	no	-0.410364	-0.24063	-0.411197	0.855577	0.033575
	no	-0.519637	-0.455348	0.999352	1.01174	-0.230406
	no	-0.731218	-0.462558	0.999661	-0.238655	-0.330084
	no	-1.94122	-1.1659	-0.778333	0.410868	0.140376
	no	0.81265	1.52207	1.57304	2.43254	1.89333
	no	-1.25078	-1.24656	-0.156231	0.484712	-0.67818
	no	0.033564	-1.03471	-1.02409	1.08996	0.704263
	yes	1.92542	2.1577	1.67453	2.23592	1.12734
	no	-2.26351	-1.56317	0.70736	0.938856	0.92813
	no	2.35644	2.35669	2.03931	1.94065	2.63567
	no	-0.883357	-1.39986	0.0474889	1.20859	1.0153
	no	0.428405	0.51333	0.0672783	0.93168	0.350748
	no	0.674838	1.83904	1.63649	0.754009	0.925355
	no	-0.44284	-0.473766	-0.164716	0.787296	-0.208015
	yes	0.877267	0.906749	0.129326	2.01494	2.77954
	no	-1.31711	-0.124102	1.04937	0.583333	-1.21907
	no	-1.30686	-0.1769	0.847632	0.828061	0.81941
	no	2.26899	1.64904	0.10921	0.995503	0.68731
	no	1.48536	0.851546	1.46795	1.40271	0.226795
	no	0.802042	1.67334	1.48077	1.21116	1.11345
	no	-3.10503	-1.47079	-0.451665	1.49194	0.803954
	no	0.328503	-0.0805211	0.0843171	0.0919592	-0.101262
	no	0.00758011	0.00691937	1.17982	0.856607	-1.20701
	no	1.96708	1.12996	1.30809	0.479068	1.41191
	no	-0.950775	0.0791727	-0.0332297	0.705615	0.529349
	no	-1.69798	-0.82832	-0.494612	0.932898	-0.449207
	no	1.67774	1.74246	0.826834	0.162964	-2.27969
	no	-1.51043	-0.7031	-0.531318	0.615962	0.508103
	no	-0.602584	-0.311321	0.748333	0.272303	0.346359
	no	-0.0203924	1.19955	1.02716	-0.0754265	-0.745085
	no	1.67255	3.16503	1.92525	2.3471	1.57411
	no	-1.13322	-0.630208	1.08638	0.5157	0.252844
	no	2.09445	1.87994	1.36034	0.908098	0.855896
	no	2.23775	1.94234	1.71117	1.69506	1.63825
	no	-2.06973	-1.64928	0.872946	0.269156	-0.391819
	no	-2.06085	-1.19954	-0.764002	0.720904	0.74651
	no	1.13269	1.58096	0.0488958	1.80273	0.384518
	no	-0.914534	-0.927067	-0.486308	0.559325	-0.190056
	no	2.01248	1.75875	2.11493	1.04176	2.15945
	no	-1.02457	-0.877386	-0.819222	0.403101	0.0140288
	no	0.92283	1.83058	1.21864	1.27632	0.395975
	no	1.63683	1.29617	1.4814	0.376742	0.201395
	no	-1.01389	-0.333594	0.977136	0.105833	0.774774
	no	0.874262	1.18368	1.06373	1.06963	-0.342425
	no	0.965679	0.874219	0.164946	0.674852	0.7814
	no	-1.22737	-0.557415	-1.32882	0.319616	-0.104732
	yes	0.801715	1.24141	-0.289274	1.95446	1.86848
	no	-0.338341	0.45334	-1.5834	0.292313	0.0690807
	no	-0.109216	0.181258	0.783161	-0.206695	-2.53859
	no	0.709461	0.50814	1.03322	0.788457	-0.676794
	no	-1.71947	-1.23849	-0.734976	0.677336	0.339299
	no	0.682658	1.54377	1.3598	1.24599	0.304006
	no	0.127787	-0.270262	0.988292	0.387027	0.12142
	no	-1.02885	-0.290526	-0.623454	0.439753	-0.582615
	no	0.216826	0.4844	1.17492	1.01309	0.79287
	no	-0.543118	-0.107571	0.778081	0.90519	1.27459
	no	-1.12668	-0.917973	-1.32304	-0.0295385	-0.260767
	no	0.36203	0.128292	-0.0871415	0.276233	-1.0964
	no	0.124054	0.236222	-0.397276	-0.19613	0.216781
	no	-0.660293	0.0136874	0.578966	-0.444825	0.350229
	no	-0.504606	-1.15479	-0.757921	0.669872	0.0391883
	no	1.66382	1.42231	0.45833	1.91195	0.716835
	no	-1.33045	-0.640981	-0.664519	0.802587	0.474469
	no	-0.993609	-0.621565	0.927122	0.663989	1.13789
	no	-1.04126	0.357595	0.471385	-0.698127	-1.17307
	no	-1.24092	-1.43693	0.506795	-1.04947	-0.921133
	no	0.607319	-0.629796	1.48382	0.973717	0.73029
	no	0.570593	0.970435	1.66886	1.40094	0.968555
	no	-0.519757	-1.55755	-0.639339	0.169211	1.34968
	no	-0.354973	-0.768522	-0.0125633	0.724244	0.257471
	no	-0.115061	1.14354	-0.756643	0.995372	-0.342954
	no	-0.9859	-1.34615	-0.474339	0.796294	-0.293524
	no	1.02071	1.49042	1.15327	1.64946	0.996595
	no	0.267763	0.159112	-1.43909	-1.82325	-0.591446
	no	-0.928579	-0.424571	-0.171193	0.542677	-0.0216029
	no	-0.0388246	-0.747444	-0.205366	0.528286	0.458841
	no	-0.427511	0.980279	-0.201548	0.362369	-0.0387055
	no	-1.05142	-1.48053	-0.510617	0.618814	0.88181
	no	-0.909974	-0.608093	0.961374	0.666397	0.261592
	no	-0.859633	-0.324434	1.27381	1.24297	0.296658
	no	-1.33513	0.295317	-0.101618	0.0714822	0.486738
	no	0.811766	1.55897	-0.379952	1.35728	1.48931
	no	-1.65387	-1.51506	-0.336405	0.371014	-0.00880038
	yes	1.85124	2.40743	1.66458	2.20878	0.797965
	no	-0.288333	0.0204694	1.13794	0.319679	-0.420385
	yes	1.72105	1.70366	0.649197	1.393	0.292179
	yes	2.68515	2.80519	1.90544	1.992	2.31315
	no	0.406954	1.08229	0.217927	1.19589	1.20208
	yes	1.34159	0.621559	1.54349	1.57258	1.23904
	no	-2.91172	-1.55496	-0.890807	0.563101	-0.174603
	no	-0.824239	-0.0661132	0.113756	1.005	-0.424375
	no	-1.8226	-2.53914	-0.231831	1.18395	0.394375
	no	2.15316	1.37772	0.298628	1.63073	1.66277
	no	2.76488	2.66477	0.814308	2.71369	2.45584
	yes	2.59003	2.34918	1.68459	2.17723	1.17213
	no	-0.72186	-0.746984	0.697664	-0.672397	-1.71651
	no	1.69242	1.11809	-0.0370535	1.81938	1.25358
	no	-1.30482	-0.147692	-0.470207	0.370765	-0.948137
	no	-1.13398	-0.0380603	0.925882	0.183215	-0.0493231
	no	-2.06849	-2.14974	0.909693	0.529542	-0.423527
	no	-0.55052	-0.0948766	-0.123797	1.15638	1.5564
	no	0.454416	-0.170086	-1.44392	-0.395445	0.344163
	no	2.79074	1.33843	1.4956	2.3684	1.10623
	no	-0.905386	-0.856371	-1.19833	0.534546	0.366048
	no	-1.00142	-0.318757	-0.579803	0.978545	0.0991518
	no	1.75831	1.87736	1.01385	0.998095	0.87178
	no	0.830774	0.0839369	-1.0521	0.161602	-0.0972701
	no	0.420445	0.176649	1.18876	0.842604	0.224664
	no	1.65163	0.626782	1.61423	1.86148	0.849832
	no	-1.35507	-0.124761	0.686094	0.620952	-0.842217
	no	-0.775053	-0.709326	-0.529522	0.403995	0.874061
	no	1.79129	1.47479	1.74752	2.41549	2.20797
	no	-0.391253	0.235187	0.851382	0.123484	-0.293859
	no	-0.829437	-0.407244	0.845159	0.315998	0.669465
	no	-0.539496	-0.0236351	1.11357	0.0412001	0.156647
	no	0.29523	0.957852	1.06745	1.97454	0.49348
	no	-1.10169	-0.929547	0.0557935	0.823093	0.49092
	no	-0.948467	-0.788678	0.807183	0.384471	0.000752715
	no	-0.278224	0.668965	-0.48461	1.43657	3.35733
	no	2.43024	2.02761	1.92293	2.29698	2.97577
	no	0.682963	1.84562	1.26344	1.16792	-0.915584
	no	-0.468539	-0.373196	0.689626	0.393639	-0.479353
	no	-0.732262	-0.756359	-0.165521	-0.0369577	-0.00276305
	yes	2.3409	1.91934	1.6356	2.04949	1.54635
	no	1.55642	1.31045	2.14708	1.75	1.64635
	no	1.87642	2.25688	1.58958	2.30476	1.96517
	no	-1.32184	-0.697487	-0.895707	0.761909	0.0183357
	yes	1.72747	2.05032	1.63801	1.48874	1.55926
	no	-0.936237	-1.09832	-0.613521	-0.33619	-0.440137
	no	2.13786	2.07928	1.33775	0.907154	2.10361
	no	0.677059	0.193103	0.529846	2.10083	0.568717
	no	-1.31524	-1.36466	-0.565153	-0.241908	-0.485133
	no	-1.70713	-0.382765	-1.1805	0.843961	-0.333472
	yes	1.66717	1.8905	1.49836	1.95445	0.928431
	no	-1.70477	-1.00632	-0.0980924	1.21605	0.749363
	no	-0.519157	-0.702343	1.22932	0.206893	-0.875918
	no	-0.572905	-0.524398	-0.0443115	0.401691	-0.367023
	yes	1.41178	1.24689	1.59821	1.16031	0.873399
	no	0.58857	-0.0412099	-0.289467	0.73278	1.00791
	no	-0.403315	-0.174775	-0.0971468	0.572848	0.488981
	no	-2.19861	-0.829498	-0.545566	0.173605	0.22669
	no	-2.32612	-1.99422	-0.0634291	0.768781	0.829355
	no	1.46917	1.7393	1.33906	0.776706	-0.416951
	no	1.09125	1.53685	1.44351	1.19576	-0.225738
	no	-0.86987	0.517308	0.921029	-0.539648	-2.41989
	no	-0.288081	-0.118906	0.647259	-0.181542	-0.901988
	no	0.997337	1.202	0.41919	1.18613	0.987632
	no	-1.58561	-1.05403	0.634138	0.0605579	-0.947674
	no	-1.53609	-0.0180318	1.04927	0.980017	-0.658934
	no	0.514784	0.190549	-0.122368	1.18678	0.0815268
	no	-0.512119	-0.319297	0.765362	-0.0331825	-0.815313
	no	-0.478672	-0.857746	-1.40238	-0.281124	0.0966668
	no	0.559374	1.31082	1.1938	1.75093	0.495962
	no	0.0721693	0.979184	0.890261	0.502066	1.39634
	yes	0.531582	0.575785	1.55963	1.7398	-0.320275
	no	0.422851	-0.764613	-0.142525	0.0781267	-0.0471696
	no	-0.406133	-1.86318	-1.11204	0.624302	0.201625
	no	-0.41143	-0.607971	-0.920023	0.998552	0.767647
	no	0.470498	1.49912	1.39428	1.94275	-1.40578
	no	1.52497	1.04262	1.71738	2.14251	0.572461
	no	-0.0917098	0.497768	1.14184	2.30525	1.2186
	no	0.141447	0.0932498	0.820012	0.309826	0.548421
	yes	1.95724	1.94181	1.96086	2.6691	1.50737
	no	3.9602	1.86759	0.0302377	1.25435	2.62022
	no	2.68667	2.11705	0.350746	1.47951	0.797571
	no	-0.188309	0.951807	-0.225633	1.35963	1.17192
	no	-0.0928981	-0.166796	0.908236	-0.0711973	-0.620437
	no	0.013654	0.207674	0.293628	2.21381	1.58957
	no	-0.204764	0.709483	1.16326	0.389336	-0.465826
	no	-0.607639	-0.429153	1.15273	0.753133	0.403277
	no	-0.486999	0.791141	-0.788105	1.05388	0.0102197
	no	-0.933253	-0.123409	-0.35064	0.464158	0.898198
	no	-0.906238	-0.592322	-0.873377	0.739032	0.495182
	no	-0.924324	-0.302501	0.826151	0.685504	0.0452179
	yes	2.10512	1.48681	1.98807	2.4716	1.00813
	no	1.06769	1.38358	0.338676	1.98522	1.45778
	no	-1.06836	-0.101532	-0.172356	0.114402	0.0635378
	yes	0.192085	0.924241	1.34622	0.967455	1.14801
	no	1.39061	1.07629	1.3622	1.21268	1.47524
	no	-0.776084	-0.64328	0.85781	0.176041	-1.28273
	no	-1.2941	-0.927469	-0.283526	-0.177625	0.00460945
	no	-1.26634	0.0339261	1.14172	1.06851	0.362383
	no	0.980448	1.67488	1.12957	0.797468	0.733375
	no	0.553161	0.972591	-0.781835	0.0759413	1.67277
	no	-0.547436	-0.829278	0.905602	0.110379	0.187157
	no	-0.907736	0.725304	0.0286948	0.858771	0.40867
	no	-1.4745	-0.530163	-0.594965	0.578526	0.114159
	no	-0.817557	-0.835433	0.809895	-0.308109	-0.391154
	no	0.904117	0.553287	0.2124	1.29289	1.10366
	no	-1.2401	-1.07097	0.951795	1.46356	0.106601
	no	-0.257042	0.168673	1.16722	0.908838	0.200116
	no	1.7272	1.85485	1.58938	2.02479	1.76532
	no	0.115485	0.499799	1.06911	1.14069	0.349535
	no	-1.357	-1.43831	-0.890814	0.616788	1.17574
	no	1.4201	1.70969	1.51829	1.97671	1.58979
	no	0.0632741	1.44152	1.2083	1.33555	0.51669
	no	0.747047	1.60547	0.526311	3.22976	2.79611
	no	0.507897	-0.102709	0.682488	-0.326885	-0.388664
	no	2.019	2.47269	2.04834	2.33107	1.30341
	no	-0.937626	-0.826448	-0.85746	0.215491	0.330654
	no	-1.32734	-1.27764	0.806868	-0.50227	-0.684873
	no	-2.14097	-0.88302	-0.468587	0.526446	1.01045
	no	-0.508814	-0.815993	-1.0476	-0.0689507	0.272891
	no	-1.54032	-0.910852	-0.584032	1.07132	0.00189063
	no	1.06418	1.78323	0.602239	1.70297	1.92194
	no	-0.514868	0.349931	-0.150709	0.996437	0.353118
	no	-1.00229	1.01848	1.41888	0.558597	-0.379669
	no	-0.295396	0.594247	-0.0213599	0.259152	0.241137
	no	0.356259	-0.616678	0.967664	-0.0752539	0.389504
	no	1.93255	1.24537	0.547533	0.503078	1.80141
	no	0.421489	1.12277	0.290691	1.16192	1.70959
	no	-1.67658	-1.27438	0.736814	1.02796	0.283239
	no	-1.0011	-0.830097	-0.131829	0.889854	0.942781
	no	-1.40031	-0.888434	-0.79533	0.536428	0.476302
	no	-0.269406	-0.490127	0.938924	-1.13257	-0.622618
	no	-1.79047	-0.920483	-0.716669	0.449042	0.680503
	no	-1.69235	-0.562978	0.973218	0.3573	0.261778
	no	-2.6389	-1.56317	-0.754107	0.596457	0.487734
	no	0.996057	0.00648485	-0.590679	0.807077	-0.214537
	no	2.50539	2.26404	1.07187	2.27601	1.83493
	no	2.01385	1.21891	1.37719	1.15225	1.48404
	no	-0.229529	0.199765	1.24567	0.936943	0.172892
	no	-1.46064	-0.964025	0.801164	0.437636	-0.0992799
	no	-0.680559	-0.225801	0.759918	0.854745	0.536235
	yes	2.24126	2.54835	1.35233	2.24019	2.2675
	yes	-0.109871	0.959541	-0.163538	1.46435	1.69166
	no	1.41601	2.25891	1.69128	1.44862	2.15578
	no	0.120892	-0.432139	0.865156	-0.22671	-0.352001
	no	-0.143207	0.361105	1.00359	0.40412	-0.371541
	no	-0.320268	-0.131431	0.0341364	-0.262389	-0.304146
	no	-0.837442	-0.9778	-0.887914	0.395278	-0.182689
	no	2.04604	2.06612	1.90006	0.890064	1.33722
	no	-1.81369	-0.752055	0.564153	0.367349	-0.150724
	no	-1.06728	-1.08159	-0.435131	0.919202	1.11574
	no	1.50659	0.725719	1.65529	1.85154	3.27762
	no	0.805974	0.434534	-0.749631	0.398212	1.05666
	no	1.22376	0.801376	1.69087	2.70665	2.02667
	yes	0.628478	1.52259	1.50556	1.88216	1.38152
	no	0.510019	-0.0086025	-0.347724	1.36169	0.383594
	no	0.531331	0.441805	-0.616848	1.48831	-0.038534
	yes	2.85547	1.88674	1.68966	1.89818	2.03606
	yes	0.932292	2.13718	1.41445	1.70719	0.685274
	yes	0.0930008	1.35954	1.23282	1.25581	1.04289
	yes	2.32979	1.90533	0.339622	2.05029	2.30741
	no	-0.372675	-1.19351	1.07411	0.738878	-0.56705
	no	-1.27237	-0.576752	0.740932	0.392351	-0.399294
	no	-1.14154	-0.560456	-1.58824	0.701119	1.05169
	no	0.226704	1.18244	-0.06522	1.6759	-0.725943
	no	0.90905	1.50438	1.41908	1.77204	1.25391
	yes	2.00391	1.25237	0.893409	0.323129	0.387381
	no	-0.957779	-0.780519	-0.9887	1.20071	0.370835
	no	-0.599865	-0.256549	-0.318085	-0.291683	-0.801788
	no	-0.890222	-0.574359	0.935623	1.43802	0.0247976
	no	1.5767	2.33681	0.883174	1.9595	1.08418
	no	-0.802004	0.408001	1.0195	0.547453	-0.140191
	no	-0.602864	-0.908669	0.831213	0.809731	0.193814
	no	-1.3432	-0.590165	-0.495079	0.671674	1.25
	no	0.520495	0.1697	0.991813	0.237349	-0.832686
	yes	2.21566	2.09952	1.59469	1.80902	1.48399
	no	0.118305	0.144532	0.884504	-0.540179	-0.0226353
	yes	1.35367	2.35223	1.42479	0.708618	1.15375
	yes	2.17682	2.53002	1.7697	1.26987	1.31829
	yes	1.59278	1.66965	1.09745	0.80652	0.0582323
	no	-0.477034	0.0431769	-0.183882	-0.524111	-0.295835
	yes	3.13171	1.84031	1.35071	0.918537	2.0234
	yes	0.350252	1.15212	1.05214	0.257972	-0.407879
	yes	2.32627	1.40156	1.74782	1.59925	1.8652
	yes	0.987371	1.04143	0.986511	-1.13799	0.266668
	no	-1.45344	-0.236203	-0.646383	0.188477	-0.329175
	yes	1.28654	2.0581	1.41484	1.23172	1.51299
	no	0.47527	0.471715	1.0484	0.5309	-0.79088
	no	-0.166364	-0.0704663	0.762445	-0.489891	-0.321823
	yes	-0.266438	0.486539	0.111929	-0.212438	0.560698
	yes	1.35558	1.13758	1.08758	0.645502	-0.300089
	no	1.24261	0.861268	1.04168	0.738582	-0.840088
	yes	1.01022	2.65506	1.70105	0.771829	2.16691
	no	-0.32026	0.0467922	0.725657	-0.74737	-0.849081
	no	0.191132	-0.123917	0.690795	-0.630617	-0.380981
	no	-0.401617	0.466567	0.709942	-0.112093	-0.509485
	no	0.711267	0.413162	1.07011	0.470269	-0.371335
	no	0.0790678	-0.00124259	0.787317	0.269986	-1.58035
	no	0.305492	0.971072	1.02734	-0.378965	-2.9474
	no	0.347512	-0.30595	-1.02461	-0.533294	0.485081
	yes	0.89013	0.38834	1.19981	-0.910089	-2.24472
	yes	3.39703	1.43368	1.64402	1.52416	0.756908
	no	0.102578	-0.580333	-0.304125	0.087507	-1.04712
	yes	2.54237	2.34478	1.2241	-0.232564	0.641389
	no	-0.249664	-0.506825	0.443793	-0.929174	-1.24889
	yes	3.08019	1.62715	1.55296	1.37692	-0.793823
	no	-0.461533	-1.12703	-0.315286	0.387154	0.68891
	yes	2.516	3.44371	1.90199	1.78533	2.97541
	no	-0.17115	0.0861764	-0.0858494	0.327402	-0.407004
	yes	1.81724	1.76583	1.53161	0.213292	-0.91153
	yes	2.58778	2.33787	1.31534	0.65414	0.394437
	yes	2.53209	2.41248	1.55991	1.16335	0.751724
	no	1.06374	1.05658	1.17049	0.741046	0.186602
	no	0.697143	-0.377453	-0.37947	0.556764	0.83686
	yes	1.68434	1.30756	1.28778	-0.342594	1.45018
	yes	1.17085	1.14011	1.35548	1.00283	0.625283
	yes	1.98131	1.79093	1.44478	1.57272	2.2352
	yes	2.0283	2.10743	1.67496	0.762679	1.9826
	yes	2.99997	2.3296	1.40886	0.785198	0.510679
	yes	2.46472	3.56019	1.14915	0.189595	0.180657
	no	1.0713	1.46009	1.68765	2.78909	0.253838
	no	1.09343	1.00345	1.15974	0.278439	-1.28903
	no	-0.835006	0.34362	0.75635	-0.339299	-0.59167
	no	0.292054	0.476209	-0.0509285	0.573247	-0.529744
	no	-0.162517	0.545129	0.952891	-0.126474	0.333448
	yes	1.43334	1.77781	1.09621	1.13306	0.675005
	yes	0.295636	0.900208	-0.255782	0.595875	0.467174
	yes	2.55687	2.05724	1.79853	1.43213	0.0848079
	no	-0.178498	-0.0278469	-0.827255	0.415336	-0.0832338
	yes	2.32604	2.76478	1.7679	1.23413	2.43802
	no	0.166311	-0.600335	1.00923	0.290968	-0.603785
	yes	2.61341	2.92664	1.36152	1.3094	1.8637
	no	-0.0863069	-0.93134	0.967578	-0.172652	-0.286295
	yes	0.920698	1.8739	2.18055	1.626	1.58855
	yes	1.54617	1.9186	1.33774	0.75499	-0.177979
	yes	3.28438	1.32524	1.37465	-0.0569726	-0.0349356
	yes	1.98083	3.46606	2.02099	1.55017	0.834503
	no	-0.521672	0.823082	0.0687742	0.255352	0.776001
	yes	0.791294	0.928258	-0.458989	-0.624612	-0.139622
	yes	1.57498	2.00922	1.38106	1.39744	0.00446543
	no	-0.0793429	0.327592	-0.949897	0.517259	0.326586
	yes	1.68139	1.4732	1.55142	0.796871	-0.0197007
	no	0.702079	0.452799	0.632572	-0.686305	-0.674886
	yes	3.07802	2.83401	1.8151	1.71719	2.96438
	no	0.113531	0.0119272	-0.709214	-0.158815	-0.0393495
	no	-0.831393	0.454883	-0.56849	0.0421035	-0.302727
	no	-1.25431	-1.50447	-0.624354	-0.26231	0.111008
	yes	1.78635	2.3136	1.63545	0.949974	0.26421
	yes	0.775602	1.64467	1.54849	0.842135	-0.412095
	yes	3.4443	3.94239	2.30327	2.28604	0.959076
	no	-1.34706	-0.325275	0.771103	-0.740643	0.134295
	yes	2.79681	2.00349	1.28618	0.968556	-1.48643
	no	0.00821842	0.18514	0.625884	-0.00229296	-0.371654
	no	-0.793444	0.0539455	-0.230033	-0.444862	-0.354784
	no	-0.64799	-0.552607	-0.350717	-0.205368	0.321541
	yes	1.17751	2.57224	1.69117	1.22047	-1.50027
	yes	1.75966	2.05789	1.431	1.10282	1.94805
	yes	1.78506	2.1586	1.13618	0.598045	0.233449
	no	-0.395669	0.203687	-0.459667	0.731521	0.525983
	yes	3.58016	3.65263	2.03153	1.43343	2.26998
	yes	1.72952	1.61345	1.55204	-0.155854	-1.41199
	yes	1.69053	2.14675	1.70643	1.02149	-0.803501
	yes	1.05992	1.79907	1.0434	-0.0663983	-0.181635
	yes	1.61913	2.03242	1.23438	0.920321	0.417341
	no	0.387215	-0.0919832	-1.3708	-1.22789	-1.46892
	yes	1.91286	2.34905	1.48263	0.640443	1.20186
	no	-0.488543	0.458613	0.997514	-0.416966	-0.715939
	yes	2.42277	1.65665	1.61615	1.13979	1.36134
	yes	3.07834	3.01496	1.6956	1.66929	0.467165
	no	-0.106286	1.00446	0.700672	-0.168238	0.31763
	yes	0.660752	0.844137	0.892799	-0.634712	1.35253
	no	-1.73144	-0.664362	-0.554152	-1.08464	-0.958336
	yes	1.56008	2.21237	1.76948	0.450048	-0.245583
	no	2.86726	1.88586	0.360648	1.0455	0.696992
	no	-0.0762012	-0.989517	0.723649	-0.29832	-0.871059
	yes	1.45568	2.30572	1.20316	1.0931	0.914479
	no	-0.399861	-0.717345	-0.385714	0.168828	-0.442387
	no	-0.0261808	-0.0510277	-0.145171	0.11163	-0.713702
	yes	1.15678	1.35767	1.34355	0.0626881	0.438787
	no	0.370218	-0.406023	-0.775366	-0.578746	-0.870777
	no	1.48604	0.604329	1.14876	-0.16585	-0.0943172
	no	0.41915	-0.175789	-0.177744	-0.68586	0.655884
	yes	1.7189	1.77	1.35944	0.820994	1.56134
	no	-0.436842	0.570819	-0.140485	0.0316845	-0.735553
	no	1.29408	0.406705	0.900457	1.33935	-0.708479
	yes	2.7142	2.93209	1.67903	0.493963	1.25612
	no	0.0812296	-0.236971	0.797501	-0.0946261	0.292493
	yes	1.01328	2.24103	1.83054	0.718498	1.41196
	yes	1.88776	1.61983	1.31976	1.16662	1.05361
	no	0.889718	0.381244	-0.982731	-1.27732	-1.5732
	yes	2.44757	1.82968	1.63533	1.05318	-0.413341
	no	0.991527	0.412752	1.2488	0.779435	0.268366
	yes	2.74947	1.65953	1.40339	0.724734	2.23807
	no	0.18839	-0.889182	0.734039	-0.810669	-1.4074
	yes	0.509199	0.135772	-0.470472	0.553614	0.198213
	no	-0.424053	-0.243046	-0.612061	-0.247665	0.176956
	no	0.957836	0.465215	1.05837	0.968431	-0.0925652
	no	0.114156	0.771853	0.725036	-0.323809	0.587047
	yes	3.5396	2.28131	1.32671	1.31988	1.55688
	yes	1.81978	2.49671	1.71799	1.53068	0.668762
	no	0.875987	0.539774	1.14785	0.326822	0.285701
	yes	1.92634	2.3747	1.58108	1.68742	1.28515
	yes	1.80372	2.13433	1.39422	1.25567	0.67205
	no	0.398966	0.329819	1.32566	1.40561	-0.366638
	yes	0.22657	0.568018	0.840104	-0.435426	-0.334994
	no	1.96864	0.822619	1.13661	-0.0529238	0.795751
	yes	2.42879	1.77285	1.43141	0.833427	-0.747174
	no	0.621572	1.25353	0.835456	-0.159438	0.902884
	no	-1.1541	-0.119336	0.477998	-0.699153	-0.368769
	no	0.148167	-0.0495623	0.662108	-0.924595	-0.761424
	yes	0.97318	1.07956	0.766422	0.698435	-0.213775
	yes	1.08022	0.448085	0.959394	-0.0746517	-0.0151556
	no	1.905	2.17342	1.43182	1.1093	0.385301
	yes	0.895305	1.35144	1.5319	1.11822	0.520621
	yes	1.45472	2.41397	1.38374	1.44987	0.595519
	no	0.926363	1.25771	1.22899	0.899609	0.543363
	yes	2.1688	1.37276	1.37245	0.804827	-0.0957378
	no	0.684401	0.920956	1.08878	0.973385	-0.733531
	yes	2.98109	2.6448	1.22462	0.858625	2.74194
	no	-0.452827	-0.439842	0.659795	0.0347614	-1.49943
	yes	1.78631	2.12649	1.25203	0.993302	0.404793
	yes	1.45968	1.67947	1.23132	0.448107	-0.298514
	no	1.43681	1.20117	1.19249	0.657247	-0.945029
	no	0.396168	0.805929	0.83418	0.352548	-0.655078
	yes	3.26733	1.64674	1.52335	1.03703	2.48529
	no	-0.910461	-0.352636	-0.983632	-0.137018	-0.00495621
	yes	2.35087	0.909776	1.29924	0.405258	-0.478191
	no	0.365334	0.0998531	0.503434	-1.29165	-0.65601
	no	0.561956	0.175784	1.17129	1.20325	0.174827
	no	0.215143	0.0783141	-0.710881	0.326702	-0.369802
	no	-1.36915	-0.66636	-0.368493	-0.048464	-0.196494
	no	-0.656421	0.175961	0.874325	0.236964	-0.690625
	no	0.439736	0.340291	-0.169593	0.221573	-0.324131
	no	-0.379789	-0.0259187	0.876738	0.0608184	0.40441
	no	-1.14554	-0.0288966	-0.140205	-0.361107	0.276348
	no	-0.0890275	-0.0909124	0.786227	0.267523	-0.717893
	no	-0.78751	-1.32049	-0.33329	1.82419	0.13023
	yes	1.0409	1.85424	1.71933	0.940122	2.42535
	yes	2.64901	2.84699	2.06063	2.47204	1.17731
	yes	1.82088	1.866	1.693	1.16785	2.4277
	no	1.81073	0.949367	1.06668	0.356827	-0.550672
	no	-1.01676	-0.193663	-0.412633	0.28736	0.50442
	no	0.595332	1.08452	1.2032	-0.162772	0.400228
	no	-0.493591	-0.649848	-0.671369	-0.062745	-0.726134
	yes	3.25725	1.17476	0.811583	-0.575706	-0.176404
	yes	0.877087	0.406977	1.41196	0.855576	1.42289
	yes	1.6612	1.72321	1.05939	0.506681	0.660984
	no	-0.0915749	0.733757	0.807149	-0.2599	-0.447874
	no	1.49213	1.4805	1.33114	0.811623	-0.431996
	yes	2.65691	2.71319	1.64708	1.09891	1.75015
	yes	2.53764	2.54895	1.56845	1.30235	1.61758
	yes	1.86659	2.60127	1.52677	1.03608	2.00621
	no	-0.587326	-0.195235	-0.758453	0.0829162	-0.295401
	yes	2.71948	2.2671	1.77478	1.41922	1.70103
	no	-0.549622	0.396568	0.796556	-0.0140488	0.296139
	yes	1.47911	1.10844	1.46335	1.02269	0.688745
	no	-0.417632	0.126718	-0.430554	-0.736267	-0.454321
	yes	1.25384	0.657381	1.13206	1.28518	-0.625173
	yes	1.02422	1.68377	1.17795	0.0248104	-1.09697
	no	0.875243	1.02411	1.2516	1.38841	0.307382
	yes	2.7208	2.44334	1.3064	0.633245	1.47144
	no	0.599242	0.876664	1.08239	0.586532	1.1378
	no	0.0139023	-0.199326	-0.221812	0.369049	-0.528791
	no	1.62924	1.70025	1.67714	1.23131	1.99283
	yes	1.57919	2.10339	1.35998	0.280254	0.573267
	yes	1.64596	2.28045	1.74291	1.37958	2.07923
	yes	2.89551	2.51484	0.894318	1.31624	0.817266
	yes	3.46935	3.71874	1.71324	1.64215	0.485618
	no	-0.264683	0.31892	-0.483137	-0.0288703	-0.0200634
	no	-0.803844	-0.246675	-0.638987	-0.17864	-0.198102
	yes	1.36169	2.04114	1.31584	0.617042	0.30662
	no	-0.446572	-0.229353	0.0589726	0.307153	-0.16229
	yes	2.01576	1.43272	1.2336	0.371998	0.324369
	no	0.45163	1.26359	1.68922	0.862116	0.0158385
	yes	3.03638	3.13002	1.73931	1.59426	0.411823
	no	0.633013	-0.0789294	0.937925	0.339954	0.263416
	no	-0.786655	-0.59637	0.13375	0.0841988	0.453135
	yes	2.54569	2.93167	1.95016	1.9158	1.02892
	yes	2.41939	3.6917	1.61537	2.23629	1.22552
	no	1.0177	0.105794	0.617163	-0.972145	-1.10695
	no	1.56062	1.19826	1.31439	1.00074	-0.8775
	yes	2.91687	2.27764	1.74112	0.629764	0.87879
	no	0.928838	0.668423	1.05123	0.286901	-0.621134
	yes	2.73492	2.62906	1.64264	1.27037	1.51268
	yes	2.21749	1.18643	1.38941	-0.229496	0.604157
	yes	0.738988	0.559253	1.37525	1.09956	0.31722
	yes	1.72366	1.98617	1.54286	1.42755	-0.373666
	yes	2.16146	1.94711	1.76754	1.09155	0.45338
	yes	1.71574	1.56793	1.80886	0.683259	-1.72669
	yes	0.595082	1.36911	1.27341	0.249767	0.0216394
	no	-0.00459255	1.14232	1.00968	0.778594	-0.355955
	no	0.721263	0.400041	0.625581	-1.8252	-1.2384
	yes	1.26517	2.94481	1.49857	0.239232	1.69328
	no	1.35656	1.13623	1.2531	1.2981	0.489412
	yes	2.35887	3.07072	1.57929	0.66483	0.278269
	yes	2.49536	3.14449	2.16843	1.24572	1.85988
	yes	1.302	1.32316	1.25901	0.998389	2.18417
	no	0.14569	0.271039	0.809343	0.325044	-0.329243
	yes	0.966674	0.283998	1.16623	0.763321	-0.37517
	yes	0.388107	2.78259	0.865993	0.81659	-0.323571
	yes	3.11393	2.28155	1.84854	1.49438	-0.499931
	no	-0.307298	0.33778	0.825639	0.60945	-2.29593
	yes	3.03183	4.29772	1.81775	1.8429	2.40169
	no	-1.09897	0.252654	-0.661299	0.312247	-0.235429
	yes	1.40202	1.41247	1.11181	0.750273	2.23876
	yes	1.55523	1.469	1.69121	1.10724	1.79139
	yes	1.06445	0.234434	0.895923	-0.116669	-0.526299
	yes	1.14442	1.63199	1.53601	0.856356	1.88057
	yes	2.44833	2.73609	1.77892	1.57707	0.931023
	yes	-0.221173	0.126667	0.386708	1.16467	1.31312
	no	-0.0822391	-0.258236	-1.29148	0.200872	-0.498397
	no	-0.0628826	0.158423	-0.100148	-0.123521	0.185818
	yes	2.99003	1.98796	1.79733	0.816248	0.213092
	yes	1.90319	2.74296	1.79666	-0.00829627	-0.0400012
	yes	1.45055	1.9294	1.31561	-0.536712	0.360639
	no	-0.173118	-0.174891	0.456917	-1.33797	-1.30081
	yes	2.46624	2.43976	2.16733	2.28722	4.34977
	no	0.069158	0.00442054	0.996453	0.716012	0.308123
	no	0.444703	-0.044464	0.681252	-0.0749713	0.873617
	no	-0.896718	-0.384138	-0.33345	0.507728	0.146759
	no	-0.766672	-0.612849	0.568265	-0.684374	-0.279669
	yes	1.72298	1.93936	1.59674	0.549565	2.03285
	no	0.29373	1.54546	1.21998	1.00075	-0.818818
	no	1.25258	1.42774	1.53801	1.2632	-0.337587
	no	-0.0864996	-0.197418	-0.356799	1.17002	-0.341551
	yes	2.40633	2.01334	1.78684	1.43802	1.5311
	yes	1.7383	2.38637	1.34411	0.518801	0.848648
	yes	0.98431	0.593777	1.42981	0.930021	0.469767
	no	0.23547	-0.136019	-0.806805	0.462062	0.334737
	no	-0.182509	-0.700501	-0.547002	-0.176204	0.406537
	yes	0.761291	1.28014	1.07406	0.0219315	0.434332
	yes	3.36179	3.57919	2.01961	2.50349	3.09735
	no	-1.02871	0.396802	0.466882	-0.0586696	-0.962773
	yes	-1.49475	-0.81551	-0.330484	-0.509433	-0.435493
	yes	1.77006	1.68925	1.24397	0.749266	0.087956
	no	0.0961186	0.724878	0.73857	-0.00629318	-0.792869
	yes	2.21988	2.93607	1.0918	1.11371	1.75949
	yes	2.43473	2.85774	1.56826	1.82227	0.910179
	no	-1.27271	-0.758439	-0.977794	-0.876059	-0.431748
	yes	1.82459	1.58502	1.28763	0.935087	1.31474
	yes	3.66931	2.27504	1.54512	0.744522	-0.255691
	yes	2.33688	1.9057	1.96931	2.01461	2.23798
	yes	-0.0123285	0.844743	-1.04551	0.282326	-0.501981
	yes	0.113101	0.422781	1.15859	0.328129	1.09864
	no	2.19947	2.43901	1.4099	1.31421	-0.08824
	yes	1.77072	2.11368	1.79745	0.246426	0.882199
	yes	1.61198	1.63915	1.38894	0.287626	-0.173085
	no	-0.601102	-0.805028	0.680045	-0.42363	-1.30687
	yes	2.41808	1.83742	1.66823	2.74011	2.88538
	no	-0.707994	-0.347061	-0.814424	-0.0633235	-0.379625
	no	-0.433513	-0.18535	0.0478838	0.524863	0.984838
	yes	1.82074	1.51918	1.09699	0.565082	0.165476
	yes	1.11818	1.32	1.5646	0.834467	0.854236
	no	-0.348242	0.0449956	0.875577	-0.529517	0.396418
	yes	3.53836	2.35662	1.85751	1.2044	3.20648
	yes	0.918713	1.52134	0.713163	-0.119457	1.01017
	no	0.0733762	-0.0774777	0.86917	-0.453856	-0.158512
	yes	1.58157	2.10766	1.27434	0.460873	-1.60542
	no	-0.720649	-0.545512	-0.269403	-0.0528164	-0.794245
	yes	0.465427	1.18042	1.07689	1.40688	1.09015
	no	1.46111	0.777572	1.18442	0.8445	0.78803
	no	-0.536651	0.49764	0.713253	0.297694	-0.3146
	no	0.0326187	0.13537	-0.228071	-0.196013	-0.350591
	no	-0.0987915	-0.0526351	0.749394	-0.222806	-0.100512
	no	1.51419	1.45486	1.10483	0.250684	-1.2235
	yes	1.65429	2.0517	2.08198	1.35682	-0.910577
	yes	1.53213	1.90917	1.42026	1.53537	0.103324
	yes	2.11038	1.79659	1.21999	1.33071	1.08977
	yes	1.37138	1.8197	1.82257	1.28178	2.18903
	no	0.433696	0.645631	0.858796	-0.312634	0.494352
	no	1.30214	1.00191	1.25617	0.708449	0.883489
	no	-0.32395	0.591755	-0.561318	0.535335	0.469753
	no	-0.153268	0.951902	0.847317	-0.484924	-0.638215
	no	-0.115284	0.255698	0.803553	-0.259002	-0.712553
	no	-0.604215	-0.162968	0.556563	-0.310694	-1.16375
	yes	3.11034	2.37962	1.87725	2.05226	0.773537
	yes	0.78472	1.03056	1.22228	0.494914	-0.405908
	yes	1.66079	1.73194	1.2095	-0.533813	0.293127
	no	-0.774872	0.180034	0.684565	-0.42072	-0.197001
	yes	3.0395	2.32384	1.24693	1.23022	1.17322
	no	-1.11867	0.210583	-0.283025	-0.268362	-0.517048
	yes	3.02133	2.12087	1.81934	0.894445	1.26963
	yes	0.647975	1.33309	1.04501	0.130066	0.279701
	yes	0.664348	1.00692	0.157768	1.95183	1.08217
	yes	1.96133	2.3782	1.23194	0.869283	1.30335
	no	-0.0355442	0.583732	0.826146	-0.731732	-1.30973
	no	0.592318	-0.043325	0.769752	-0.855243	-0.896795
	yes	0.689861	0.873648	0.979068	0.477238	0.611275
	yes	0.837556	1.15451	1.44082	1.19025	0.112414
	no	-0.243553	0.412795	0.730111	0.40925	-0.18446
	no	-0.755385	-0.314198	-0.128394	-0.519207	0.243353
	no	0.0268927	0.518253	0.720644	-1.64457	0.270925
	no	1.86931	1.80983	1.37928	1.1432	1.14349
	yes	3.77144	2.33796	1.25498	1.08901	1.67805
	no	1.60097	1.60269	1.24029	1.27839	-0.1488
	yes	1.2589	1.52714	1.19967	0.753927	-0.364839
	yes	1.93613	1.39652	1.52229	0.722973	1.75227
	no	0.527741	0.639324	1.19256	1.20774	0.33349
	yes	1.3049	0.552325	0.347586	2.24602	-0.426993
	no	0.442999	1.1351	0.78344	-0.527676	-1.09397
	no	-0.0551937	-0.105801	0.692711	-0.543665	0.654428
	yes	1.61179	1.52986	0.939002	-0.370574	0.876635
	yes	1.60001	1.81968	1.32727	0.95319	1.77577
	yes	1.28479	0.498739	1.13055	-0.988226	1.11251
	no	-0.862774	-0.0714426	-0.582669	-0.673452	-0.56152
	no	-0.503724	-0.709893	0.653591	-0.517452	0.068921
	yes	1.67557	2.01358	0.972669	-0.373027	0.0854069
	no	-0.297647	-0.204174	0.546689	-0.861289	-1.06796
	no	0.431517	0.451648	0.800943	0.142657	-0.35661
	no	-0.683002	0.294144	-0.96489	0.404578	-0.0401621
	no	-0.977521	-0.182973	-0.0362529	-0.0653421	-0.581909
	no	0.102936	0.0645807	-0.309884	0.530875	0.136152
	yes	1.91509	3.01904	1.60622	0.898548	1.19063
	yes	2.41981	1.94779	1.43489	1.22756	2.01834
	yes	1.58415	1.39263	1.23395	0.912675	0.366308
	no	-0.797884	-0.541582	0.770193	0.846225	0.34658
	no	0.312698	0.0417261	0.812821	0.606638	0.302342
	no	1.39161	1.29338	1.46008	0.688134	0.0885582
	no	0.519882	0.898341	0.89317	0.0215461	0.327174
	yes	3.28039	2.64075	1.7258	1.81063	1.17849
	no	-1.21539	-0.769689	0.948234	0.338033	-0.0538384
	no	0.256796	-0.215369	-0.579021	0.567235	-1.61323
	yes	1.78386	1.83308	1.65033	1.23614	1.21941
	no	0.0588716	0.0769149	-0.338407	-0.229661	-0.573496
	yes	1.93617	1.56963	1.3342	1.10083	-0.797549
	no	-0.368348	-0.333933	-0.653171	-0.107978	0.0321532
	yes	1.1479	1.60976	1.33013	1.60767	0.894767
	no	0.685619	0.659074	0.818261	0.646473	-0.203778
	yes	3.42033	1.51959	1.24931	1.14257	1.55447
	no	1.00951	1.33213	1.31117	0.590627	0.40752
	yes	1.5494	1.75591	1.39099	0.34787	1.14348
	no	-0.258218	-0.700373	-0.738622	0.253086	-0.526166
	no	-0.454558	-0.756052	-0.0531315	-0.488988	-0.532995
	no	0.67315	0.928692	0.96001	0.164785	-0.641941
	yes	2.70806	1.32184	1.43781	0.467006	3.07954
	yes	1.72766	1.61062	1.69145	1.12438	1.46483
	yes	1.02101	2.34372	1.74969	1.40927	0.800861
	yes	1.31332	0.897208	-0.114204	0.363932	-0.493126
	no	1.09336	0.153568	1.07665	0.583366	0.238987
	no	-0.636014	0.751686	0.687426	-0.0127917	-0.2674
	yes	1.99414	1.09443	0.985085	0.442165	-0.455505
	no	-1.08401	-0.514049	0.695332	-0.273233	-0.225104
	no	-0.445562	0.516743	0.737334	0.125856	-0.235926
	no	-1.72715	0.291474	-0.245724	0.0426223	-0.288732
	no	-0.421412	0.358312	-0.250304	-0.199844	-0.684312
	yes	1.0486	1.54085	1.25523	0.548412	0.128289
	yes	0.0890586	0.0119289	0.865138	-0.798216	0.741925
	yes	1.22693	2.95679	1.36932	0.638018	0.161938
	no	-0.655339	-0.936231	-0.286019	-0.220211	-0.925797
	yes	1.88646	3.2053	1.81458	1.14893	0.197193
	no	-1.01815	-0.489066	-0.174145	-0.477292	-0.425046
	no	-0.469917	0.163953	0.551752	-0.697846	0.419661
	no	-0.389792	-1.02066	-0.337712	-0.74142	0.0767473
	yes	2.25844	1.63089	1.35448	2.22794	0.390468
	yes	1.94209	2.12561	1.31696	0.746708	0.174975
	yes	1.09053	0.76577	1.66857	0.278636	1.27755
	no	0.0840191	0.283925	-1.062	-0.691427	-0.575077
	yes	1.65986	1.64076	1.39111	0.652058	-0.136505
	no	1.19108	0.718803	0.157738	0.317996	-1.22569
	no	0.321543	0.982665	1.09983	1.21917	0.123202
	yes	2.05345	2.48432	1.28366	1.28421	1.18236
	yes	2.86815	3.33562	1.99972	2.02792	1.29691
	yes	0.714408	0.0201351	0.860698	0.345683	-0.288515
	no	0.165215	0.200914	0.790279	-0.104183	0.0249769
	no	-0.212597	0.588835	-0.105699	-0.102392	0.495583
	yes	1.41898	2.07358	1.76609	0.618757	0.572618
	yes	2.07259	0.942579	1.28639	0.513499	-0.766243
	no	-0.889124	-0.275197	-1.18217	-0.396922	0.019005
	no	0.259423	0.572505	0.688233	-0.62949	-1.6042
	yes	1.52499	1.59367	1.86591	1.35702	3.28201
	no	0.830731	-0.515379	-0.124391	0.0425212	-0.847014
	yes	2.06787	1.72447	1.35424	-0.649445	0.961996
	yes	1.2759	1.87795	1.52025	0.748992	0.921068
	no	-0.770356	0.0729941	1.03314	0.0819916	0.930818
	no	-0.640279	0.117244	0.742722	-0.619984	-0.410465
	no	1.51933	0.942138	1.15118	0.582862	-0.0615681
	yes	0.764116	1.87002	1.4774	0.81594	-1.19352
	yes	1.66491	1.79805	1.65454	0.416534	1.77966
	no	1.54997	1.74735	1.75602	0.651154	0.44227
	yes	2.53934	1.79456	1.02837	0.461853	0.0222102
	no	0.465138	-0.721535	-0.192224	-0.0318598	-0.31371
	no	-0.233226	-0.25085	0.826851	-0.966321	-0.399372
	yes	0.438237	0.0766979	0.241133	0.58073	0.155969
	no	-0.222883	0.343221	-0.396051	-0.533486	0.458079
	yes	2.09632	2.16543	1.3954	0.630704	0.597007
	yes	1.85881	1.96134	1.28268	1.12471	2.01228
	yes	2.07916	0.864351	1.09382	0.188805	1.07081
	no	0.106285	-0.0320794	0.844158	-0.0687357	-0.51642
	no	-0.510904	-0.21152	-0.458109	-0.33581	-0.687431
	no	-0.270696	0.058805	0.89915	0.443728	-0.183137
	no	0.041442	-0.370244	-0.31717	-0.317801	-0.122923
	no	-0.21212	-0.868948	-0.19617	-0.478259	-0.375836
	yes	0.326853	0.44226	0.830033	1.17987	-0.809726
	no	1.7352	1.58785	1.43402	2.72038	2.03558
	no	0.451915	0.453843	-0.571234	-1.15991	-1.33619
	no	0.14844	0.402431	0.852028	-0.155556	-0.0348738
	no	-0.522786	0.0577577	1.04877	0.570847	-0.146215
	no	-0.263875	-0.468833	0.863045	0.013438	-0.624088
	yes	2.22798	1.7267	1.54222	0.930229	-0.410768
	no	-1.04931	0.106894	0.618846	-0.48075	0.264828
	no	-0.756133	0.270596	-0.748975	0.432749	-0.0537834
	yes	1.82492	2.78149	1.31523	1.09114	-0.335737
	yes	1.37322	1.17024	1.58148	0.986495	0.892754
	yes	2.31485	3.41165	2.06015	0.473221	0.529941
	no	-0.0378883	0.805166	0.906192	-0.0147972	-0.664365
	no	-0.780058	-0.00339058	-0.104592	0.610414	-0.399503
	yes	3.56072	1.80993	1.36097	1.27369	3.40419
	yes	2.50168	2.26399	1.90414	1.4918	-0.326635
	no	-0.163259	0.373635	0.551701	-0.0399671	-0.437074
	yes	0.900477	0.848976	1.18386	-0.10068	-0.700047
	no	0.37803	1.37328	1.63503	0.676148	-0.600636
	no	1.7329	1.66632	1.13175	0.754541	-0.26528
	no	1.91998	1.41544	1.40457	0.922929	1.26997
	no	-0.686141	-0.307514	-0.646241	-0.467651	-0.490817
	yes	1.51205	1.93793	1.45447	1.17019	0.235618
	yes	2.25697	2.13703	2.03448	2.06692	1.56544
	no	1.69117	2.63739	2.03736	1.78846	1.69999
	no	-0.199418	0.601772	0.802233	0.0291237	0.966235
	yes	1.13051	2.57532	1.41777	1.03371	-0.194636
	no	0.743496	1.37346	1.53937	1.15812	0.0166137
	yes	4.13812	3.1371	1.73865	1.23614	3.62374
	yes	2.29195	2.66886	1.52872	1.45516	1.10342
	yes	1.57186	2.63331	1.86746	1.92782	1.04691
	no	-0.16031	0.302002	-0.188567	-0.532087	-0.320366
	yes	1.96959	2.34809	1.61224	1.17733	0.811998
	no	-0.399774	-0.0844689	-0.729024	-1.45429	-0.000364967
	no	1.58008	1.47549	1.34002	0.550916	-0.819354
	yes	1.41558	1.23237	1.41877	0.351015	-0.929058
	no	0.0210398	0.0603016	0.642758	-0.7098	-0.500788
	yes	1.32059	1.85114	1.20066	1.34612	0.521753
	no	0.211711	0.46527	-0.82283	-0.383915	-0.405915
	no	0.0855395	1.00823	0.753947	0.356699	0.0205693
	no	-0.0268496	0.360783	0.695796	-0.431506	-0.158903
	yes	2.43969	2.73561	1.59307	1.13161	2.49089
	no	-0.256062	0.53806	-0.263807	0.601233	-0.593508
	yes	1.61355	2.01893	1.34929	1.74955	0.618155
	yes	0.212641	0.523644	0.872811	0.376046	-0.794137
	no	-0.117966	0.0273055	-0.530122	0.235558	-0.36334
	no	0.284681	0.0439293	-0.522312	-0.81218	0.0586603
	yes	0.813144	0.66225	1.09108	1.60133	0.245415
	yes	2.06014	2.10458	1.74564	0.685828	1.85391
	no	2.24874	2.29962	1.182	0.543653	0.305166
	yes	1.1566	0.483871	1.19267	1.43798	0.296098
	yes	0.379984	0.20233	0.376676	1.20371	1.15704
	no	0.134467	-0.0512554	1.07391	0.67491	0.0540372
	yes	1.35654	2.01712	1.35065	0.92454	0.412295
	yes	0.616908	2.71889	1.58536	1.14572	1.13496
	yes	3.42539	2.54885	1.78837	1.89132	2.5873
	yes	0.411111	0.563847	0.968753	0.351244	-0.527772
	no	-0.332501	-0.403062	-0.256424	0.272145	0.397309
	no	-1.08344	0.521308	0.903438	-0.268603	-1.20459
	no	1.01024	0.767831	1.28491	0.431517	-1.03018
	no	-0.647995	-0.52333	-0.885992	0.311713	-0.0433907
	yes	2.01392	2.57732	1.28205	0.350342	-0.112867
	yes	2.43039	3.00091	1.4443	1.45367	1.68394
	no	0.879741	-0.098816	0.417528	2.4742	1.04631
	yes	2.61115	2.05594	1.29251	0.230137	1.18284
	yes	-0.32728	0.183779	1.19386	0.79924	-0.176941
	no	0.542902	0.582458	1.27977	0.882229	-0.197519
	no	-0.188586	-0.487329	-0.38406	0.230993	0.390377
	no	-0.385187	0.49109	0.933371	0.340369	0.811883
	no	-0.114863	-0.00112835	-0.00125855	0.489355	0.348536
	yes	1.87961	2.59519	1.90238	1.79397	2.36701
	yes	2.13451	2.76639	1.88835	1.12004	2.03925
	no	-0.0232658	0.118717	-0.820584	-0.975049	0.252445
	yes	2.68871	1.89275	-0.227355	2.00604	0.71175
	yes	2.61561	1.13895	1.45683	0.981811	0.998908
	yes	2.61833	2.02965	1.42735	0.328528	1.26576
	no	-0.982683	-0.977337	-0.108415	0.171377	0.13372
	yes	0.701722	-0.161354	0.948238	0.627198	-0.431256
	yes	1.54954	1.5801	1.33622	-0.0150356	0.588329
	yes	2.01437	2.24436	1.79304	1.24882	0.626709
	yes	1.82088	2.43356	1.42371	1.95294	0.516625
	no	0.538769	0.67739	0.818414	-0.0136983	-1.42522
	no	0.25822	-0.185383	-0.675501	0.159564	-2.39263
	no	0.886248	0.680599	1.05947	1.00208	0.2272
	no	-0.538554	-0.228444	0.53371	-1.1645	-1.58857
	yes	1.64365	2.06209	1.80455	1.25793	0.57777
	no	-0.60081	-0.377612	-0.761259	-0.866888	-0.495603
	no	1.30383	1.74395	1.57215	1.0382	1.22274
	no	-0.133585	0.509819	0.8518	0.371413	-0.864225
	yes	2.59713	2.06862	1.90868	1.66371	0.980578
	no	1.14032	0.448546	1.0816	0.376394	-1.38098
	no	-0.411509	0.23425	0.889345	-0.276924	-0.788454
	no	-0.606403	-0.442954	-0.838004	0.0746482	-0.0375455
	no	-0.553243	-0.266681	-0.61771	0.0415308	-0.450851
	yes	2.56605	2.39003	1.47174	1.18757	0.749714
	yes	2.08734	1.47892	1.57655	1.19988	-0.721289
	yes	1.63221	2.16992	1.67254	0.671737	0.463308
	no	-0.504597	0.246801	-0.413168	0.847349	-0.00529622
	yes	1.66275	1.60847	1.60648	0.973356	0.942172
	yes	1.92348	2.60044	1.54718	0.763125	0.636826
	no	-0.53463	-0.0500925	0.0821554	0.132805	-0.24549
	no	1.06491	2.14779	1.15956	2.44188	0.943464
	no	-0.380557	-1.83614	-0.873393	-0.755257	-0.349574
	no	0.321019	-0.506863	1.05116	-0.33521	-0.550805
	yes	2.20585	3.01056	1.7826	2.26921	1.54873
	yes	1.73	2.43124	1.74472	1.58195	0.995553
	yes	0.844676	0.975753	1.37033	0.17547	-0.694482
	yes	2.24787	1.41678	1.11954	-0.363162	-0.508176
	no	-0.404026	0.737718	0.449582	-0.1317	-0.251842
	yes	3.23845	2.99123	1.63955	1.13923	0.509071
	no	-0.308129	0.493257	0.712531	0.0341233	-0.066946
	no	-0.218595	-0.545103	-0.185664	0.1409	-0.430151
	no	-0.22614	0.263925	0.884809	-0.373496	-0.777533
	yes	0.767969	0.464662	0.992214	1.01691	-0.633124
	no	-0.138791	-0.328401	0.708376	-0.849017	-0.696949
	no	2.34372	0.404677	0.89437	-0.105063	-0.0835224
	no	-0.13965	-0.15119	0.961519	1.03671	-0.0602176
	no	-0.10158	0.401912	0.829384	-0.0503478	-0.526519
	yes	1.48303	0.799645	1.90055	1.04703	1.17394
	no	1.79772	0.78559	0.182474	0.17908	-0.13907
	yes	1.72908	2.12048	1.46044	0.799823	0.394684
	no	2.70078	3.0857	1.74484	2.02553	1.81127
	no	-0.417825	0.0968743	-0.533849	-0.104707	-0.169578
	no	-0.256042	-0.254306	-0.11705	0.913666	-0.751212
	yes	2.55673	2.66408	1.67258	1.42869	0.522761
	no	0.114017	0.328547	-0.269405	-0.580826	-0.148677
	no	0.13006	0.113346	1.2089	0.493332	0.429812
	yes	2.5852	1.85498	1.22687	0.575532	1.35208
	yes	2.50541	2.04003	1.41888	1.15288	2.18569
	no	0.581989	0.429149	0.828336	-0.752404	-1.01987
	yes	2.30092	2.5555	1.60206	0.820879	0.425397
	no	1.56809	2.27152	1.29468	0.381391	-1.82856
	no	1.097	1.09217	1.30429	0.683903	0.0477518
	yes	1.86205	1.34653	1.38707	2.16237	0.616033
	yes	0.482072	1.71488	1.36542	1.33874	0.86764
	no	-0.793599	-0.816406	-1.59987	-0.106527	0.332884
	yes	1.31701	1.75958	1.59592	1.21481	0.758961
	yes	3.36775	2.64424	1.49034	0.799822	0.661016
	yes	2.32527	1.8191	1.33104	1.60318	0.0891764
	yes	1.15914	1.46581	1.36534	1.10108	0.915715
	no	0.346728	-1.17334	-1.84068	-1.33835	-2.5873
	no	-0.537483	-1.08369	-1.73437	-1.51364	-0.390519
	no	0.987903	1.12513	1.23608	1.37772	-0.434962
	yes	1.2915	1.78078	1.39714	0.805544	1.80211
	yes	4.01694	2.22044	1.20793	0.52982	2.45669
	yes	4.04838	2.03755	1.49878	1.10429	0.769888
	yes	3.17624	4.06463	1.83328	1.45314	1.213
	yes	2.15471	2.16393	1.48463	1.30854	0.747341
	no	0.117788	-0.664603	-1.38415	-0.945603	0.397335
	yes	3.71909	4.01958	1.7834	2.09976	2.6017
	yes	2.28254	0.943996	1.54598	0.490453	-0.269977
	yes	-0.233346	-0.170247	-0.268019	0.942341	0.0479288
	yes	0.129218	0.857566	0.806427	0.994301	-0.235793
	yes	0.747857	2.11441	1.30567	-0.100687	-0.652852
	no	-0.0820725	-0.758808	-1.85527	-1.46108	-0.77811
	yes	3.60518	1.45776	1.62036	0.383275	2.83422
	yes	2.92113	1.66415	1.32844	0.144966	2.70365
	no	-0.633318	0.198383	0.902311	-0.52355	0.474063
	yes	2.40265	2.46836	1.75646	1.22147	1.16803
	no	-0.624454	-1.54283	0.482788	-0.73939	-1.41656
	yes	2.33974	1.74798	1.39729	1.25884	1.51952
	no	-1.64249	-0.480102	-1.45709	-0.455928	-0.262926
	yes	1.63992	2.90169	1.49347	1.23856	2.81296
	no	1.53034	0.348691	0.902905	-1.05344	-0.0451718
	no	-0.364304	-1.29753	-2.007	-1.27781	0.577345
	no	1.42865	0.0925755	0.32289	0.864399	0.795111
	no	-1.55353	-1.02894	0.0601082	0.56225	0.768169
	yes	2.07845	1.9332	1.21228	0.887468	0.413263
	no	0.539385	0.89616	0.304481	0.717092	0.0568628
	yes	2.00406	0.977685	1.20063	-0.101832	-0.923744
	no	-0.702061	-1.02311	-1.27573	-1.45906	-1.23495
	yes	3.3148	2.95331	1.41985	0.6099	0.284612
	yes	2.74033	2.40237	1.77955	1.74457	2.31783
	no	1.01977	-0.447734	0.328746	2.44662	1.80141
	no	-0.198325	-0.297683	-1.12626	-1.33798	-0.947655
	yes	1.9227	1.50906	1.155	-1.16351	1.43852
	no	-0.734237	-1.04023	-1.31588	-0.677334	-0.397587
	yes	3.15129	2.97283	2.05566	2.38129	3.34431
	no	-0.180236	-0.313048	-0.958045	-0.788165	0.866844
	no	-1.076	-1.71313	-1.51709	-1.10436	-0.840301
	no	0.696589	0.531598	1.39611	0.0526065	0.592159
	no	-0.712928	-0.094654	-0.203975	0.559604	0.111843
	yes	3.48644	0.699059	-0.0811729	1.60795	2.52706
	no	-0.333914	-0.786918	-0.203769	0.00419675	0.158885
	yes	1.55716	2.19271	1.61503	1.84971	0.817422
	yes	1.68871	2.23929	1.62453	2.10084	1.72528
	yes	1.60863	1.59914	1.69343	0.456111	0.366661
	no	-0.598311	0.00225055	-1.20783	-1.0591	0.0514928
	no	-1.33362	0.24017	0.723269	-1.0495	-0.894172
	no	-0.310778	-0.0983213	-1.54806	-1.38529	-0.304288
	no	1.94958	1.36418	0.9549	-0.773548	0.344535
	yes	0.0964965	0.838051	1.54975	0.920034	0.998826
	no	-0.667383	0.130855	-1.94312	-1.289	-0.599074
	no	0.893325	0.814126	1.13069	1.72002	0.986176
	yes	3.22874	3.61425	1.54722	0.849998	1.04358
	yes	1.63831	1.42714	-0.0104415	0.132138	1.74433
	yes	1.85104	2.2931	1.3562	0.314216	1.79146
	no	-0.95641	0.384576	-1.28249	-1.82082	-0.0270718
	yes	0.773303	0.906566	1.14321	0.0924902	1.6316
	no	-0.276752	1.23258	-0.404371	-0.451116	0.0227497
	no	-0.487408	0.110513	-0.426064	-0.721854	-0.338434
	yes	2.32619	1.78245	1.43439	2.02177	1.64286
	no	0.301693	0.441774	1.09905	0.816961	-0.494955
	no	-0.419674	-0.502096	1.13675	-0.719108	0.209597
	yes	1.19124	1.13671	1.16026	-0.408627	-0.0039582
	yes	1.34001	1.52297	1.02639	0.0804486	-0.1147
	yes	2.10114	1.73431	1.53157	1.59969	0.972751
	yes	1.66251	1.91739	1.3432	0.449019	0.167938
	no	-1.33813	-0.919465	-1.28606	-0.153696	0.35399
	no	-1.77106	-2.80305	-0.861893	-0.903438	0.222429
	yes	0.295519	0.879722	1.16542	-0.860974	1.08589
	yes	2.27502	2.00738	1.21548	0.597695	0.104402
	yes	2.17173	1.48964	1.64831	1.0649	3.5566
	no	1.47097	1.38538	0.791027	2.13011	-0.293904
	no	-1.03782	-0.283049	0.63456	-1.15858	-0.960199
	no	0.365586	0.0318584	1.01228	0.665071	-0.640557
	yes	1.53538	1.27898	1.47578	-0.506402	-0.569173
	no	0.862624	-0.645229	-1.49115	-0.83083	-0.493582
	no	-0.935961	-0.0589411	0.0989779	0.182285	0.387683
	no	-0.287247	-1.69973	-1.25426	-0.827358	-0.959054
	yes	0.388813	-0.136076	1.0309	-0.344129	-1.16179
	yes	3.15756	2.03279	0.237776	0.848501	1.98109
	no	2.00754	0.680328	0.179066	0.932343	-0.172818
	yes	2.80851	2.45772	1.10215	0.386832	0.340858
	yes	0.501607	0.0854939	0.903606	0.388566	-0.800276
	no	-0.16818	-1.35303	0.679599	-0.878085	-1.09696
	yes	0.987785	1.75861	1.13627	0.0180155	-1.62267
	yes	0.602992	0.174391	-0.340448	-0.299467	0.339616
	yes	1.51499	1.16508	1.26695	-0.651151	0.177436
	yes	0.304864	0.0160821	0.968347	0.810715	-0.380088
	yes	2.62454	2.67625	1.56555	1.28867	1.0607
	yes	2.37124	2.29451	1.65683	0.516276	2.00588
	yes	0.544502	0.668228	0.915824	-0.543108	1.14622
	yes	3.60451	2.5276	1.76669	2.06652	2.28156
	yes	2.55622	2.37743	0.497831	1.73472	2.06134
	no	-1.68202	-1.29923	-0.128664	0.345101	-0.615033
	yes	2.53409	2.24264	1.7356	1.82111	1.01958
	yes	2.02215	2.42593	0.237157	1.36515	1.02269
	yes	2.76528	3.25106	1.75987	0.510043	0.862496
	no	1.26245	0.344821	1.3232	1.16473	0.908851
	yes	1.94358	1.5615	1.54722	1.63131	1.2547
	yes	4.02763	1.6029	1.23664	0.505071	1.55946
	yes	1.70355	1.61557	1.61969	0.886218	0.847584
	no	0.629652	-0.760946	0.493193	-0.846348	-1.29811
	yes	2.71849	2.37066	0.196218	0.985402	1.41463
	no	-0.331987	-0.293663	0.892792	-0.11416	0.442318
	yes	1.69351	2.67341	0.680184	2.09802	2.13378
	yes	0.354691	0.483166	0.668158	-1.15722	-0.150017
	no	1.26491	0.0379017	1.32803	0.601698	-0.0751841
	yes	2.25489	1.62686	1.44882	2.04093	0.69992
	no	-0.997222	-0.0576129	-1.46981	-1.58636	-0.567584
	no	-1.18304	-1.13924	0.668121	-1.75561	-1.30994
	no	-0.50347	-2.15736	-1.52814	-1.06384	-0.832105
	no	0.729533	0.79407	0.995812	1.09356	-0.626593
	no	-0.494748	-1.08014	-0.147427	-0.100792	-0.233363
	no	1.41701	0.657057	1.08968	-0.352043	0.718898
	no	-0.752065	0.077338	-1.20121	-1.10769	1.19566
	yes	0.155412	-0.0239566	0.969693	1.49532	1.10657
	yes	2.52078	0.363859	0.900905	1.95338	2.605
	yes	0.824861	-0.159864	1.30951	0.085049	0.960196
	no	0.757025	0.193341	1.26704	0.526147	-0.212139
	yes	2.67805	3.14923	1.45028	1.03059	0.653953
	yes	1.54205	2.94527	1.76511	-0.433903	0.355997
	yes	0.959107	1.79462	-0.674004	0.262183	1.07745
	no	-0.589983	-0.603158	-0.581894	-0.53353	-1.14849
	no	-0.128243	-0.826211	0.781339	-1.46294	-0.347362
	no	0.363081	-0.254025	-0.346526	0.829331	-2.11704
	yes	3.15154	3.69079	1.85188	0.471909	0.42024
	yes	1.97516	1.67184	1.39156	1.86656	2.81311
	no	1.3786	0.564245	0.0300567	1.32304	0.734125
	yes	1.80093	2.06273	2.03815	1.94264	1.92399
	yes	3.09177	3.30694	0.591918	1.78586	1.27679
	yes	1.49849	2.19672	1.71661	2.19964	2.39514
	no	0.404141	0.532056	-0.875906	-0.416063	-0.916053
	no	0.42136	0.872877	0.939439	0.282856	-0.019483
	yes	2.04262	2.16761	-0.179786	0.135364	1.69533
	yes	1.80748	2.51231	1.2376	0.445758	0.533792
	yes	2.28493	2.91326	1.29912	1.48993	-0.229907
	yes	2.02965	1.08407	1.11697	-0.767521	1.30393
	no	-0.478573	-0.942405	-0.852374	-0.573472	0.500633
	yes	1.81765	1.47989	1.28459	0.755544	1.36964
	no	-1.08168	-2.03967	-0.447193	-0.0196598	0.574172
	no	-0.630755	-0.359713	-1.12201	-1.94754	-1.43494
	no	-1.20089	-0.130236	-0.494117	0.11055	-0.434544
	yes	0.525858	1.85852	0.29577	1.05648	0.782503
	no	-0.206685	-1.08769	-0.328155	-0.175144	0.816122
	yes	1.10648	1.29183	1.27869	-1.44806	-0.765177
	no	1.76109	1.60003	1.84511	1.19747	2.71857
	no	-0.067706	-1.72959	-1.55812	0.0914264	0.48587
	yes	3.06643	2.96508	1.74432	2.20612	3.63446
	no	1.49268	0.708573	0.886327	-0.59794	-1.93617
	yes	0.131529	0.337896	0.829207	-0.719285	0.202771
	yes	3.18408	2.20649	1.46546	0.97291	1.06641
	yes	1.63208	2.03256	1.46061	1.68988	1.54909
	no	0.111126	-0.0808698	-0.848801	0.869894	-0.146663
	no	-0.857537	-1.16244	-1.9185	-1.17317	-0.0656104
	yes	2.58609	1.93207	-0.431606	-0.299905	1.00922
	no	-0.644377	-0.167664	-0.608882	-0.269314	-0.632077
	no	-1.02741	-2.62951	0.623694	-1.01457	-0.0647972
	no	-0.783248	0.415189	0.586786	-1.4608	-0.748996
	no	-0.117423	-1.0993	-0.952035	0.114721	1.23736
	yes	2.48072	2.54791	1.8323	1.11346	2.28194
	no	-0.146272	-0.437266	0.658792	-0.884727	-0.267477
	yes	3.45262	3.86993	1.77304	0.833643	1.2084
	no	-0.102258	0.384882	0.781232	-0.949699	0.813859
	no	0.961804	-0.0386009	1.20141	-0.618291	0.00662522
	no	-0.50481	-1.16532	0.558743	0.0396088	-0.046207
	no	-0.687325	-0.8941	-0.528637	-0.781481	0.936728
	yes	1.48128	1.63774	1.3321	0.847447	-0.39195
	yes	3.38365	0.961959	-0.0172355	0.861136	-1.01428
	yes	1.87974	3.22092	1.7408	0.0978656	3.52634
	no	-0.51594	0.0177106	-0.867228	-1.10747	0.171245
	yes	1.34181	-0.296528	1.43331	0.711899	0.815018
	no	1.25478	1.33597	1.03788	0.290546	0.632013
	yes	2.42225	2.0961	-0.375164	0.609503	2.81358
	no	0.862589	0.593933	0.204426	1.68803	0.747648
	no	1.10977	0.33391	1.14554	-0.104772	0.893499
	yes	2.73683	2.27542	1.80636	1.54862	2.30371
	no	1.29689	1.6534	1.66504	2.80635	1.95217
	no	0.654237	0.986181	-0.169907	-0.724549	-0.642452
	no	1.17491	-0.0364647	1.18658	-0.0172852	0.14531
	yes	0.600256	1.49312	1.04346	-0.985672	-0.190709
	no	-0.645301	-1.02509	-0.850991	-1.28212	-1.20584
	yes	0.719012	0.874182	1.30151	-0.252127	-0.100681
	no	0.485469	-0.471644	1.04037	-0.0361769	0.375359
	no	1.57291	1.12983	1.72037	0.322573	0.899317
	yes	0.047985	0.803345	-0.527234	-0.191953	-0.340234
	no	0.0411091	-0.620012	-1.23146	0.70491	1.55287
	no	-1.3305	-1.74081	-1.32816	-1.23064	-0.338343
	yes	1.41767	2.46969	1.4946	1.29585	0.780707
	yes	2.94272	1.52414	1.41324	0.717884	1.71566
	yes	3.47312	1.70942	1.16561	-0.00520212	0.770203
	no	-0.292886	-0.648751	-1.56418	-1.5291	-3.37372
	no	-0.882059	-0.80559	-0.687823	0.68398	0.116807
	no	0.0182767	1.03489	0.949634	-0.356288	0.947761
	no	-0.880278	-1.32583	-1.30351	-0.580574	-1.25855
	no	-0.183716	-0.345976	0.829323	-0.501583	0.339074
	yes	2.18123	2.34977	1.73376	1.96074	2.23445
	no	0.312675	-0.607904	0.568534	-1.18871	-1.09391
	no	-0.783272	-1.01153	-0.691514	-1.06121	0.427779
	no	-0.778298	-1.31171	-0.737955	-0.439416	0.0628566
	no	-0.468539	-0.0213398	-1.20907	-1.23373	-0.738853
	no	0.920214	1.09536	1.05501	0.196886	0.488551
	yes	4.18812	2.25374	1.45986	1.19563	3.23455
	no	-0.570886	-0.112936	-0.995219	-0.963404	-0.619942
	yes	0.149162	0.490047	1.0988	1.16227	-0.286683
	yes	1.45315	0.976645	0.933975	-0.884797	-0.629909
	no	-0.712418	-1.28557	-1.5118	-1.83761	-1.02642
	yes	1.48996	2.75253	0.938049	1.53187	1.23896
	no	0.634704	0.0811781	1.01636	1.5402	-0.419297
	yes	1.56488	1.56903	1.38131	1.35348	-0.700622
	no	-0.273323	-0.624445	-1.3934	-0.882977	-0.464864
	yes	3.34142	2.51905	1.82122	1.92987	1.62846
	no	0.1596	0.386245	0.69838	0.0702847	-0.917192
	yes	1.92529	1.92604	0.0143368	0.961569	1.66667
	no	-0.732528	-0.0928637	0.80806	0.159134	0.0808389
	yes	2.87172	1.87802	1.50506	0.386342	0.916291
	no	-0.626689	-0.91879	-0.720408	0.865538	0.258512
	no	-1.21953	0.130558	0.456741	-1.10424	-1.03782
	no	1.01725	0.388115	-0.363295	0.601516	0.186817
	no	1.75228	0.224411	0.397426	1.22279	2.7302
	no	1.56437	1.58694	0.475279	0.976299	1.35373
	yes	3.24256	3.04028	2.13235	3.03386	3.8804
	no	0.847338	-0.0626674	1.45388	0.905734	0.081469
	no	0.287553	0.30881	-0.859183	-1.28241	-0.84549
	yes	1.67284	2.7793	1.56449	1.85547	3.76964
	yes	1.41221	2.09156	-0.11892	1.29962	1.80204
	yes	4.46432	3.74853	2.11967	2.91916	1.85514
	no	0.233071	0.540019	-1.25596	-1.75584	-1.79565
	yes	2.38383	2.27914	1.53515	1.94028	1.71633
	yes	0.572913	1.13527	1.33042	0.891109	0.382103
	yes	2.50099	2.07062	1.62364	1.70301	0.97349
	no	0.567491	0.0429208	-0.606413	1.06248	0.902655
	no	1.72226	1.34832	0.382124	1.22391	0.90326
	no	0.057381	-1.95015	0.767505	-0.909808	-0.355579
	yes	1.60803	2.34488	1.48435	1.23085	-1.40959
	no	0.225371	-0.656988	-0.958804	0.246568	0.0551185
	yes	1.70335	1.15347	-0.900475	-0.65427	1.67338
	yes	-0.409043	0.313739	0.881414	-0.872545	-0.328227
	yes	1.33862	1.07679	1.21435	1.05776	0.513379
	yes	2.42217	1.73046	1.12716	1.16775	-0.3737
	yes	2.58914	3.51447	1.8999	2.29012	2.59714
	yes	3.54415	3.21671	1.99813	2.83042	2.19714
	no	-0.175884	0.146052	0.974479	1.11389	-0.289805
	yes	1.48588	1.44116	1.41146	1.0338	-0.275754
	no	0.514262	0.188146	-1.11531	-0.615544	-1.09053
	no	0.890931	0.49437	-0.409144	-0.509183	-0.230128
	no	0.23055	-1.17547	-0.686764	-0.737821	-0.872781
	yes	2.52974	2.37383	1.29801	2.00969	1.81835
	no	-0.629402	-0.512334	-0.355381	-0.909619	-0.317153
	no	2.86054	1.69989	1.61032	2.40813	1.80338
	no	0.582416	-0.489644	-0.713482	-0.435285	-1.99516
	no	-1.4587	-1.58587	-1.26456	-0.0435217	0.749588
	yes	1.48004	1.55748	1.35628	0.882577	3.40596
	yes	3.77767	2.4141	1.79039	1.71129	3.40734
	yes	3.04136	2.73762	1.55669	1.71697	2.45992
	no	1.09279	0.886573	1.34894	1.89413	0.643614
	yes	3.22657	2.19143	1.5953	2.41844	0.843123
	no	0.168971	-1.90474	0.671178	-1.05587	-1.12641
	no	0.066025	-0.559788	0.00814069	0.75911	0.794043
	yes	2.89473	3.32761	0.338643	0.093549	1.75276
	no	-0.225878	-1.20816	-0.602734	-0.692439	0.0722329
	no	0.564347	0.458274	1.15989	0.358402	1.07265
	no	-0.125695	-1.03555	0.794739	0.489915	-1.36189
	no	-1.66566	-1.31959	-1.07349	-1.0471	0.632489
	no	1.55429	1.26395	1.22992	0.095148	1.65691
	no	-0.559171	-1.90703	0.625439	-0.32366	-0.120591
	yes	2.3871	1.61249	1.49467	1.474	0.641224
	no	-0.0643769	1.16991	0.747191	0.784473	0.802602
	no	0.538069	0.376121	0.768312	-0.840913	-0.362091
	yes	1.76527	2.44676	1.5023	0.809642	0.449771
	no	2.12781	2.5015	1.31316	1.95648	1.35498
	no	0.388209	-2.03132	-0.941404	0.641866	-0.679892
	yes	3.13089	2.8331	2.02246	2.06092	1.97735
	yes	2.66407	1.38856	1.35271	0.195978	0.185298
	yes	2.67949	1.70568	0.377497	1.66087	1.17879
	no	-0.199464	-0.0272136	-0.0944572	0.233124	0.178479
	no	-1.00795	0.351456	0.704898	0.136615	-1.02962
	no	-0.461293	-0.786583	-0.612569	-0.536548	-0.0835718
	yes	1.9042	2.99075	0.781704	1.52007	1.7999
	yes	2.1201	1.08838	1.10371	-0.981146	-0.165868
	no	0.806271	-0.722596	-0.385658	-0.000656133	0.264535
	no	0.556601	-0.10687	-0.252208	0.938471	-0.300004
	no	0.788492	1.96548	1.65331	1.70288	0.525739
	no	-0.179403	-0.42119	-0.373715	0.795918	-0.227511
	yes	1.50741	1.1861	0.987995	0.109473	0.942731
	no	0.867145	-0.297326	0.762894	0.0967283	-0.596414
	no	-0.328524	0.340392	-0.96016	-1.16962	-0.89583
	yes	2.68086	2.48549	1.31135	1.55441	2.74663
	no	0.206723	1.34463	1.20629	1.22385	0.228913
	no	0.463361	-0.126707	0.250817	1.20612	0.218669
	no	-0.579665	-0.256749	0.901467	0.526891	-1.0724
	no	0.0659916	-2.31686	-1.07876	-0.286616	-0.416014
	no	-1.56743	-0.804439	-0.490636	0.403439	-0.565818
	yes	3.3461	2.56455	1.69935	1.14481	1.60553
	yes	2.13566	1.99377	1.59701	2.38619	2.04532
	yes	2.40217	1.83298	0.955721	0.0948983	0.694022
	no	0.342956	0.781813	0.879411	-0.252542	-0.928509
	no	0.342346	-0.00346314	0.301786	1.44505	-0.140914
	no	0.898919	-0.267422	0.935938	-0.244817	-0.437375
	yes	3.24462	3.64853	1.79427	2.18244	4.71384
	yes	1.96885	2.62324	1.38843	1.42899	1.83128
	yes	2.3673	2.66908	1.41713	1.62241	0.725265
	yes	0.940272	2.94271	1.5569	1.69811	0.229626
	yes	2.89458	2.87602	1.66809	2.14229	2.59739
	no	1.63968	1.21254	1.45581	1.58191	0.131408
	yes	1.28469	2.14127	0.688505	1.54669	0.703279
	no	0.821615	1.57556	1.01556	-0.304844	0.941303
	yes	3.27989	2.77986	1.47065	0.455823	0.492199
	yes	2.42558	1.92377	1.73951	0.828439	2.29505
	no	0.45252	0.852387	-0.329303	0.117807	-0.613628
	yes	3.18898	2.56186	1.87727	1.82504	1.25358
	yes	3.38081	2.07339	1.77246	0.195661	1.61176
	no	0.296621	1.26277	1.51858	1.31139	-1.3267
	yes	3.08966	2.4294	1.62508	2.2418	1.76674
	no	0.903251	0.688801	1.04847	0.743472	1.55178
	no	0.0548949	0.694397	1.06655	0.810218	0.822882
	yes	0.977603	1.56396	1.25988	1.80673	0.525595
	no	0.719839	0.21139	1.14652	-0.442398	0.681997
	no	-1.14687	-2.30665	-0.892307	-0.99547	0.0495336
	yes	4.57252	4.21982	1.78593	2.04464	1.94516
	yes	2.29579	2.12139	1.58284	2.01383	0.863163
	yes	1.50965	1.46359	0.743078	0.980788	0.299248
	yes	5.03438	3.45878	2.08903	2.7903	4.44308
	no	0.492416	-1.10371	-0.483169	0.694771	-1.11857
	yes	1.93318	2.13851	1.58907	1.70781	0.911024
	yes	1.71452	1.0823	1.33852	0.0440112	1.29067
	yes	1.83771	2.04782	1.72362	1.0948	0.908384
	no	-0.184449	-1.01723	-0.554811	0.744795	0.0827511
	yes	3.34737	2.74712	1.69289	1.88206	3.49921
	yes	1.68613	1.54359	1.51046	0.965738	0.979118
	yes	2.69675	2.06765	1.47378	0.197314	1.32049
	no	0.0419488	0.135747	0.527093	-0.858537	-0.475996
	yes	0.204265	0.0227982	0.916124	0.367414	0.437209
	yes	-1.34644	0.509129	1.05842	-0.125947	1.18534
	no	0.998284	-0.354279	-1.69925	-1.69651	-0.0783895
	yes	1.40845	2.13821	1.6815	1.40418	3.24603
	no	0.607271	-0.779737	0.943056	1.07314	0.870343
	yes	2.78419	2.45694	1.12931	-0.72912	0.548634
	yes	2.18281	2.68739	1.80432	1.4658	0.552384
	yes	1.97554	2.0047	1.12334	2.29298	2.17319
	yes	1.69148	1.94073	1.98926	2.12665	1.75629
	yes	2.84257	3.49097	1.85732	2.14387	2.99719
	yes	0.496927	1.6392	1.38193	1.88692	0.240833
	yes	0.52711	1.31023	1.55584	1.83834	0.199717
	yes	3.02771	3.52902	1.26981	2.23193	2.99173
	no	-0.289508	0.196539	-1.2523	-1.00012	-0.757485
	yes	3.37164	2.12901	1.31678	0.784847	0.898644
	yes	2.03744	2.65242	1.17782	2.63297	3.31348
	yes	3.65164	2.75903	1.62826	0.713691	0.821275
	yes	2.72349	0.906888	0.79964	0.288421	0.291556
	no	-0.605921	0.0478098	1.03134	-0.419968	0.498215
	no	-0.01773	-0.613952	-0.598895	0.728797	1.89471
	no	0.505685	-1.16656	-0.80005	-0.982043	-0.639265
	yes	2.46766	1.72867	0.252552	0.427902	2.0071
	yes	2.38614	2.01	1.5095	1.56173	1.83259
	no	-0.740623	-0.608233	-1.10901	0.0330582	-0.944347
	no	1.40954	0.786096	1.32775	1.23099	0.54895
	yes	2.24281	2.53383	1.72518	2.13244	1.13295
	no	0.518182	-1.0609	-0.964634	0.474904	-0.0657364
	no	-0.177193	-0.568771	-0.136972	1.03723	0.443549
	yes	1.7982	1.66851	1.75981	0.942264	0.907785
	no	0.194513	-0.356101	0.827713	-0.229062	-1.06619
	yes	3.35784	2.54083	1.73906	2.48011	1.98163
	yes	1.77512	2.14383	1.84213	1.28862	0.789305
	no	2.35396	0.410452	0.472513	0.236986	0.790425
	no	-0.617128	-0.432052	0.904729	-1.34061	-1.93906
	yes	3.08968	1.31377	0.301308	1.31831	1.60975
	yes	3.45238	2.98905	2.08045	2.32532	2.60983
	no	0.752338	0.308019	1.54039	0.853553	1.00525
	yes	2.51717	2.9348	1.4615	0.685707	1.9601
	yes	1.91644	2.10357	1.10584	2.1159	2.45582
	no	-0.344978	-2.17211	-0.166723	0.301737	0.836574
	no	1.14343	0.213453	0.639992	-0.835634	-0.104734
	yes	2.59686	2.42403	1.81944	2.40888	2.62001
	no	-0.9698	-0.235484	0.10919	1.06975	0.319571
	no	-0.188919	0.235272	0.716445	0.553539	0.143381
	yes	2.7056	1.78322	1.61453	0.633534	1.45273
	no	-0.330937	-0.574336	-0.811514	0.286206	0.571873
	yes	2.0022	2.65368	0.608743	1.77959	2.43747
	no	-0.126795	0.401461	-1.2628	-1.20592	-0.609153
	yes	3.07199	3.25457	1.87239	2.89335	2.60525
	no	0.843928	0.386078	1.45797	2.35449	1.30354
	yes	2.0016	1.55248	1.51492	1.12177	-0.56683
	yes	3.7068	2.82812	1.21453	2.46714	2.4745
	no	-0.181896	-0.489924	-0.99977	-1.88864	-0.750532
	no	-0.24702	-0.505658	-1.08222	0.173848	0.109337
	no	-0.641542	-0.650187	-0.408727	0.0727794	-0.246961
	no	0.328953	-0.555654	0.601806	0.587056	-0.858447
	yes	3.07542	2.04865	1.59672	1.31551	1.72004
	no	-1.81848	-0.434631	-0.703113	-1.65499	1.09867
	no	2.35667	2.39265	1.81114	2.09873	1.77037
	no	-0.38018	0.0396989	-0.180884	0.367562	-0.833475
	yes	1.17443	1.08219	0.756312	0.814169	-0.578133
	no	1.19654	0.443027	1.32663	1.85072	0.372913
	no	-0.701228	0.0723142	-0.933763	0.511507	0.225316
	yes	1.41133	2.03435	1.66181	1.69439	1.73585
	yes	-0.164001	0.558747	0.729538	-0.665851	0.257144
	yes	2.2573	0.6411	-0.762666	2.28608	0.736094
	no	-0.74183	0.175333	0.733341	0.972591	-0.405355
	yes	1.80268	2.02602	1.46102	1.85527	2.59935
	yes	3.27656	3.3332	1.92759	2.47576	2.34768
	yes	2.71111	1.94736	0.938376	1.93278	2.22171
	no	0.934967	0.21775	1.24752	0.456199	-0.44917
	no	-0.997624	0.0305871	0.740407	0.391643	0.446942
	no	-1.10027	-0.787851	-0.155406	0.466627	-0.0931441
	yes	2.39904	2.01397	0.310936	0.454978	1.39319
	yes	1.7941	1.88486	1.37349	0.81085	0.674712
	no	-0.592806	-1.77496	-1.15019	-0.716834	-4.66713
	yes	3.14081	2.8336	1.86276	1.25473	2.59996
	yes	2.92335	2.58971	1.48298	1.06623	2.11728
	no	1.00474	0.849948	1.77786	2.38162	1.30534
	no	-0.763545	-0.260632	0.910725	-0.60372	1.00759
	yes	2.20324	2.52832	0.769858	0.955628	0.954202
	no	3.18294	2.41722	1.53561	1.78348	3.25767
	no	-0.286586	-0.317496	-0.672634	0.634903	0.406038
	no	0.796128	0.622511	-0.0278075	0.825448	1.07965
	no	0.0744115	-0.833469	-0.734917	-0.0866123	0.725928
	yes	2.34449	1.23818	0.331794	2.71325	2.53483
	yes	3.51104	2.50273	1.58813	1.57836	1.36079
	no	1.42408	1.38104	1.21637	1.60792	0.78792
	no	-0.542638	-0.898518	-0.114393	0.960713	0.0275517
	no	-0.737493	-1.30342	1.02071	-1.04955	-0.118137
	no	0.0634331	-0.275733	0.341619	1.24516	0.225149
	no	-0.36805	-0.729001	-0.996766	0.177226	-0.159185
	no	3.08967	2.16105	-0.0363881	1.95763	1.58605
	no	-0.0409397	0.367954	0.0572067	0.4817	-0.0440005
	yes	2.40782	2.32512	2.05358	2.35086	3.57336
	no	-0.662269	-0.0972424	-0.159322	-0.322527	-0.659377
	yes	1.12993	1.19432	1.74168	0.995392	2.19967
	yes	3.02926	2.35861	1.71591	1.63	2.28899
	no	0.943338	0.830404	0.828502	0.4026	-0.964788
	yes	1.68615	1.04325	1.54573	0.405184	-0.41499
	no	0.99442	1.32984	1.4703	1.83872	-1.03792
	no	-0.258595	-0.136702	-1.09973	0.646405	-0.294801
	yes	1.97067	2.62688	1.55686	1.69436	1.92101
	no	1.99851	2.24159	1.63966	0.794394	0.343419
	no	-0.374144	-0.747664	-0.661848	0.263809	0.0409532
	no	0.778108	0.0479314	1.26957	0.0979877	0.570682
	no	-0.904145	-1.42214	0.737304	-0.534919	-0.028624
	yes	2.67798	2.60788	-0.0731273	0.401023	2.23733
	no	-1.25152	-0.162607	0.170983	1.00309	0.387263
	yes	2.57964	1.95391	0.550889	1.7972	2.4695
	no	-0.457989	-1.47388	-0.405891	-0.178164	-1.12664
	no	-1.12341	-1.22312	-0.942776	0.326783	1.69554
	no	0.20302	-0.406821	1.02735	0.877031	0.608203
	no	0.384921	0.670388	0.902746	0.942455	-0.386066
	yes	2.68896	2.32751	1.5177	1.29073	3.12043
	no	1.44638	1.34872	1.45871	3.03795	1.00199
	yes	2.79478	4.24749	1.80505	2.54222	1.6702
	yes	2.31954	2.24684	1.35474	0.141503	1.28616
	no	0.206151	0.067465	-0.111648	0.00304738	-1.1003
	yes	1.84459	2.53311	1.63389	0.722934	0.227344
	yes	1.59062	1.9143	1.51437	0.65979	2.13314
	yes	4.209	3.07825	1.55211	0.776497	2.41056
	no	-0.340693	-0.623069	-0.817944	-0.994582	0.0156453
	no	-0.262758	-1.04417	-1.71123	-1.73697	0.336669
	no	0.568194	0.893704	-0.31178	-0.512995	1.07842
	no	1.18895	0.593819	1.27438	1.40132	0.471437
	yes	2.13818	1.44871	1.55383	0.700705	0.428752
	no	1.73711	2.94572	1.70106	1.91062	1.55112
	no	0.649955	-0.0903445	1.00769	0.376704	0.234621
	no	0.203122	-0.303252	-0.532464	0.71678	1.08927
	no	-1.27024	-0.784432	0.705227	-0.872251	-0.580904
	yes	2.29481	1.39322	1.11989	-0.499662	0.666477
	yes	1.36044	2.39006	1.8635	1.78062	0.135632
	yes	1.136	0.76569	-0.257434	-0.101973	1.64228
	no	1.40567	-0.285406	0.923239	0.637685	-0.182377
	no	-0.126972	-0.362315	-0.303959	1.31122	-0.0192067
	no	-0.29127	-0.733185	-0.314702	0.772948	1.20057
	no	-0.435805	-0.0680508	-1.58315	-0.883045	0.0232048
	yes	3.06826	2.34369	0.619803	1.00393	2.34264
	no	-0.558311	-1.39245	-0.829485	-1.22531	0.0764633
	yes	0.0615739	1.40762	-0.266467	0.20821	-0.0824008
	yes	1.92464	0.398123	-0.714401	-0.070269	0.316242
	no	-0.273239	-1.44038	-0.768049	0.924516	1.72717
	no	-0.0523351	0.336739	0.989222	-0.935471	-0.208511
	yes	3.58593	4.49707	2.02067	1.4076	3.99374
	yes	3.26361	1.42826	0.953036	-0.00752091	0.658896
	yes	3.78433	3.01711	0.931813	2.164	2.61118
	yes	1.56029	1.59998	1.56703	-0.133557	-0.329355
	yes	0.342954	-0.454237	-0.180342	1.09971	1.60851
	no	-1.2448	-1.28896	-0.648082	-0.787123	-0.0673862
	yes	3.08311	2.04478	1.25699	0.908924	1.17243
	no	1.39475	0.436171	-0.283386	1.12264	1.041
	yes	2.6114	2.98168	1.15225	0.436369	0.86903
	no	-0.938993	-1.05807	-1.32127	-0.777307	0.776241
	no	0.481657	0.775192	1.76103	0.548506	0.693739
	yes	3.58879	3.3138	1.52974	0.497668	1.8383
	yes	0.65508	-0.0430697	-0.728885	0.271564	0.926475
	yes	2.84237	1.85761	1.31345	1.66301	1.17104
	no	0.552408	-0.967233	0.0093532	1.28064	0.108485
	yes	2.21424	3.10871	2.02061	0.28088	0.787462
	yes	2.20061	3.15426	0.755197	1.63092	1.23747
	yes	1.81677	0.671961	0.458624	0.442617	1.85595
	no	0.33516	-1.3162	0.764842	0.68294	0.270487
	yes	1.81017	2.01644	0.902151	0.25278	0.10043
	yes	2.60129	2.88498	0.756428	0.981639	3.17915
	no	0.257392	-0.0448646	-0.547363	-0.901555	0.0759107
	yes	0.0517967	0.0226145	-0.0204938	1.30066	0.714024
	yes	3.03304	3.23572	2.02857	0.955414	3.628
	yes	3.34086	0.691863	0.381615	0.941497	3.54229
	no	-0.107827	-0.906387	-0.874696	-1.01357	-0.0475309
	yes	2.98896	3.0283	1.04909	1.84739	1.01198
	no	-0.127702	-1.24848	-1.56572	-0.348019	-0.513876
	no	0.420308	-0.172174	0.88537	-0.148839	0.0130358
	yes	2.80875	3.35922	1.70868	1.99492	1.70503
	yes	2.92886	2.54658	1.11422	1.11572	2.30092
	no	0.259656	0.0269992	0.727011	-0.301635	-2.1846
	no	-0.173308	-0.602908	-0.304049	0.693162	-0.133552
	yes	2.91625	2.04509	1.64617	0.350746	1.28611
	no	1.02069	-0.0158249	1.29399	0.350624	-0.0887901
	yes	2.37313	2.78561	1.8365	1.91327	2.21365
	yes	1.74999	2.67124	-0.0586319	-0.598106	1.01595
	no	-1.41624	-1.27672	-0.452865	1.08596	0.933097
	yes	1.85378	1.22549	1.05913	0.196613	1.90285
	yes	2.4336	2.15035	1.93167	2.2917	2.33768
	no	1.14176	0.0230278	-0.780792	-0.720291	0.23122
	no	3.41686	0.944739	-0.248219	0.404919	1.00284
	no	2.35402	1.33685	1.1913	2.10846	0.709873
	yes	3.10877	2.85848	1.58142	1.01629	3.48126
	no	-0.920786	-0.183804	0.418402	-1.10229	-0.255808
	no	2.71982	0.857537	1.51387	1.29658	0.805175
	yes	3.76076	3.04925	0.69388	1.80616	1.49943
	no	1.46907	2.50673	1.89385	0.633268	2.05165
	no	0.531306	0.38677	1.18481	-0.501871	1.43807
	yes	1.11645	2.10891	0.703578	1.13377	0.343758
	no	-0.285681	-0.832745	-1.51703	-0.625328	0.412546
	no	0.3407	0.245994	-0.666584	-0.650737	-0.0841393
	yes	2.89523	2.08086	0.817779	2.48488	0.686192
	no	1.57715	1.04832	1.4963	0.563943	0.585114
	no	1.57212	0.970762	1.36062	2.64429	0.39112
	yes	-0.23503	0.20116	0.850814	0.887245	0.780928
	no	1.22845	0.983469	1.43104	0.961754	0.180613
	no	0.114634	0.40578	1.22569	1.0374	0.574179
	yes	3.04393	3.25007	1.1496	2.11751	2.43418
	no	0.263114	-0.259512	-1.10285	-0.823334	-0.111623
	yes	3.25277	2.75929	0.673211	1.47725	1.18374
	yes	3.85624	2.40306	0.449004	0.481841	3.24059
	yes	3.30265	2.25807	0.119375	0.606496	4.23203
	yes	2.73647	2.17336	1.27989	1.30704	1.08329
	yes	3.52889	3.89741	1.91648	1.42856	0.384811
	no	-1.41792	0.0544534	-2.18163	-1.09557	1.14271
	yes	2.62834	1.71413	0.537722	3.15895	3.6476
	yes	1.39279	2.50032	1.75948	1.74631	2.12373
	no	0.418523	-0.397267	-0.748174	1.16688	0.904293
	no	-0.472775	-1.01811	0.701116	-0.5688	-0.677413
	no	-1.4167	-1.74857	-0.60604	-0.52357	-0.339126
	yes	3.01118	2.24543	1.79131	2.28195	1.73919
	no	-0.160276	-0.561542	-0.330515	0.856061	0.287648
	yes	2.43026	2.56159	0.138996	0.457514	1.47278
	no	-0.902132	0.199911	0.644962	-0.212733	-0.859743
	yes	-0.0475888	-0.292088	-0.452825	0.52658	-0.301298
	yes	2.38664	1.52809	1.22179	1.39037	0.550751
	yes	3.33795	1.67335	1.34633	1.03934	2.05532
	no	-0.988654	-1.46581	-1.38487	-0.61399	-0.491556
	no	1.34299	0.757512	1.11733	-0.432346	-0.945496
	no	1.2544	-0.262256	1.07774	0.453284	2.08377
	no	3.34677	2.08653	0.742064	1.16482	1.14148
	no	-0.387214	0.0260879	-1.03285	-0.723944	-0.700996
	yes	1.44187	1.76366	1.24951	1.9503	1.53018
	no	1.14514	0.80104	1.22504	1.33563	-0.0121901
	no	-0.340395	0.224081	-2.29088	-1.39589	-0.90558
	yes	3.10977	3.46237	1.72293	2.05066	3.20932
	no	0.575236	0.594835	-0.097162	-0.149514	-0.784243
	no	1.37354	0.739967	1.29936	0.035502	1.05466
	no	1.22676	1.03505	1.14245	1.03615	0.737782
	no	0.682885	0.825659	-1.17029	1.66227	1.23889
	no	-0.913865	0.145004	-0.912836	-0.36394	0.333249
	yes	2.25955	2.28675	2.13481	0.500041	1.67732
	yes	0.869959	1.27652	1.32365	0.757785	0.844803
	yes	3.84788	2.81719	1.79209	2.0473	3.15929
	yes	3.80395	2.55489	1.9308	1.8634	1.17287
	yes	3.36267	2.90824	0.513413	1.76708	2.73355
	no	2.34367	2.43344	1.99564	2.8887	3.10467
	no	0.0116014	-0.0131514	-0.330166	-0.104647	-0.0217543
	no	0.677557	1.12606	0.79808	2.45593	0.0700204
	yes	2.76694	1.60903	-0.236722	-0.292566	1.53259
	no	0.118474	0.0389669	-0.944358	-1.51822	-0.181776
	yes	2.50164	2.7787	1.57221	0.316117	1.5799
	no	0.157782	-0.238418	-0.796445	-0.666757	1.01979
	no	2.30061	2.7185	0.84019	2.10908	2.41579
	no	1.23104	1.25864	1.42303	1.51795	0.73466
	yes	3.0939	3.23397	0.657518	0.587704	1.92771
	no	1.30594	1.07994	1.38862	2.59429	0.512123
	no	-0.0440743	-0.605408	-1.33447	-0.471163	0.275885
	yes	1.34943	2.5186	1.91495	1.98967	1.55564
	no	0.237656	-0.712514	-1.69437	-1.02574	0.381549
	yes	3.25021	3.81129	1.90634	2.23717	2.78216
	no	-1.19007	-0.796475	-1.12108	-0.774786	-0.541327
	yes	1.52281	2.29592	1.61444	2.09446	0.471785
	yes	1.52437	0.692714	0.535315	1.74073	-1.34037
	yes	2.51343	3.05084	0.929768	0.998397	3.51777
	no	-2.33651	-1.71972	-1.69951	-0.221121	-0.185976
	no	-1.21873	-1.03686	-0.760137	-0.627416	0.153741
	yes	0.0580212	0.22985	0.585258	-0.668538	-0.397903
	no	-0.601914	0.619203	-0.862112	-0.769767	-0.991176
	yes	0.76395	1.21482	0.891497	0.0307308	0.525625
	yes	3.28659	3.16638	1.00741	2.17944	2.49475
	yes	1.19923	2.59416	1.48827	1.66219	0.985496
	no	0.944521	-0.943531	0.421838	1.4197	0.479824
	yes	0.43149	-0.89403	-0.364786	-0.0552611	-0.536766
	no	0.196649	0.4564	-1.27591	0.00287416	0.814467
	no	-0.900105	-0.287184	-0.278114	0.774401	0.150443
	yes	2.70408	2.88901	1.7602	2.27609	3.41352
	yes	1.74686	1.66798	1.06796	1.29756	0.977512
	no	-0.975016	-0.434559	-0.867936	-0.890247	0.502011
	yes	1.13368	2.35227	0.951197	0.325746	-2.35204
	no	1.08869	1.38516	1.92107	1.53404	1.40126
	yes	2.6953	3.82978	2.22066	0.813891	1.37782
	yes	5.14385	3.79659	1.49413	0.141846	4.4736
	yes	0.83344	0.431655	-0.486009	-0.445436	-1.31921
	yes	1.56454	1.94959	1.46022	1.57952	2.87105
	yes	1.84344	1.81712	0.479659	1.30034	0.239269
	no	-1.38784	-1.42018	-1.09946	-1.18638	-0.719257
	no	-1.16047	0.493714	-1.37572	-1.15228	0.268435
	yes	3.15799	3.75362	2.28344	2.14762	1.59685
	no	0.561207	0.260098	-0.59041	-1.11018	0.933529
	yes	1.90438	2.02303	1.23556	0.671002	0.687771
	yes	1.32202	2.42488	-0.432489	0.0844089	0.748848
	no	4.34996	2.68098	1.58741	0.484781	2.28345
	yes	1.55325	0.923773	1.13869	0.179448	0.325945
	yes	2.39094	1.78506	1.28282	1.8623	2.31713
	yes	3.03311	2.57989	0.600159	1.06885	3.37412
	no	1.16809	0.805886	0.875548	0.418	-0.201335
	yes	2.21372	2.61114	1.34953	0.43194	2.02243
	yes	1.18107	1.37294	1.27404	1.27973	-0.28754
	no	0.367235	0.0953721	0.562647	-0.824185	0.440436
	no	0.13508	-0.619157	-1.31397	0.012408	-1.11509
	no	0.52236	0.241322	1.04244	-0.71715	-0.306277
	no	-1.08403	-0.271804	-0.794117	-1.06704	0.0742614
	yes	3.04014	3.40623	1.60669	1.73027	2.02672
	yes	2.21428	2.28871	1.70065	1.72154	3.03173
	yes	2.63261	1.61594	1.11144	-0.252489	-0.249912
	yes	2.16143	1.71718	2.01233	2.53546	2.21481
	no	-0.864807	-1.32204	-0.952384	-1.22029	-0.629372
	no	-0.522262	0.71192	-0.824368	-0.764013	-0.632083
	no	-0.165601	0.29074	-0.520458	-0.6671	-0.379426
	no	0.339386	0.414484	0.771358	0.246559	-0.961264
	yes	1.46851	2.04369	1.66298	0.549142	2.35906
	yes	1.94539	1.40185	-0.492519	-0.620575	1.21637
	no	0.531951	1.02045	1.06147	-0.352202	-0.405793
	yes	1.95708	2.61576	1.36969	0.0542415	-1.38831
	yes	3.37025	1.92191	1.64327	0.118296	1.62356
	no	0.951024	0.918405	-0.250898	-0.0733986	1.64009
	no	-0.714321	0.192367	-0.746534	0.99278	-0.48672
	yes	3.29601	3.18868	1.30708	0.343301	1.13706
	yes	3.32172	2.92166	1.58777	2.00158	0.737964
	no	-1.05816	-0.890435	-1.23928	-0.829964	-0.0332488
	yes	0.633906	0.986592	1.23238	1.06904	0.846904
	no	0.51758	-0.562028	-0.808009	-1.17899	-1.7532
	yes	-0.383497	1.75508	1.26348	0.0359403	0.730189
	yes	3.61417	2.89921	1.42665	0.916949	3.4064
	no	0.989656	0.732014	0.58736	2.59187	2.04129
	no	-0.575785	-1.77762	-0.753059	-1.46994	-0.673088
	no	-1.27149	-0.437172	-0.147956	0.324653	-0.044611
	yes	0.438507	0.386785	1.13299	0.800578	0.206803
	yes	3.66816	2.11883	1.69667	1.78647	1.92422
	yes	1.56612	1.79909	1.04041	0.752627	0.695532
	no	0.0221295	-0.948058	0.836931	-0.966987	0.170855
	no	-0.18201	0.613971	0.644891	-0.747816	-1.18177
	no	-0.152875	0.156154	0.536813	-1.07931	-1.00968
	no	0.29039	0.601175	0.970441	-0.386668	-0.864167
	no	0.0248849	0.567791	0.839369	-0.401556	-0.538538
	no	0.37973	0.582183	0.622568	-1.14695	-1.53064
	no	0.446822	0.187474	0.923989	-0.369659	-1.42648
	no	0.320257	0.996409	1.06049	-0.220298	-0.163374
	no	-0.142096	0.289191	-1.13896	-1.31853	-1.34394
	no	-0.532516	-0.788128	0.818547	-0.647507	-0.971233
	no	0.032826	0.567052	0.660002	-1.19485	-1.43408
	no	-0.0629556	0.24609	0.776575	-0.588086	-0.142628
	no	-0.273772	-0.0927416	-0.73887	-0.855299	-0.837095
	no	0.151719	0.0145736	0.990384	-0.914581	0.0563966
	no	0.250927	0.750585	-0.298799	-0.524789	-0.0219279
	no	0.78798	0.577503	0.87719	-0.537398	0.0664111
	no	0.0714515	0.763443	0.773478	-0.802089	-1.54343
	no	0.0122085	0.12559	0.607301	-1.08626	-1.29558
	no	0.470939	0.354729	1.01863	-1.03017	-0.0864927
	no	-0.590076	0.374409	1.02345	-0.86944	-0.747732
	no	0.829397	0.178782	0.663661	-1.14573	-0.140971
	yes	0.736886	1.0236	1.17802	-0.680628	1.01886
	no	-0.0636366	0.258817	-0.244583	-0.874378	-0.171318
	no	0.600653	0.795702	1.15192	-0.645982	-0.779643
	no	0.0175154	0.106746	0.810243	-0.485325	0.23852
	no	0.251049	0.983862	-1.26519	-1.1962	-0.823242
	no	-1.21138	-0.420823	0.836269	-1.26931	-1.07686
	no	0.267251	0.498326	1.05317	-0.00838265	-0.699442
	no	0.075426	1.18884	1.094	0.224941	-0.669643
	no	0.33684	0.770624	0.853639	-0.861294	-0.910556
	no	0.392069	0.0668288	-0.902627	-1.25778	-0.306023
	no	-0.171005	0.261211	0.663914	-1.39042	-0.533318
	no	-0.125832	0.0124548	0.845838	-0.0758882	0.258419
	no	-0.174817	0.501986	1.21296	-0.175634	-0.0777349
	no	0.0281793	0.330122	1.03307	-0.754569	-1.28685
	no	-0.43087	0.638849	0.909851	-0.640202	0.531477
	no	-0.87142	0.760316	-0.651756	-0.277663	-0.3098
	no	0.427898	0.783093	-1.38665	-1.56447	-1.61243
	no	0.0401701	0.224923	-0.620097	-1.62645	-1.35242
	no	-0.0273418	0.446451	0.763419	-0.749769	-0.590711
	no	-0.0483385	0.255005	1.13602	-0.376783	-0.281112
	no	-0.819434	0.268707	0.610778	-0.972141	0.0200129
	no	-0.204108	0.430063	0.831995	-0.974403	-1.61523
	no	0.298528	1.14609	0.768706	-0.531744	-0.789648
	no	0.973056	1.16086	0.935186	0.266585	0.192592
	no	-0.921582	0.444683	0.675521	-1.68559	-2.22088
	no	0.0371856	1.18481	0.879457	-0.2702	-0.078957
	no	0.0591584	0.0239512	0.633046	-0.859226	-0.0897559
	no	0.608441	1.56046	0.671903	-0.639306	-0.674783
	no	-0.040716	0.997032	1.02455	-0.483279	-0.704684
	no	1.05645	0.625297	0.577196	-0.30683	-0.624972
	no	0.0536543	0.284622	0.86444	-0.966014	-0.392084
	no	0.897464	0.727714	0.694962	-0.318135	0.34208
	no	0.504267	0.949124	1.12974	-0.535653	-0.252284
	no	-0.391328	0.214581	0.578546	-1.08339	-0.271458
	no	-0.257365	0.75472	0.965215	-1.02783	0.636296
	no	-0.189618	0.393288	-0.433634	-1.20602	-1.34962
	no	-0.00127833	0.72047	1.13399	-0.322335	-0.974379
	no	-0.312062	0.899897	0.983507	-1.09053	-1.02555
	no	0.0585352	0.152388	0.756206	-1.08568	-1.59948
	no	0.454584	-0.130631	0.77058	-0.527698	0.222077
	no	0.690727	0.546125	0.814142	-0.974503	-1.44413
	no	1.33637	1.88092	1.14109	0.0914269	0.570743
	no	-0.205471	0.163238	0.792314	-0.697703	-0.785113
	no	0.0525242	0.618588	-0.349198	-0.316343	0.893811
	no	0.269294	0.249757	0.900039	-0.85809	-1.26278
	no	-0.0919928	0.836898	-0.147167	-0.533315	-0.725782
	no	0.127211	0.688981	0.87883	-0.852585	-1.54961
	no	-0.425982	0.23589	-0.64862	-0.971541	0.200672
	no	0.404439	1.1842	-0.644065	-0.583449	-0.97612
	no	0.294607	0.989055	-0.110468	-0.324565	-0.362465
	no	0.177876	0.672979	0.810185	-0.389612	-0.316256
	no	-0.421822	0.283242	0.858124	-1.25609	-0.899846
	no	0.000788519	0.231712	0.699129	-1.08771	-1.37946
	no	-0.450617	-0.00936817	-1.06362	-0.746605	-0.687912
	no	0.818986	1.19277	0.896001	-1.02121	-2.08961
	no	1.53374	2.42639	1.68086	0.230126	2.15375
	no	-0.0124034	0.35386	0.650343	-0.864261	0.225627
	no	-0.268665	0.410498	-1.18218	-0.800197	-0.835432
	no	-0.198054	0.586414	1.00199	-0.857066	-0.541555
	no	-0.641339	0.133051	0.891213	-0.529928	0.0157716
	no	0.281731	0.139539	-0.445197	-0.685139	-0.801867
	no	0.00491857	0.386127	0.729503	-0.533882	-0.913609
	no	0.0487308	1.61147	1.46845	0.54596	1.28897
	no	0.381328	0.929246	-0.255111	-0.588827	-0.72006
	no	-0.293509	-0.349873	1.10306	-0.430882	-0.963433
	no	0.0613844	0.210755	0.904185	-0.916913	-1.48843
	no	-0.142341	0.255005	0.589293	-0.760466	-0.529416
	no	-0.531793	-0.110924	-0.816777	-0.96741	-1.11645
	no	-0.263223	1.3215	1.48857	0.493131	0.112751
	no	-0.0905757	0.463221	-0.480084	-0.433637	-0.0796961
	no	0.133643	0.112357	-0.568359	-0.0328993	-0.957674
	no	0.0315173	0.571197	0.787157	-0.643468	-0.661366
	no	0.371625	0.363168	-0.232622	-0.424602	0.292149
	no	-0.584522	0.777408	-0.206603	-0.760791	-0.811703
	no	-0.705402	-0.13285	-1.21632	-0.739857	0.66399
	no	0.311866	0.18977	1.02633	-0.278217	-0.217172
	no	0.442238	-0.142858	-0.689954	-0.689808	-0.122502
	no	-0.0871091	0.289837	0.8187	-0.340642	-0.556363
	no	1.20814	1.25315	0.715443	-0.576514	-0.315387
	no	0.0731887	0.584942	0.0800407	1.66795	0.276929
	no	0.574733	0.711196	0.734355	-0.686003	0.344761
	no	-0.735978	-0.810689	0.710536	-0.539528	-0.421264
	no	1.30196	1.52216	1.46424	-0.0315603	0.935447
	no	-0.0341777	-0.142451	0.79778	-0.645566	-1.09767
	no	0.476013	0.764066	1.05136	1.12127	1.79048
	no	0.801608	0.0174866	0.792735	-1.09589	-0.349198
	no	0.0950915	-0.0259321	0.744025	-0.326074	-0.00600055
	no	-0.00884595	0.405777	1.00091	0.296393	0.340129
	yes	1.50764	1.52263	1.45964	0.230145	0.699439
	no	0.446163	0.673777	0.879561	-0.744434	0.303171
	no	-0.0887804	0.530492	0.578714	-0.843441	-1.24142
	no	0.288934	0.352373	-0.415656	-0.844534	0.708668
	no	0.0969747	0.220729	0.697634	0.360534	0.505368
	no	0.300965	1.67406	0.951697	0.463894	0.992801
	no	0.449535	0.166301	-0.493457	-0.273654	0.694808
	no	0.066003	-0.140946	-0.429814	-1.02962	-0.0581619
	no	0.311782	1.14142	1.20647	-0.590869	-0.335173
	no	-0.295266	0.348909	0.917906	-0.694556	-0.227208
	no	-0.631184	0.307008	0.928713	-1.09047	-1.54734
	no	0.051648	0.63133	0.705677	-0.649872	-1.04728
	no	-0.0261459	0.0176697	-0.937168	-0.641795	-0.352694
	no	-0.0356266	0.249416	0.912586	-0.695492	-0.998787
	no	-0.103579	-0.159337	1.02745	-0.429934	0.379357
	no	0.326176	0.687886	0.846515	-0.915136	-1.87765
	no	0.14906	1.2817	0.982631	-0.169432	-0.182783
	no	0.614156	0.131578	0.836446	-0.279235	-0.825152
	no	0.157839	-0.0925299	0.629079	-1.07382	-0.872252
	no	-0.373483	-0.290108	0.733073	-0.982292	0.830753
	no	-0.0975202	0.355328	0.559042	-0.702924	-0.866364
	no	0.413678	-0.272453	0.507443	-0.531366	-1.41526
	no	0.22429	0.262226	0.996354	-0.759722	-0.152545
	no	-0.480009	0.369853	0.778662	-0.430436	-1.22955
	no	-0.85013	0.343334	0.981487	-0.593776	-0.875954
	no	-0.290677	0.3265	0.784469	-0.467473	-0.655518
	no	0.742129	1.00647	1.21797	-0.0773605	-0.592562
	no	0.480323	0.795061	1.26447	-0.277953	-0.95027
	no	0.0148462	-0.219171	0.5835	-0.419472	-0.24398
	no	-0.110462	0.906408	1.06435	-0.173363	-0.98996
	no	-0.465473	0.41671	-0.478648	-0.863139	-0.188665
	no	1.06392	0.239754	0.690036	-0.75296	-0.858341
	no	-0.507703	0.588366	1.18683	-0.590283	-0.51626
	no	0.176886	0.57508	1.05995	-0.593957	0.795753
	no	0.434884	0.775743	0.998897	0.350255	-0.0520358
	no	-0.848333	0.340176	-0.744976	-1.15158	-0.529764
	no	0.334106	0.464777	0.912948	-0.528748	-0.883619
	no	-0.717667	0.702496	0.913968	-0.638393	-0.0348577
	no	1.59644	1.43348	1.66111	0.843183	1.73603
	no	0.759169	0.616453	-0.3761	0.252534	-0.0555662
	no	0.451014	0.580806	0.688266	-0.96787	-1.00179
	no	-0.0409448	0.479594	0.745023	-0.381109	0.856758
	no	0.129146	0.158501	0.791538	-0.691917	-1.02724
	no	0.326784	0.24526	0.921991	-0.525929	-1.34965
	no	0.692193	0.416483	0.716515	-1.0221	-1.5736
	no	-0.23375	0.149655	-0.557336	-1.43913	-1.66465
	no	-0.188339	0.0491283	-0.549324	-1.33488	-0.619765
	no	-1.05731	0.519056	-0.528754	-0.74896	-1.05148
	no	0.108429	0.512289	-0.486722	-1.38851	-0.374787
	no	-0.370507	0.49993	0.748934	-0.331752	0.15865
	no	0.487151	0.622812	0.846614	-0.642288	-0.497998
	no	-0.487963	0.526381	0.939393	-0.805457	-0.894624
	no	0.815871	0.633264	0.818432	-1.13809	0.957763
	no	-0.538415	0.202549	-0.637928	-1.02666	-0.00919245
	no	-0.207648	0.182563	0.724717	-0.650217	-0.703688
	no	-0.0324566	0.355328	0.790203	-0.969399	-0.400125
	no	0.0647966	0.696071	0.748679	-1.08459	-0.965274
	no	-0.0708872	0.614656	-0.348491	-0.979635	-2.34337
	no	-0.0329044	0.743754	0.809492	-0.63929	-1.47387
	no	-0.319598	0.486203	1.03344	-0.233206	-0.651791
	no	0.782605	0.630657	0.813128	-1.14077	-0.487802
	no	0.867703	0.672248	1.08515	-0.0542124	0.439114
	no	-0.237662	0.88937	0.795021	-0.864466	-0.562854
	no	0.743362	-0.197418	1.20017	-0.594637	-0.271295
	no	-0.555604	0.252272	0.66611	-0.285079	-0.745563
	no	0.128251	0.135617	0.770425	-1.20316	-0.287673
	no	0.769591	0.663886	0.58402	-0.918743	-1.34547
	no	-0.200333	0.285434	-0.539485	-0.344951	-0.531463
	no	0.0974851	0.865852	1.02618	-0.169952	-0.352395
	no	-0.14535	0.719961	0.831606	-1.08273	-0.973908
	no	0.991819	0.381072	-1.24404	-1.14204	-1.07414
	no	-0.20417	-0.0218985	0.797778	-0.381753	-0.0797718
	no	0.360793	0.721421	0.80598	-0.862647	-0.880054
	no	-0.491449	-0.167113	-0.264113	-0.593502	-0.0958265
	no	0.0911851	0.346589	0.810457	-0.189698	-0.218762
	no	1.05187	1.02505	1.03402	0.31886	-0.923766
	no	-0.197028	-0.308769	0.772204	-1.14182	-0.793612
	no	0.144074	0.638103	1.12598	-0.810404	-0.935642
	no	0.540611	0.54543	1.13595	-0.601704	0.000204671
	no	1.06269	0.648735	0.699549	-1.38165	-0.259128
	no	0.308353	0.0520653	-0.741277	0.118351	-0.041423
	no	0.702549	0.458196	0.737752	-1.43774	-1.83092
	no	0.154593	0.550699	0.661353	-1.25585	-1.53863
	no	-0.151824	0.16517	-0.784754	-1.44725	-0.853337
	no	0.478326	1.03704	-0.559782	-0.898645	0.224697
	no	-0.0608302	0.670279	0.88135	-1.2607	-1.41409
	no	0.746559	0.288277	0.919631	-0.317654	0.201583
	no	0.123085	-0.583088	-0.94875	-0.320098	-0.470413
	no	0.191703	0.185044	0.958275	-1.43718	-1.51414
	no	0.196494	0.226432	-1.09105	-0.867883	-0.211215
	no	0.327249	0.736009	0.873013	-0.323792	-1.35519
	no	0.326554	0.885517	1.05195	-0.356585	-0.654271
	no	-0.391813	0.0398005	0.641238	-1.50008	-0.769711
	no	0.323368	0.198267	-0.502132	-0.640251	-1.15275
	no	-0.335691	0.321322	-0.182524	0.125287	-0.916555
	no	0.730078	0.300167	0.979162	-0.165883	-0.28206
	no	0.218936	0.152086	0.632701	-1.74792	-1.11862
	no	-0.604834	0.500902	0.841872	-0.643454	-0.111873
	no	-0.241595	0.203658	0.469186	-1.43893	-1.40437
	no	0.758288	0.613303	-0.520408	-0.85568	-0.559473
	no	0.462257	0.412247	0.948306	-0.639217	-0.568706
	no	0.40625	-0.0612814	1.19266	-0.634583	-0.650632
	no	1.06206	1.65129	0.778063	0.429633	3.01364
	no	0.0909283	1.3074	0.943199	-0.904353	-0.950493
	no	0.0694021	0.586306	0.829045	-0.692789	-0.984247
	no	0.405686	0.567156	0.750746	-0.464109	-0.522168
	no	0.636911	0.572524	-0.266082	0.363841	0.109351
	no	-0.866047	-0.303173	0.561477	-0.75039	-0.442539
	no	0.140932	0.602666	0.725561	-0.742336	-0.743801
	no	-0.433862	0.877448	-0.379581	-0.416743	-0.412418
	no	-0.436681	0.652351	-0.58341	-0.217466	-0.44152
	no	-0.427325	-0.279773	1.04172	-0.750923	0.395236
	no	-0.450247	1.58989	0.836346	-0.166338	-0.0588775
	no	0.835672	0.767653	1.13511	0.0898109	-0.417488
	no	0.138503	0.100753	-0.340085	0.234266	-0.105798
	no	0.622728	0.845464	1.0147	-0.278904	-0.849444
	yes	2.02575	1.79715	1.95088	1.54433	1.97059
	no	0.0393413	-0.150101	0.874145	-1.20583	-0.820177
	no	0.863142	-0.0583799	0.692159	-0.925133	-1.3421
	no	-0.380679	0.41821	0.567346	-0.817034	-1.05047
	no	-0.0837983	0.669456	0.952648	-0.802512	-0.110319
	no	-0.254807	0.486962	-0.310921	0.629202	0.585096
	no	-0.0443841	0.57753	1.18182	-0.855469	-0.786343
	no	-0.147634	0.684201	0.712369	-1.26209	-1.25267
	no	0.303707	0.693453	0.958959	-1.14696	-1.26327
	no	-0.296428	0.764474	1.07007	-0.16304	-1.40162
	no	0.305002	0.375196	0.821093	-0.968029	-0.42626
	no	0.373519	0.414741	0.670777	-1.08665	-1.10025
	no	0.646706	0.198303	0.706717	-1.0269	-0.698981
	no	0.444332	0.141448	-0.647462	-0.371428	-0.485624
	no	-0.125052	0.544037	-0.796786	-0.744756	-0.761953
	no	-0.186418	-0.0331616	0.697958	-0.904412	-1.13148
	no	0.526408	0.331453	0.642785	-1.07923	-1.59796
	no	-0.328348	-0.34947	0.910136	-0.596066	-0.795678
	no	-0.768828	1.0053	0.577055	-1.20497	-0.693602
	no	-0.486964	0.807906	-0.463582	-0.587294	-1.29622
	no	0.797426	0.643461	-0.599743	-0.422551	-0.107464
	no	-1.03024	-0.934086	-0.611763	-0.860061	-0.853667
	no	0.222039	0.502483	0.642767	-0.856625	-1.53599
	no	0.0347675	1.01416	-0.72216	-0.920572	-1.18277
[truncated: 3,683 more rows]

## Sheet: Fig_1_J
	Tumor reactivity	TRTpred score	Oliveira score	Hanada score	Lowery score	Zheng score
	no	-0.378415	-0.596107	-0.944172	-1.11463	0.353457
	no	-0.0804408	-0.396157	0.419447	-0.98488	-1.47952
	no	-0.281762	0.0052668	0.935915	0.0195774	-0.730942
	no	-0.242604	-0.535225	-0.704438	-0.972815	-0.820742
	no	-0.446894	-1.0536	-0.950872	-1.13497	-0.624708
	no	0.5118	-0.751361	0.489699	-1.77135	-0.745917
	no	0.23761	-0.546567	0.385963	-1.91934	-1.05451
	no	-0.570044	-0.479224	-0.59314	-0.647282	0.485934
	no	0.104242	1.6485	1.45576	1.41102	0.0669134
	no	-0.511012	0.0320601	-0.0713605	-0.832165	0.200793
	no	-1.02682	0.479966	0.963907	0.877443	-0.732352
	no	-0.226032	-0.190869	-1.86399	-1.73231	-2.73538
	no	0.987563	0.829351	1.16722	0.687496	-1.05868
	no	-0.275933	-1.20394	-0.889579	-1.99861	-1.60759
	no	0.174576	-0.0966599	-0.442604	-1.00052	-1.25428
	no	-0.322645	-0.875932	0.467135	-1.70255	-1.28292
	no	0.435597	-0.0834653	0.614172	-1.75211	-1.01013
	no	-1.17866	-0.800658	-1.01163	-0.276087	-0.848548
	no	0.275278	-0.560874	0.708368	-1.86383	-1.66315
	no	-0.719774	-1.00041	0.504837	-1.1494	-0.17885
	no	-1.11564	-0.678149	-1.52059	-2.49921	-1.96117
	no	0.451101	0.79676	1.02003	-0.729447	-0.685107
	no	-1.4359	-0.735129	0.718306	-1.14719	-2.09278
	no	-0.605876	-1.60552	0.651619	-1.74031	0.13613
	no	0.240178	-2.14958	-0.600309	-0.112	-0.418174
	no	0.454505	0.590707	0.695899	-0.932918	-0.321658
	no	-0.0166133	-0.0128285	0.726857	-0.951782	-0.458733
	no	-0.513707	-1.29008	-2.04212	-2.15308	-0.825311
	no	1.07526	1.01066	1.2437	-0.380356	0.252904
	no	-0.130053	-0.0231906	-1.03001	-1.52265	-0.755122
	no	-0.168153	0.0543555	-1.19715	-1.71931	-1.62151
	no	-0.650594	-0.485209	-0.674802	-1.67083	-0.827147
	no	-0.378268	-0.713498	-1.0028	-2.32958	-1.88637
	no	0.423366	-0.328045	-0.421804	-1.03628	0.257278
	no	-0.222186	0.332698	-1.08026	-1.33065	-1.28047
	no	0.750475	0.683967	0.384335	1.17721	0.245783
	no	0.387382	0.0857763	-0.0572016	0.225228	0.334338
	no	-0.693588	-0.60601	-1.0411	-0.477325	-0.549691
	no	1.81712	1.22039	0.861023	-0.889662	-0.97486
	no	-1.21251	-0.46678	-1.17097	-1.52313	-1.18641
	no	1.22036	1.02657	1.38325	1.4727	-0.151443
	no	0.00729952	-0.0492343	-0.319276	-1.34044	-1.63248
	no	-0.0610694	0.0619787	0.18881	1.57735	0.669849
	no	-1.35535	-0.309036	-1.02668	0.14611	-0.0765734
	no	-1.15176	-0.264793	-1.73956	-1.51444	-1.21681
	no	-0.298456	0.176744	0.376336	-1.65777	-1.24038
	no	0.949489	0.836632	-0.427539	0.0252111	-0.257796
	no	0.131966	0.0068288	0.58724	-1.2329	-0.284224
	no	-0.937669	-0.719022	-1.24212	-1.40999	-1.92831
	no	-0.438905	-0.707465	-1.2011	-0.663504	-0.0416623
	no	-0.721031	-0.858597	0.487819	-1.49185	-0.937451
	no	-0.210524	-0.181898	-0.695175	-1.61915	-0.491542
	no	0.168005	-0.41861	-0.271918	-0.903938	-1.06645
	no	-0.249048	1.00021	1.23681	1.63159	-0.658826
	no	-0.803042	-0.674585	0.775121	-0.303086	-0.731886
	no	-1.04255	-1.37756	0.444141	-1.75063	-1.55375
	no	0.612058	0.711023	0.779846	-1.17215	-0.73004
	no	-0.396073	0.035856	0.421137	-2.40574	-3.56706
	no	-1.76262	-0.981263	-1.20952	-0.666982	-0.27813
	no	-1.76416	-1.51342	-1.08472	-0.813742	-0.759518
	no	-0.945562	-1.43046	-0.715087	-1.80998	-0.402384
	no	1.30056	0.781715	1.26712	-1.14598	0.0025193
	no	-1.56169	-0.457418	-1.46619	-0.697552	-0.512929
	no	0.0315253	-0.00952099	0.628153	-0.880172	-0.0503563
	no	0.312901	0.763464	1.00513	-1.3947	0.0763066
	no	-0.872545	-0.124913	0.496695	-1.9205	-1.68468
	no	-0.694508	-1.15295	-1.85342	-1.41876	-0.685215
	no	-0.152634	-1.18856	-0.695292	-0.852931	-0.243864
	no	0.571065	-0.704357	-1.69258	-1.36025	-1.42024
	no	-0.473756	-0.151091	-1.00474	-0.126663	-0.38878
	no	1.5121	1.89812	1.19423	1.62732	0.432883
	no	-1.0958	-1.53474	-0.8504	-1.50668	-0.893288
	no	-0.878371	-0.493365	-1.78725	-0.913223	-0.801223
	no	-0.711414	-1.04734	-1.16463	-0.943473	0.536251
	no	1.0767	1.57105	1.54058	2.16007	0.793461
	no	-0.357815	1.39098	0.0797622	1.5637	1.99804
	no	-0.0821383	-0.718013	0.371196	-1.647	-1.95079
	no	-1.32087	0.0111438	0.635991	-0.62474	-0.0489262
	no	-0.996053	-0.81931	-0.471644	-0.230131	0.174139
	no	0.161972	0.883869	0.553345	-1.41097	-2.00968
	no	0.332617	-0.278385	-0.448091	-0.840421	-1.44956
	no	-0.922131	-0.879454	-1.96773	-1.15405	-0.705737
	no	-0.307458	0.372466	0.561442	-2.15985	-0.762547
	no	-0.519719	1.00079	1.2432	0.98303	0.540037
	no	0.344775	0.454978	0.991514	-1.41792	-0.36708
	no	-0.813614	-0.355275	-1.69	-1.11859	-0.991164
	no	-0.0935943	0.51348	0.964542	-0.705504	-1.2619
	no	-1.05012	0.266981	0.289181	1.46263	0.413736
	no	-0.579353	-2.34821	-2.07929	-1.83488	-0.962016
	no	-1.656	-0.808659	-1.51157	-1.41768	-1.84581
	no	0.0710654	0.0120459	-1.23169	-1.67245	-1.6087
	no	0.680705	-1.49953	-1.20903	-1.23539	0.347368
	no	-0.594858	-0.135092	0.316755	-1.73195	-2.40885
	no	-0.25535	-1.48714	-1.63979	-2.04303	-1.77336
	no	-1.4622	-1.32973	-1.6457	0.0718373	-0.198137
	no	-0.452642	-1.33888	0.598037	-1.80024	-0.705738
	no	0.356654	0.118779	-0.27078	-0.37627	-0.369184
	no	0.45689	0.298123	1.04161	-0.536429	-0.458467
	no	-0.392056	-0.696414	0.447489	-1.78183	-1.51767
	yes	0.95074	1.41887	1.65967	2.47125	1.36773
	no	0.416934	0.0473067	0.543716	-1.45842	-1.42154
	no	-0.273734	-0.267905	0.71542	-1.29694	-1.74814
	no	-0.281159	-0.369504	0.708504	-0.17304	-0.331986
	no	0.27856	0.323353	1.11517	-1.10089	-1.66683
	no	-0.767148	-0.730816	-0.993568	-1.18741	-0.600464
	no	-0.152894	-0.853995	-1.57992	-1.26634	0.231225
	no	-0.191241	-0.371752	-0.644989	-1.88922	-1.55424
	no	0.572816	-1.57013	0.616471	-1.62414	0.0681007
	no	0.251099	0.316945	-0.822359	0.0892408	0.544475
	no	-1.11109	-2.54593	-0.864026	-1.66538	-0.472105
	no	-0.534869	0.0860452	0.610786	-1.65745	-1.74899
	no	-0.520098	-0.291011	-0.971757	-0.924027	-0.0582756
	no	-0.47943	-0.365179	0.80734	-0.240798	-0.357259
	no	0.203798	-0.156933	0.734513	-1.32614	-0.314963
	no	-0.23597	-1.07656	0.303542	-1.81484	-1.09402
	no	-0.0881904	0.303312	-1.37127	-2.33782	-2.301
	no	0.431795	-0.152815	0.214844	-1.88154	-1.64173
	no	-0.590339	-1.03745	-0.664658	-1.48364	-0.438992
	no	1.50453	2.55297	1.49636	0.903361	0.135584
	no	0.315602	1.55445	0.950341	0.894398	-0.393051
	no	-1.4614	-1.86846	-1.27998	-1.10731	-0.419942
	no	0.124347	-0.126329	0.491476	-0.437162	-1.57669
	no	-0.238709	0.0384632	0.481582	-1.39931	-1.99017
	no	-0.696971	-0.842571	-1.39189	-0.755059	-1.39259
	no	-0.496305	-0.439582	-0.961999	-1.02912	-0.268285
	no	-0.0374257	-1.34102	0.271597	-1.96132	-0.899655
	no	0.549634	-0.386834	0.74356	-0.463685	-0.223117
	no	-1.06369	-0.939518	-1.06644	-1.04386	-0.647807
	no	-1.18246	-1.13643	-1.84905	-1.66186	-0.741732
	no	1.2443	0.409192	-0.564194	-0.871464	-2.19449
	no	-0.168714	-0.240147	0.474157	-1.01522	-0.495338
	no	-0.529102	-0.713821	-1.11344	-1.26099	-0.968395
	no	-0.134068	0.112075	-1.12469	-1.9074	-1.60744
	no	0.434325	0.441971	-0.274502	-1.43902	-1.32617
	no	-0.11263	-0.2367	-0.748703	-0.511631	-1.09273
	no	-1.32165	-0.491983	0.452226	-1.85932	-1.35592
	no	0.796354	0.284333	0.300448	-1.7076	-1.97916
	no	-0.691048	-0.0301405	0.830382	-0.470497	-2.00161
	no	-2.65577	-1.20405	-0.971903	-1.37826	0.0487424
	no	-1.03815	-0.915785	-1.21278	-0.805836	0.466584
	no	0.328236	0.430159	-0.345256	0.298159	-0.201247
	no	-1.22815	-1.33124	-1.13976	-0.910039	0.294375
	no	0.0607638	-0.0239046	0.60377	-1.68581	-0.60885
	no	-1.16	-1.24391	-0.497402	-0.578961	-0.0868164
	no	-0.644473	-0.761822	-0.826404	-0.683484	-0.920595
	no	0.714088	-0.573362	-1.02769	-1.18677	-1.96421
	no	1.92166	1.52132	1.36048	1.15916	0.450312
	no	-0.592972	-0.306091	0.718212	-0.638871	-0.414789
	no	-0.602258	-1.37519	-0.608215	-0.949683	-0.145858
	no	0.266925	-0.190633	-1.00239	-1.656	-0.205415
	no	-1.3772	-1.17453	-1.90479	-1.06275	-1.08942
	no	-1.08719	-1.34903	-1.6281	-1.83445	-0.34702
	no	-0.661467	0.299732	0.0570111	-0.518896	0.47114
	no	2.40709	1.75849	1.33543	1.61792	0.196481
	no	0.0488244	-0.516006	0.459883	-1.91981	-1.02226
	no	-0.687526	-0.848414	-0.263365	-0.899205	-0.473633
	no	1.19034	1.78568	1.11571	-0.47575	1.27069
	no	0.35138	0.369594	0.74796	-0.801951	-0.701982
	no	-0.753472	-0.0610631	0.474597	-1.16022	-0.927263
	no	1.0317	0.938138	-0.472334	-1.46704	-1.3322
	no	-1.16436	-0.0394867	0.740156	-1.08587	-2.07202
	no	-0.663706	-0.56209	-0.118181	-0.382649	-0.0194886
	no	0.339824	0.0112204	0.269082	-2.61058	-0.453045
	no	-0.248887	0.426632	1.19935	-0.734711	0.365504
	no	-1.19989	-0.781082	-0.809249	-0.86485	-0.607947
	no	-0.0188102	0.173405	-1.02771	-1.13389	-0.336741
	no	0.219512	0.354448	0.260337	-1.49795	-0.937961
	no	-0.643488	-0.290634	-0.963218	-1.4005	-0.992304
	no	0.658577	-0.152253	0.573968	-0.532049	-0.426288
	no	0.751124	-0.896509	0.411156	-1.69784	-1.7774
	no	0.189222	-0.0763661	-0.827732	-1.68037	-0.995877
	no	-0.371314	0.925728	0.814296	-1.04603	-0.66003
	no	0.257302	0.459822	0.737082	-1.90543	-2.34988
	no	-0.194512	-0.0788269	-1.34999	-1.31679	-0.798573
	no	0.468574	1.1613	0.938593	-0.876493	-0.870082
	no	-0.111783	0.27701	-1.85376	-1.70843	-1.35762
	no	-0.0766673	0.0061464	-0.809624	-2.25805	-1.13923
	no	-0.0887233	0.00859886	0.671038	-1.1381	-1.26859
	no	-0.585635	0.45107	-0.540127	1.01286	0.23939
	no	-0.397608	-0.366562	-1.84357	-1.98064	-1.57797
	no	0.239966	-0.315314	0.781959	0.00612656	-1.22129
	no	-0.295961	-0.393434	0.656014	-1.82951	-1.14125
	no	-0.274635	-0.651467	-0.931197	-0.76158	-0.983789
	no	-0.139031	-0.666866	-1.07829	-1.5652	-1.21105
	no	-0.131364	0.303212	-0.559469	-0.506593	-1.22196
	no	-0.173761	-0.630513	-0.952907	-0.653553	-0.589554
	no	-0.561276	-0.964503	-0.949897	-1.33498	-0.457919
	no	-0.656367	-0.135493	-0.826365	-1.60282	-1.2324
	no	1.58389	1.78559	1.3059	1.03087	0.738843
	no	2.38514	1.03693	1.28387	-0.164413	-1.58976
	yes	0.898916	1.24709	1.34654	2.07042	-0.347504
	no	-0.072592	-0.538849	-0.688247	-2.07604	-0.926687
	no	-0.249306	-0.107194	0.726576	-0.961404	-1.79572
	no	1.02928	0.545918	0.601483	-1.82079	-0.367726
	no	-0.236649	-0.210601	-0.973944	-0.694972	-0.812186
	no	-0.0647047	0.280068	0.934388	-0.903127	-0.779338
	no	-0.116284	0.877538	0.842228	-0.80888	-0.837357
	no	0.227032	0.625501	-0.0546305	-0.461929	-0.40562
	no	-1.33657	-1.56588	-2.07073	-1.53984	-1.22663
	no	1.44805	0.0660884	-1.05397	-1.52788	-1.69386
	no	-0.349938	-1.21726	0.915589	-1.2026	-1.41227
	no	-1.00301	0.0422308	-0.3306	-1.12563	-0.990866
	no	-0.343077	-1.73585	-1.67888	-1.58274	-1.44308
	no	-0.893524	-0.232296	0.771627	-1.42075	-1.79029
	no	-0.128739	0.204067	0.342407	-1.45107	-1.70468
	no	1.54266	2.17314	1.74348	2.57221	1.69496
	no	-0.984201	-1.71507	0.673001	-2.03221	-1.21071
	no	-0.740054	-0.401062	-0.819854	-1.42417	-1.90828
	no	0.334232	-0.123959	-0.141425	-0.826042	-1.05704
	no	0.200267	0.168211	0.836377	-1.73856	-0.724896
	no	0.104331	-0.53124	-1.30536	-1.7408	-2.06639
	no	-0.831744	-1.50062	-2.06377	-1.42557	-0.514377
	no	-0.185097	-0.535723	0.484574	-1.93299	-1.40378
	no	0.529217	-1.18782	0.957703	-0.334138	-1.86055
	no	1.73621	2.13759	1.29985	1.79255	0.18022
	no	-0.913202	-0.884214	-1.14743	-0.869962	0.115818
	no	-1.11183	-0.334506	-0.475286	-0.812408	-0.526248
	no	-0.729667	-0.659693	-1.63197	-1.13653	-1.43495
	no	-0.229413	-0.319478	0.582691	-1.80378	-1.74211
	no	0.126038	-0.718761	-1.27476	-0.707686	-0.155955
	no	-0.622752	-1.13631	0.457901	-1.52303	-1.63924
	no	1.30259	0.798224	-0.034268	-0.220325	-0.137202
	no	-0.514894	-1.62189	0.604923	-0.988525	-0.632336
	no	0.0521755	0.680079	0.95603	0.796823	-0.98428
	no	-0.47331	-1.02229	-0.913244	-1.52412	-0.806144
	no	-0.0694885	-0.423518	0.319015	-2.30963	-1.38422
	no	-1.10253	-0.305249	-1.84567	-2.24509	-1.44295
	no	-1.33771	-1.59307	-0.694806	-1.6397	-0.390653
	no	-0.91209	-1.50873	-1.0003	-0.361135	-0.418641
	no	-0.208478	-1.12489	-1.45106	-1.53622	-1.03463
	no	1.10704	1.68388	1.00447	0.781594	-0.963727
	no	-0.496209	-2.25466	-1.39393	-1.63741	-0.650849
	no	-2.03564	-1.01559	-0.916119	-0.233404	-0.350004
	no	-0.837576	-1.07243	0.426387	-1.77045	-1.81129
	no	0.124911	-0.0475966	-0.948138	-2.34412	-3.04956
	no	-0.411628	0.830731	0.86896	0.207206	0.364258
	no	0.162184	-0.203941	-2.09667	-2.37258	-2.07913
	no	-0.667088	-0.59345	0.382241	-1.82908	-1.57354
	no	-0.832852	-1.46042	-1.04795	-0.809273	-0.660715
	no	-1.39091	-1.56039	-0.955144	-0.811226	-0.993408
	no	0.133875	-0.0401207	0.683615	-0.946439	-1.10881
	no	0.227536	0.840885	-0.225032	-0.537627	-0.328116
	no	-0.439888	-2.18223	-1.13395	-2.28491	-0.75591
	no	1.22649	1.31695	0.966037	0.0181957	0.660585
	no	0.264697	0.417218	0.88399	-0.0764682	-0.301969
	no	0.10884	0.402551	0.600443	-0.032248	-0.957096
	no	0.728229	0.914408	1.09386	-0.379267	0.82277
	no	0.545887	-0.348739	0.885927	-0.710857	-0.894726
	no	0.355571	0.312897	-1.07016	-0.564294	-1.49161
	no	1.7974	2.24533	1.1565	1.43626	1.61306
	no	-0.231084	0.295189	0.721563	-0.256134	-0.879592
	no	-0.0702243	0.265997	0.709482	-1.19949	-1.06583
	no	-0.11018	-0.771832	-0.447115	-0.143322	-0.260361
	no	1.43787	1.3566	1.25331	0.249482	-0.284819
	no	-0.781097	0.246917	-0.376485	-0.699734	-0.278456
	no	1.21566	2.09478	0.125685	0.702403	0.814088
	no	-1.10624	-1.47306	-0.999365	-1.12484	-0.403933
	no	-1.54185	-0.357142	-1.25362	-0.698415	-1.09877
	no	-0.350573	-0.0323934	0.724646	-0.182853	-0.301251
	no	-0.0447742	0.712364	0.546846	-1.00672	0.698911
	no	0.796675	0.59088	0.79087	0.546587	0.300904
	no	-0.139636	0.33023	-0.894738	-1.66915	-1.71041
	no	0.972896	0.694186	0.814809	-0.773535	0.00222687
	no	0.349516	0.4789	-0.920865	0.88848	0.734162
	no	-0.40148	0.377998	0.542084	-0.940202	-1.28142
	no	-0.202282	0.216809	0.74928	-0.432859	-0.451745
	no	0.0630619	-0.0386552	-0.599667	-0.781696	-0.149764
	no	-0.462218	0.162586	-0.86487	-1.42591	-0.665069
	no	-0.208651	0.476191	0.642304	-0.248942	-0.856228
	no	0.568214	0.0758018	0.565949	-0.252096	-0.313714
	no	-0.0857125	-1.02041	0.438226	-1.40344	-2.21399
	yes	0.613824	2.14552	1.01234	1.04653	-0.165252
	no	-0.152156	0.654534	0.988805	-1.03737	-0.380328
	no	0.413511	0.150902	-1.11085	-2.01809	-1.90129
	no	-0.451566	0.614153	0.764449	-0.738888	-0.646985
	no	-0.497779	-0.336067	-1.36241	-0.410381	-0.64316
	no	0.984873	1.40247	1.2267	0.708315	0.50927
	no	-0.75621	-0.43908	-0.963031	-0.0441495	0.00750786
	no	-0.699995	-0.0955502	-0.585686	-1.71143	-1.69873
	no	-0.345055	0.670242	0.777542	-0.40332	0.149971
	no	0.035865	0.476087	1.01626	0.682898	-0.313546
	no	-1.57253	-0.430596	0.629157	-1.11081	-1.20469
	no	0.0409751	0.513841	0.872093	-0.696531	-0.284847
	no	-0.558204	0.214453	0.706095	0.518409	-0.73302
	no	0.683878	0.996428	0.970116	0.0834101	-0.732942
	no	-0.385824	0.356115	0.974156	-0.331484	-0.535598
	no	-0.231489	-0.549761	-1.69643	-0.524894	-0.666582
	no	-0.355931	-0.486178	-0.657845	-1.39248	-0.396863
	no	-0.331733	-0.0121011	0.473032	-1.72812	-2.30775
	no	0.198049	0.34751	0.279405	-1.69669	-1.4629
	no	0.656532	0.471355	1.07631	-0.901825	-0.166218
	no	0.122526	0.6283	0.520232	-1.46689	-1.58871
	no	-0.382811	0.151251	-1.37107	-1.31356	-0.492853
	no	1.42847	0.815961	0.128786	0.720784	0.163718
	no	-0.417454	-0.29632	0.429819	-1.48673	-1.59532
	no	0.697109	1.11859	0.727056	0.307906	-0.498072
	no	1.39355	1.32914	1.38052	1.49758	0.640293
	no	0.3247	0.8564	1.24466	1.52387	0.105761
	no	-0.282415	-0.0505598	-0.751427	-0.0489334	-0.127963
	no	0.20912	0.533589	0.631215	-0.0850983	-0.78262
	no	-0.377952	1.20884	1.08273	0.637665	-0.481891
	no	-0.877201	-0.963969	-0.648222	-0.704811	-0.429163
	no	-0.243061	1.43595	1.20032	1.43537	0.079005
	no	-0.441785	-0.604586	-1.2667	-0.999968	-0.960768
	no	-1.43151	0.0946478	-0.606712	1.30524	0.297125
	no	0.39906	1.10657	-0.400601	0.897925	0.944398
	no	-0.731967	-1.0854	-0.804478	-1.4451	-0.909366
	no	-0.4161	-0.156575	-0.74876	-1.56489	-1.50336
	no	1.43866	1.29426	-0.459804	0.133729	0.201011
	no	0.198184	-0.594938	0.927359	1.2449	0.246032
	no	-0.510144	-0.0455661	0.724154	-1.11233	-1.2413
	no	0.499821	1.44275	0.505564	-0.786007	-0.77298
	no	0.283721	-0.32737	0.571653	-0.201977	-1.10658
	no	-0.136605	-0.427742	0.349234	-1.75496	-1.87614
	no	-0.183337	-0.740043	-0.826579	-0.732359	-1.02261
	no	1.09421	1.62686	1.36262	0.752622	-0.0849244
	no	-0.123453	0.25208	-0.505827	-1.02749	-0.502662
	no	-0.151101	0.664599	-0.993965	-0.580797	-1.50924
	no	-0.775285	-0.698248	-1.54339	-0.620185	-0.300683
	no	-0.887452	-1.38679	-1.08223	-1.36492	-0.498551
	no	0.421425	-0.68674	0.534347	-1.08429	0.133063
	no	-0.551909	-0.210654	-0.597997	-1.45221	-1.64972
	no	-0.573246	0.970587	0.669559	-0.429175	-0.34838
	no	0.347034	1.42802	1.04556	-0.57844	-0.150313
	no	-0.341617	-0.239222	0.626242	-0.650738	-0.517658
	no	-0.368385	0.0294892	0.449456	-1.69555	-1.4625
	no	-0.263731	0.23252	-0.916858	-1.75642	-1.50378
	no	0.11895	0.0154907	0.850414	-0.678519	-1.24107
	no	-0.433876	-0.424664	0.965765	0.225548	-0.238438
	no	-0.281932	-0.66026	0.471956	-0.920131	-0.916892
	no	0.165094	0.274111	0.860184	-0.412156	-0.596022
	no	-0.899333	-0.715459	0.688136	-0.672395	-0.203954
	no	1.48346	0.0290264	-0.311388	0.0279914	-0.0883298
	no	-0.96923	-1.0917	0.540813	-1.19523	-0.831535
	no	-0.688071	0.682619	0.795982	0.20194	-0.544024
	no	-0.598052	-0.491312	-1.18802	-0.506151	-2.01686
	no	-0.244754	-0.379999	0.413801	-1.39835	-1.8067
	no	-0.381045	0.49101	-0.412246	-0.0505577	-0.240241
	no	-1.28947	-0.0967837	-0.295002	0.0346326	-1.0323
	no	-0.36713	0.201957	-1.08995	-0.927958	-1.27279
	no	1.35819	1.67499	1.36539	1.45613	0.42712
	no	0.442785	0.603048	0.632546	-0.156527	-0.677762
	no	-0.16657	0.706082	0.871097	0.236882	-0.301467
	no	0.52081	0.554602	0.522263	-0.976994	-1.13142
	no	-0.877562	-0.85716	-1.53744	-1.4713	-0.92197
	no	-0.521478	-0.255692	-0.969319	-0.420683	-0.840853
	no	-0.0515932	-0.638708	-0.694195	-1.52074	-1.65322
	no	-0.019646	1.22851	1.18988	0.874877	0.532672
	no	-0.0401192	0.0662856	-0.893663	-0.488471	-1.8969
	no	-0.448341	-0.716892	-0.751496	0.394852	0.0985319
	no	-0.555906	0.182917	0.861128	0.103836	-0.0584094
	no	-0.110439	-0.411324	0.558477	-1.28612	-1.28761
	no	-0.147879	0.730687	-0.909177	-0.714528	-0.807232
	no	-1.05531	-0.515689	0.0642965	0.188205	-0.156648
	no	0.7755	0.158492	0.095385	0.514958	0.743638
	no	0.194718	-0.00866114	-0.581885	-0.263391	0.102163
	no	-0.544657	0.350181	0.553711	-1.24546	-1.07673
	no	0.477314	0.482424	0.507011	-0.870892	-0.32152
	no	-0.188963	0.0687959	-1.01041	-1.25012	0.0638902
	no	0.506412	0.112573	0.754511	-0.0782402	-0.671487
	no	-0.200813	-0.278568	0.80171	-0.621433	-0.684374
	no	0.0525621	-0.0297966	1.00733	0.934597	0.0106184
	no	-0.59052	-0.442184	-0.972766	-0.679075	1.03246
	no	1.00606	0.926299	0.980585	-0.177711	-0.543421
	no	-0.323831	0.310277	0.328458	-1.7156	-1.48134
	no	-0.227943	0.0934286	-1.20169	-0.780235	-0.0155818
	no	0.809854	1.08919	-0.108339	0.792284	0.0339218
	no	0.384487	0.1396	0.36497	-1.53309	-0.692205
	no	0.0350743	0.716966	0.982994	0.341422	-0.858715
	no	-0.635806	0.143723	0.693227	-0.926177	-1.17679
	no	-1.1033	-1.61822	-1.73537	-0.7142	-0.780709
	no	0.0083623	1.04589	-0.569838	-0.565511	0.056519
	no	-1.86266	-2.3249	-1.74798	-0.926883	-0.0527372
	no	0.076965	0.0224665	1.04508	0.446145	-1.08498
	no	-0.170665	-0.450421	-0.614677	-1.70412	-1.22495
	no	0.590936	-0.696459	0.566151	-0.876101	-0.176791
	no	-0.430867	-0.16038	-1.24167	-1.02788	-0.559681
	no	0.235126	-0.979671	-1.07008	-1.28969	-1.03407
	no	-0.0326573	0.368751	0.594507	-0.55772	-0.772277
	no	-0.539376	0.179588	-0.955294	-1.05865	-1.04393
	no	-0.29526	-0.23585	-1.98226	-1.65443	-2.16525
	no	0.196461	-0.284093	-1.10563	-1.30702	-2.03628
	no	0.171522	-0.0332776	0.390495	-0.587417	-0.363385
	no	0.195498	-0.201543	0.450088	-1.32893	-0.655792
	no	-0.150198	-0.267095	-0.641233	-0.988312	-0.149712
	no	0.120003	1.85299	1.52613	1.70063	1.20318
	no	0.599343	-0.0677098	-1.04568	-1.18981	-2.03308
	no	0.246822	0.795292	0.804039	0.330098	-0.772933
	no	0.488164	-1.42006	-1.09843	-1.26022	-1.76106
	no	-0.912899	-1.44567	-1.29023	-0.196134	-0.690454
	no	-0.116773	-0.312255	-1.11817	-0.459002	-0.328264
	no	-0.158304	0.131192	0.458369	-1.22666	-0.500486
	no	-0.0308408	-0.134604	0.901193	-0.183171	-0.365498
	no	0.278377	-0.14269	0.643952	-0.0914583	-0.597327
	no	-0.769693	-0.371452	0.6053	-1.33655	-1.29857
	no	0.161185	0.644556	1.03095	-0.00201408	0.358297
	no	1.19592	1.00915	1.27524	1.22474	1.48699
	no	-0.811261	0.130954	-0.775917	-1.50477	-1.40185
	no	0.29685	-0.0134633	-1.39692	-0.378645	-0.798654
	no	0.0443888	-0.580532	0.677227	-0.451506	-0.331161
	no	-0.964633	-0.115557	0.476873	-0.640632	-0.4513
	no	-0.0235024	0.464558	-0.594959	-0.706178	-0.295302
	no	-1.00979	-0.479146	-1.06095	-1.79041	-0.67997
	yes	1.30215	1.5103	1.15663	0.17113	-0.0603849
	yes	0.224433	0.965587	0.889211	0.016698	0.075359
	no	-0.190064	0.332517	0.79522	0.0876362	-0.956496
	no	-0.143796	-0.162296	-0.117863	0.274014	-0.313616
	no	0.33392	-0.436697	-0.669568	-1.1386	-0.285975
	no	0.447515	-0.181924	0.763822	-0.0580992	-0.0778055
	no	-1.11937	-0.277763	0.488838	-0.813743	0.281493
	no	0.456453	-0.306208	-0.445476	0.67847	-0.458008
	no	-0.915099	-1.03439	-1.36865	-1.36265	-0.345773
	no	-0.413645	-0.244656	0.660753	-0.50736	-0.549733
	no	-0.553331	0.129637	0.779805	-0.0477903	-0.614554
	no	0.214368	0.757501	-0.610633	-0.920917	-0.268452
	no	-0.574803	-0.834583	0.265739	-1.43739	-0.972249
	no	-0.520672	0.342496	0.964182	-0.146918	-0.25463
	no	2.25295	1.66056	1.06396	1.12061	1.25657
	yes	1.20701	1.23959	-0.175386	0.215659	0.100655
	no	-1.01136	-0.398067	-1.03768	-0.609186	-0.193102
	no	0.891544	1.24017	1.06853	0.66421	0.743014
	no	-0.357929	-0.475648	0.891061	0.311829	0.562393
	no	-0.371206	0.407045	0.764742	-0.239652	-0.273757
	no	-0.303334	0.5408	-0.191302	0.424238	-0.0708454
	no	-0.674495	-0.523052	-0.723094	1.11126	0.0154242
	no	0.0581626	0.397509	0.621252	0.525188	-0.743758
	no	1.65497	1.79619	1.39853	1.53324	1.98807
	no	0.35376	0.67543	0.538974	-0.683845	-0.806623
	no	-0.339873	-1.23517	-1.2647	-1.13335	-0.276293
	no	-0.174598	0.223117	-0.229681	1.01162	0.988352
	no	-0.882655	0.14178	-1.14874	-0.748626	-0.484911
	no	-0.241502	0.173023	-1.49848	-1.93406	-1.30144
	no	1.38993	1.37129	1.0327	0.886318	-0.0785778
	no	-1.07286	-1.69444	-0.945618	-1.66292	-1.43069
	no	0.0058451	0.337915	-0.843279	0.370788	-0.140414
	no	-1.17436	-0.599855	-0.438241	0.289304	-0.266655
	no	0.386019	0.807845	-0.80884	0.541833	-1.60312
	yes	1.74588	1.57294	0.96362	0.771506	2.34411
	no	-0.27164	0.735894	-1.11176	-0.498708	-0.517608
	no	-0.0634998	-0.591267	-2.10154	-1.56818	-1.9677
	no	-0.550918	-0.768754	-0.969331	-0.310029	-0.0661967
	no	-0.651166	0.345845	0.479995	-0.749079	-0.416138
	no	-0.244979	-0.771483	-1.12444	-1.12296	-1.0051
	no	-0.453452	0.206226	-0.557373	-0.779767	-1.42627
	no	-0.331254	-0.645494	-0.652217	-0.207262	-0.275782
	no	-0.0474003	-0.660614	-0.512368	-1.01696	-1.01316
	no	0.0824433	0.209211	0.907768	-0.232077	-0.316398
	no	-0.186858	-0.48573	-1.67389	-1.19152	-0.512166
	no	-0.662397	-0.881924	-1.78911	-1.62379	-0.751662
	no	0.406385	0.19473	0.430996	-2.00342	-1.4836
	no	-0.453597	0.608039	0.524264	-1.80374	-0.550855
	no	-0.398377	-0.124837	-0.228568	-0.387988	0.0554075
	no	-0.0537453	-0.198539	0.0770988	0.62452	0.152849
	no	0.0753027	-0.811069	0.589759	-0.976237	-0.315041
	no	0.929286	1.55818	1.00407	-0.190396	-0.779109
	no	-1.44691	-0.327559	-0.263745	-0.967654	-0.385953
	no	0.390789	0.850651	0.940964	1.08734	-0.00145982
	no	-0.0529441	0.512848	0.532732	0.0140082	-0.0280547
	no	-0.563371	-0.0748878	-0.849952	-0.541935	-0.650661
	no	-0.505179	-0.416559	-1.37827	-1.30388	-0.643502
	no	0.47068	0.43595	0.691222	-0.513791	0.0515855
	no	1.1113	0.855875	0.892078	-0.0155727	0.33716
	no	-0.569376	-0.542314	0.630003	-1.04755	-1.03311
	no	0.331303	0.0604438	0.692328	0.334081	0.277682
	no	-0.0688531	-0.679268	0.494846	-0.48366	-0.277782
	no	0.168966	0.71327	0.826597	-0.463479	-0.27396
	no	-0.603102	-0.724965	-0.900864	-1.4591	-1.40542
	no	0.415663	-0.19886	0.752396	0.0210785	-0.261367
	no	0.180081	0.757849	0.848063	-0.317012	-1.01007
	no	-0.943361	-0.471782	-0.552738	-1.44736	-1.36875
	no	-0.528677	-0.32434	-0.783788	-0.431171	-0.0706209
	no	-0.375598	-0.0528986	-1.11676	-0.675256	-0.64486
	no	0.966585	0.914034	0.826062	0.346206	0.584229
	no	-0.142176	-0.566754	-0.771865	-0.147041	0.0955576
	no	-0.15003	-0.558819	-0.907399	-1.83107	-0.247724
	no	0.0965456	0.311292	-1.36661	0.0691107	-0.393433
	no	-0.0359457	-0.196028	0.521872	-0.757888	-0.810785
	no	-0.626701	-0.344832	-1.09573	-0.0480699	0.776806
	no	-0.376596	0.274312	-1.38368	-1.63907	-0.894675
	no	-0.201026	0.29486	0.150994	0.247784	-0.162072
	no	2.30291	2.83924	1.70451	0.93407	2.04545
	no	-0.361274	-0.754313	0.668938	-1.58462	-0.396232
	no	2.28995	2.50631	1.50676	1.83018	2.15118
	no	1.44822	1.10405	1.0208	-0.904721	0.00694385
	no	-0.671804	-0.178134	0.584677	-1.39901	-2.40812
	yes	0.901903	1.33543	0.88448	0.546751	1.79772
	no	0.311943	0.512726	1.10814	-0.245612	0.164726
	no	-0.475799	-0.227359	0.0824188	0.634136	-0.428759
	no	-0.745308	0.841401	-0.939729	-0.600248	-0.242523
	no	-0.910256	-1.34812	-0.998124	-0.999237	-0.34303
	no	0.667217	-0.214345	-0.309795	-0.513716	0.0924312
	no	0.261034	0.810159	1.04633	0.521949	0.470085
	no	0.37562	0.42691	0.531641	-0.459924	-0.423066
	no	1.48131	2.25693	1.41846	1.48612	0.334059
	no	-0.360279	-0.191684	0.636169	-0.47558	-0.316096
	no	-1.09194	-0.526609	-1.34209	-1.51187	-0.72407
	no	-0.19825	-0.19079	-1.29396	-0.475408	-0.7833
	no	-0.718471	-0.840714	-1.0767	-1.43994	-0.427657
	no	0.741005	-0.299125	0.460913	-1.08032	-0.785367
	no	0.0232735	0.646148	0.511315	-0.0363692	-0.841355
	no	-0.378887	-0.534845	-1.75278	-1.16799	-0.0238032
	no	-1.00501	-1.02173	-0.735726	-1.64916	-0.8392
	no	-0.330937	0.329566	-1.57922	-0.501954	-0.764356
	no	-0.65196	-0.590955	-0.760488	-1.7834	-1.53437
	no	0.430957	0.782108	-0.626199	-0.198083	-0.328737
	yes	1.43101	2.35925	1.70491	1.26458	0.915106
	no	-0.396742	0.243302	0.884568	-0.197895	-0.294807
	no	-0.617055	-0.885807	-1.68386	-1.86489	-1.02081
	no	-0.319372	-0.820342	-0.76815	-1.93246	-0.878282
	no	0.606552	0.798474	0.73743	0.355348	-0.49853
	no	-0.417627	0.779783	0.985927	0.262106	-0.574645
	no	-0.260221	0.132482	-0.412354	0.0689471	0.371383
	no	-0.0184621	-0.223552	-1.15147	-0.924341	-0.104763
	no	0.210892	-0.118004	0.93341	0.0392618	1.25192
	no	-0.524083	-0.074351	-0.552948	-0.560829	-0.9681
	no	0.0300926	-0.39548	-0.626307	-0.784343	0.511059
	no	-0.228138	-0.735075	0.52037	-1.69024	-1.30387
	no	-1.3881	0.590035	1.17534	0.893514	-0.30739
	no	0.401834	0.492765	0.928734	-0.258843	-0.168193
	no	-0.438453	-1.22515	-1.22715	-1.70179	-1.52379
	no	-0.360419	-0.758238	0.706844	-0.707507	-0.290362
	no	0.194945	0.0447018	0.466478	-0.863127	-0.535708
	no	-0.705026	0.0630532	0.758906	-1.12928	-0.635533
	no	0.469875	0.191648	0.377529	-2.01211	-1.546
	no	0.163743	0.907621	0.205896	0.934732	0.310703
	no	-0.466821	0.217809	0.739927	-0.131546	-0.433864
	no	-0.424397	0.776582	0.874638	0.0373829	0.466668
	no	0.291517	-0.75179	1.02218	-0.0656173	0.453308
	no	-0.247064	0.67902	-0.378338	0.250732	0.356398
	no	-0.00770053	-0.504027	0.761604	0.28635	-0.862691
	no	-0.320741	0.303657	0.648031	-0.893163	-0.687371
	no	0.706018	-0.481129	-1.79794	-0.806419	0.0983964
	no	0.203064	0.825678	0.919877	0.199354	0.126774
	no	-0.571168	0.690611	-1.16254	-0.277175	-0.950219
	no	-0.196682	0.543064	-0.800801	0.117217	-0.672041
	no	0.196648	0.0823554	0.306631	-1.47939	-1.98927
	no	-0.452679	0.203444	-0.595158	-0.493518	-0.786991
	no	-0.269156	-0.262523	-0.864947	-1.59269	-0.044391
	no	-0.876288	0.185689	-0.834666	-0.3874	-0.25428
	no	-0.445695	-1.30712	-1.02855	-1.74005	-1.3705
	no	-0.924076	0.171318	0.584376	-1.06376	-0.876266
	no	-0.558324	0.0397877	0.698061	-0.543511	0.0109539
	no	-0.350755	0.464749	0.764197	0.791389	-0.654866
	no	-0.67675	-0.451934	-0.808918	-1.70248	-0.6839
	no	0.144859	0.66865	0.762493	0.116353	-0.10571
	no	0.574932	0.334058	1.00914	0.849997	0.573036
	no	-0.357763	-0.608533	-0.989824	-0.645283	-0.0414587
	no	-0.485106	0.406428	0.871692	-0.635452	-1.45462
	no	0.513056	0.589554	0.973631	0.576511	-0.426997
	no	0.198215	0.86568	-0.613856	-0.148164	-0.919211
	yes	0.132322	0.546467	1.07201	0.362229	1.18512
	no	-0.355609	-0.235132	0.46104	-1.4517	-1.24862
	no	0.317189	1.5927	0.213593	1.88489	0.706137
	no	0.527665	0.952824	0.747957	-0.0892463	0.613841
	no	-0.490194	0.253767	-1.01451	-1.47076	-1.13794
	no	-0.358074	0.0425207	0.500731	-1.37764	-0.861098
	no	-0.995294	-1.32449	-0.882982	-1.19181	-1.57299
	no	0.158735	0.442367	0.726539	-0.561616	-0.253908
	no	0.641391	0.0781603	0.832331	-0.0126999	-0.952658
	no	0.775179	0.873681	0.426293	1.1773	1.45789
	no	1.11204	1.66863	0.537204	0.705149	1.79547
	no	-0.379646	0.190672	-0.880707	-0.327897	-0.0803809
	no	-0.350614	0.332193	0.60554	-1.79865	-0.542153
	no	1.00133	1.03207	0.532698	1.04947	0.839415
	no	0.306324	0.430339	1.07515	0.396856	0.143485
	no	-0.866694	-0.186551	0.46695	-1.55755	0.41924
	no	-0.205943	0.261388	0.421166	-1.00908	-1.04015
	no	-0.129658	-0.0663884	-1.28885	-1.45866	-0.461961
	no	-0.812844	-1.33082	-1.99862	-1.0167	-0.361501
	no	-0.47725	-0.379589	0.650175	-0.518906	-0.977812
	no	0.923363	0.823993	0.675795	-1.0666	-2.34714
	no	-1.11744	-0.470141	0.551429	-1.2309	0.649372
	no	0.0419307	0.257697	-1.64902	-1.38191	-0.915547
	no	0.316382	0.119677	0.648468	-1.37949	-1.54064
	no	-0.90242	-0.673586	0.592157	-0.54463	-0.130273
	no	0.075166	0.800788	-0.705157	0.184505	-0.840981
	no	1.05448	0.696477	0.488791	-1.38483	-1.34258
	no	0.190777	0.347023	0.776989	0.332009	0.406852
	no	1.05839	0.380099	-0.232556	0.307095	-0.3103
	no	-0.118049	0.908765	1.24017	0.17443	-0.472248
	no	-0.303421	0.532334	0.737144	0.0690285	-1.03588
	no	-0.219718	-0.25987	0.62402	-1.15886	-1.32
	no	-0.507878	-0.0795104	0.446466	-1.49491	-1.03756
	no	0.0646363	-0.408422	0.647451	-1.06551	-0.741432
	no	-0.32844	-0.322169	-1.0499	0.124518	0.740692
	no	-0.640531	0.0190446	-1.19103	-1.22526	-0.813795
	no	-0.46228	-0.160106	-0.917981	-1.55208	-0.0438809
	no	-0.2634	-0.138041	-0.346469	-0.697276	-0.0505363
	no	-0.275629	0.209831	0.474401	-0.685607	-0.113341
	no	0.225045	0.201424	-1.2005	0.0273145	0.0746534
	no	-0.680531	-0.899297	-0.775176	-1.21117	-1.82196
	no	-0.977854	-0.286176	-0.689291	-0.675606	-0.758374
	no	0.17082	0.226824	0.938241	0.23492	0.186845
	no	0.247586	0.563899	-0.607846	0.365355	0.0570365
	no	-0.268535	-1.16463	0.574711	-1.096	-0.78805
	no	1.70841	0.94701	0.957101	0.846868	0.325876
	no	0.139088	0.133864	0.728784	0.684581	-0.556891
	no	0.179055	-0.862904	0.678717	-1.20819	-1.33886
	no	1.77604	1.18302	0.785743	0.987348	1.2942
	no	-0.162009	0.00115012	0.678488	-0.921978	-0.416746
	no	-0.106964	-0.954985	-1.2462	-1.35916	-0.669616
	no	-0.134838	0.0266362	-0.969356	-0.119502	0.193924
	no	-0.322715	-0.461646	-1.4155	-0.928925	-0.655289
	no	0.739516	0.931025	0.761097	0.470313	-0.0281982
	no	0.269732	0.439421	0.353852	0.481096	0.431757
	no	-0.423276	-0.398553	0.436734	-0.776584	-0.278617
	no	-0.185428	0.397082	0.421906	-0.757248	-1.64229
	no	-0.652197	0.116455	0.630347	0.0765096	0.433978
	no	0.352506	-0.196604	0.700224	-1.05723	-1.42595
	no	0.0883745	-0.544009	-1.92756	-1.18055	-1.06857
	no	-0.462146	0.254564	0.786943	0.162668	-0.229886
	no	0.463283	0.716114	0.768649	-0.281814	-1.22261
	no	-0.227194	-0.0969067	0.864835	-0.403616	-0.669132
	no	-0.86013	-1.13489	-0.581726	-0.722715	-0.940898
	no	-0.874406	-0.992367	-0.484407	0.160071	-0.0580984
	no	-0.328932	1.05057	1.07177	0.52247	0.56041
	no	-0.841128	-0.207895	-1.36035	-1.27973	-0.496473
	no	0.139887	0.231197	-0.976076	-1.16636	-0.0198669
	yes	1.18205	1.34877	-0.393788	0.978159	0.393138
	no	-0.228729	-0.358107	0.554855	-0.892684	-1.49668
	no	0.243927	-0.510358	0.711573	-0.66127	-0.134331
	no	-0.475947	0.481911	1.29384	-0.101768	-1.37146
	no	-0.00348757	-0.00487718	-1.45567	0.219009	-0.519187
	no	0.316146	-0.0198523	0.585139	-1.22137	-0.954227
	no	-0.656914	-0.0454204	0.816514	1.19705	-0.325456
	no	-0.365317	-0.58303	-1.54842	-1.58369	-1.43556
	no	-0.118962	-0.346583	-1.36032	-0.301183	-0.118895
	no	-0.651256	-0.328304	-1.88541	-1.58718	-0.977489
	no	0.0691602	0.509377	-0.919381	-0.474166	-0.0634768
	no	0.06074	-0.0234562	0.614125	-0.200245	0.282071
	no	1.33182	1.60836	0.789336	-0.103598	0.379175
	no	0.149183	0.223549	-0.623205	-1.03386	-0.768891
	no	1.21751	0.716116	0.766517	-0.270293	-0.735679
	yes	0.398192	1.62269	1.19806	0.821745	-0.580977
	no	0.254935	1.06233	0.811983	0.576266	-0.0781603
	no	0.159354	0.339581	0.630745	-1.37878	-1.27379
	no	0.629644	0.410012	0.83248	0.516889	-0.158408
	no	1.78705	1.91067	1.26827	1.23029	0.313068
	no	-0.0879501	1.16006	1.08151	0.443917	-0.0985395
	yes	0.1085	1.33608	0.199024	2.0455	1.26127
	no	-0.57652	-0.601931	0.422757	-1.89513	-1.16377
	no	-0.562957	-0.655083	-0.534951	-1.38031	-1.07105
	no	-0.702642	-0.75445	0.574427	-0.825518	0.317292
	no	-0.334528	-0.319204	-1.24138	-0.462901	-0.140923
	no	-0.287846	-0.179917	-0.740841	-0.520395	-0.897232
	no	-1.11478	-1.65056	-0.826361	-1.37483	-1.11974
	no	-0.766154	-0.58962	0.280338	-1.42108	-1.12725
	no	-0.293507	-0.574822	0.421574	-1.83821	-0.882163
	no	-0.096793	0.111755	-0.755136	-0.28205	-0.908956
	no	-0.0531661	0.256901	0.600637	0.0835602	-0.345397
	no	0.477956	0.500666	-1.23175	-0.15044	0.165437
	no	-0.64885	0.613922	0.957473	0.0463949	-0.878313
	no	0.0259675	-0.0852238	0.591818	-0.606116	-0.756184
	no	-0.257466	0.167969	-0.604434	-0.024806	-1.73427
	no	-0.667506	0.67646	0.924035	0.253697	-1.12999
	no	0.473027	0.340162	-0.210337	0.0706199	0.0348728
	no	-0.176589	-0.180872	0.627207	-0.897846	-1.1119
	no	-0.869951	-0.433933	-0.610834	-1.00819	-0.538195
	no	-0.100186	-0.0040306	0.619591	-1.07908	-1.1285
	no	-0.0095821	0.36268	0.709818	-1.48555	-1.69504
	no	0.20499	-0.0746867	-0.876375	-1.17407	-1.45448
	no	0.160831	-0.197608	0.565216	-0.891567	0.717347
	no	0.522339	0.338017	0.63864	-1.03018	-1.58377
	no	-0.749709	-0.753333	-0.885294	-1.33076	-0.622048
	no	0.296766	0.828012	0.55753	-0.490124	-0.424774
	no	0.0372042	-0.717017	0.585823	-1.3636	-0.366352
	no	0.0710984	0.0693842	0.88468	-0.000978957	-0.945471
	no	-0.52698	-0.477247	-1.11443	0.0945552	-0.234328
	no	-0.266977	-0.475126	-1.25107	-1.28051	-0.465851
	no	-0.522056	0.103767	-0.765658	0.398741	-0.161569
	no	-0.0959736	0.299516	0.744724	-0.552623	-0.719312
	no	-1.23724	-0.12189	-1.46947	-1.00286	-1.1725
	no	-0.932324	-0.800997	0.554737	-0.488642	-0.866062
	no	-0.532835	-0.491649	-0.752827	-1.01852	-0.653663
	no	-0.884703	-1.58721	-1.12322	-1.03856	-0.264684
	no	0.0929885	0.67531	-0.89087	-0.590937	-0.595018
	no	-1.02102	-0.466017	0.559922	-1.06723	-1.2267
	no	0.0701274	0.0490923	-1.44489	-0.281115	-0.0628594
	no	-0.0618097	0.114334	-0.78496	0.737501	-0.111376
	no	1.5365	2.40552	1.46021	0.906563	1.2084
	no	0.210106	0.417364	-1.022	0.178559	-0.28053
	no	0.0637769	0.0163501	0.765065	-0.47892	0.0575089
	no	-0.872484	0.455676	0.442409	-0.950416	-1.80336
	no	-1.66381	-0.647722	-0.0984809	-0.583033	-0.0352715
	no	-0.340721	0.555706	0.799302	-0.933277	-0.441796
	no	1.01109	1.02384	0.99201	0.233722	-0.592285
	no	-0.327701	-0.605913	-1.12677	-0.373072	-0.95678
	no	0.431394	0.701432	0.697853	-0.211253	0.701454
	no	1.02048	0.294429	-0.695188	0.610076	-0.357629
	no	-0.183698	-0.66833	-1.66398	-0.705629	-0.834703
	no	-0.999522	-0.367523	-1.22872	-0.592754	-0.76852
	no	-0.688427	-0.178345	-0.352495	-0.817899	0.257545
	no	2.01264	1.84106	1.69363	2.05262	1.16184
	no	0.659886	0.553566	-0.865393	-0.9979	-0.0299187
	no	-0.0676111	0.223282	0.656708	-1.56806	-1.12947
	no	0.741881	0.954709	0.980709	-0.523825	-1.57958
	no	0.417023	0.553269	0.706895	-0.951426	-1.21234
	no	0.816013	0.745533	-1.21793	-0.812549	-1.24783
	no	-0.575431	-0.711947	-1.37358	-1.64828	-0.801815
	no	-0.254445	-0.0114632	0.402784	-1.02878	-1.21662
	no	-0.424227	0.29177	-1.76807	-0.309626	-0.190237
	no	0.489803	0.654944	-0.419513	0.265415	-0.202613
	no	0.0641144	0.354954	0.584723	-0.696645	-1.33528
	no	0.0387169	0.248062	0.720699	0.0360362	-0.0540666
	no	0.187565	-0.0984011	-0.715136	0.92023	-0.166854
	no	-0.230112	-0.724526	0.708396	-1.19079	-0.533048
	no	0.0295682	-1.15477	-0.709669	-1.47621	0.0389446
	no	1.32875	0.949403	1.02808	1.04623	-0.130785
	no	-1.00334	-0.43603	-1.35811	-1.23354	-0.563625
	no	-0.883405	-0.773509	-1.25778	-1.14483	-1.10499
	no	0.479359	0.243872	-0.492422	-0.0028041	0.701258
	no	-0.0211692	-0.146434	-0.974112	-0.266598	-0.0274257
	no	-0.242936	-0.103975	-0.467354	-0.521597	0.0105798
	no	-0.706149	0.618319	0.678935	-0.645437	-0.606391
	no	0.803731	0.385454	-0.160388	0.440381	0.677383
	no	0.264761	0.30362	0.709603	0.37855	-0.663821
	no	-0.379751	0.180713	0.798121	-0.47187	0.00721035
	yes	0.871533	1.47129	0.835918	0.543874	0.084513
	no	-0.0452396	-0.662218	-1.06652	-0.230627	0.353541
	no	0.364659	1.84647	1.29143	0.450225	-0.461807
	no	-0.733625	0.0903108	0.943604	0.451665	-0.358919
	no	0.66978	0.85867	-0.581281	-0.268931	0.567954
	no	-1.89005	-2.03243	-1.09925	-1.49768	-0.794407
	no	-0.845201	0.05857	0.615554	-0.515761	-0.718361
	no	-0.729103	-0.469592	-0.332968	-0.0191238	1.21243
	no	-0.853585	0.427325	0.80367	0.404269	-0.705698
	no	0.258948	0.342577	0.786342	-1.18932	-1.3418
	no	-0.201999	0.439228	0.653676	-0.308695	-0.171965
	no	0.613924	0.152206	0.665355	0.0527775	-0.217592
	no	0.530537	-0.020695	0.5285	-0.892215	-0.747506
	no	-1.47853	-1.15115	-1.72744	-1.66233	-0.825575
	no	0.232025	0.370412	0.796194	-1.07078	-1.89619
	no	0.0850815	0.56379	0.788085	-0.0824746	-0.790221
	no	0.0138693	-0.55238	0.49777	-1.97911	-1.19774
	no	-0.470039	0.589593	-0.102746	1.07601	1.00118
	no	0.00527974	0.585765	-0.751978	-0.261079	-1.39557
	no	-1.12469	-1.19359	-0.916344	-0.567532	0.245571
	no	-0.6371	0.355573	0.53312	-0.608458	-0.600317
	no	0.142151	-0.192116	-0.9522	-1.54947	-1.40396
	no	0.898998	-0.344233	-1.37252	-1.70336	-1.72767
	no	1.83296	1.22115	1.43462	1.11567	0.814166
	no	1.34043	1.51859	1.33672	0.260991	0.960561
	no	0.580929	-0.375021	-1.21512	0.403851	0.760239
	no	-0.310626	-0.59316	-1.04007	-1.07708	-0.594188
	no	0.238125	-0.479066	0.854875	-0.275307	-0.700569
	no	2.18834	2.53369	1.19524	0.914679	1.47529
	no	-0.307965	-0.709215	-1.29615	-1.50971	-1.3551
	no	-0.111167	-0.237336	0.281787	-1.89917	-2.62644
	no	-0.186426	0.167697	0.711067	-1.04586	-0.430149
	no	-0.557561	0.326675	0.634516	-0.588115	-0.784619
	no	-1.01025	-0.698221	-1.81111	-1.58145	-0.777441
	no	-0.659259	-0.640447	-2.15592	-1.14761	-0.597253
	no	0.691148	0.822039	0.412971	-1.921	-3.29861
	no	-0.760282	0.388614	-1.38338	-0.948109	-0.259012
	no	-0.587209	-0.615862	-1.38296	-1.09472	-0.523937
	no	-0.467841	-0.203595	-1.26695	-1.21773	0.0455362
	no	0.0334804	0.180211	0.963703	-0.142755	-0.140944
	no	0.266025	-0.738392	-0.46501	-0.931742	-0.0808013
	no	0.332193	0.370166	0.40401	-1.38252	-1.21924
	no	-1.20238	-0.246927	0.515412	-1.36313	-1.31247
	no	0.075645	0.282256	0.896395	0.668177	-0.688522
	no	0.0582483	-0.0701781	0.0348649	1.09632	0.657499
	no	-0.434039	-0.165073	0.421891	-0.664291	-1.00309
	no	0.174641	0.137504	0.608893	-1.31886	-2.16106
	no	0.12913	0.198192	-1.2001	-1.39506	-0.951381
	no	2.42914	1.68389	1.78004	1.29474	0.884882
	no	-0.234214	0.311441	-1.18741	-0.874336	-0.923367
	no	-0.884816	-0.353523	0.53621	-1.81393	-0.764158
	no	0.398711	0.960666	1.0119	1.02987	0.0721096
	no	-0.181763	-0.490999	-1.2051	0.249748	-0.444034
	no	-0.245481	-0.600356	-0.128114	-0.744882	-0.617947
	no	0.113786	-0.479432	-1.63091	-0.785467	-1.54196
	no	0.620183	0.823007	0.686781	-0.160807	-0.296928
	no	-0.378931	0.162681	-0.566546	0.58068	-0.564195
	no	0.201207	0.407511	0.346441	-2.22403	-1.98406
	no	-0.427517	-0.877125	-0.690099	-0.244254	-0.92032
	no	-0.193918	-0.382091	-1.66464	-1.48851	-1.13268
	no	-0.304211	-0.570035	-0.983027	-1.68038	-1.66087
	no	1.79009	1.7984	1.52429	1.5791	1.05349
	no	0.164588	0.123045	-1.36873	-0.863345	-0.85067
	no	-1.19407	-0.42795	-0.623954	-0.56474	-0.691905
	no	0.884561	0.765153	-0.420455	-0.078339	0.281726
	no	-0.3201	-0.846924	-2.07638	-1.24427	-0.483047
	no	-1.15874	0.402926	0.464906	-1.72069	-2.11321
	no	-0.326026	-1.11586	0.761348	-1.73829	-0.494351
	no	-0.295176	-0.707306	-0.696994	-1.12448	-0.380374
	no	-1.53998	-1.28109	-0.280327	0.070955	0.905093
	no	0.149078	-0.119403	0.757725	-0.132937	-0.684796
	no	0.3636	-0.236866	-0.445915	0.618118	0.236153
	no	-0.441904	-1.69341	-0.968341	-0.562565	-0.224985
	no	-0.305222	0.106674	0.740439	-0.325372	-0.620854
	no	-0.106093	-0.633338	0.47239	-1.44287	-0.770309
	no	0.577256	0.293551	-0.57256	-0.856818	-0.640991
	no	0.195188	0.275172	0.560577	-0.514096	-0.807001
	no	0.440638	0.977874	0.95838	0.171074	-0.212992
	no	0.0167744	0.0651813	0.757409	-0.939584	-1.65824
	no	0.40134	0.383327	-0.900654	-1.53151	-0.390187
	no	0.0680688	0.166207	0.758846	-0.652744	-0.843575
	no	-1.1977	-0.589392	0.554837	-0.776868	-1.87382
	no	0.359955	0.0344488	-0.478654	0.593256	-0.659307
	no	-0.377461	-0.65235	-0.767133	-1.46725	-1.06677
	yes	1.02169	0.929531	1.15877	0.578329	0.164556
	no	-0.0508204	0.568632	-0.641728	-1.12708	-0.171319
	yes	1.69256	1.179	1.47669	1.07251	0.744006
	no	1.20686	2.04746	1.7976	2.23029	0.258271
	no	0.17957	0.385333	0.773017	-1.10371	-0.706217
	no	0.259206	-0.165051	0.639049	-1.22701	-0.926434
	no	-0.576285	-0.193946	0.82143	-0.443682	0.0753367
	no	-0.617925	-0.388523	0.67405	0.116274	0.0916748
	no	0.686361	1.12988	0.937027	0.311425	-0.612185
	no	-0.487677	0.987332	0.746894	0.207668	-0.74038
	no	0.593176	0.0175191	0.699257	-1.65721	-2.35427
	no	-0.372703	0.617205	0.813369	-0.949781	-0.402505
	no	0.261873	0.435541	0.780859	-0.508575	-0.748459
	no	0.241623	0.78297	0.824538	0.807168	-0.56496
	no	-0.752629	-0.0227074	0.567734	-0.932959	-0.540237
	no	0.00348468	0.355111	1.14872	0.707617	-0.394811
	no	-0.418545	-0.213106	-0.844052	-0.456484	0.538638
	no	-0.133233	-0.554483	0.544161	-1.55724	-1.04252
	no	0.304108	-0.157864	0.79633	0.0443819	0.495
	no	0.065545	-0.387532	-1.19983	-1.38279	-0.784666
	no	-0.47817	0.484738	0.756386	-0.311483	0.693999
	no	-0.823632	-0.215322	0.820146	-0.554463	-0.434714
	no	-0.450154	0.483537	0.901297	0.490795	0.0158591
	no	0.504225	-0.313622	0.81993	0.310822	-0.156651
	no	0.22346	0.840545	0.796892	0.330667	0.105218
	no	0.192668	1.30883	0.965119	0.118038	-0.0253912
	no	0.519589	0.241139	-0.366502	-0.226875	-0.675849
	no	0.646189	0.16132	-0.488111	0.244309	-0.669585
	no	-0.333084	-0.205595	-0.964371	-0.813307	-0.999453
	no	-0.270926	-0.0587752	-1.15586	-0.683736	0.442052
	no	-0.709139	-0.662575	-1.20554	-1.38379	-1.44925
	no	-0.391147	-0.245775	-1.37827	-1.3919	-0.576389
	yes	2.38884	1.56231	1.35045	0.567839	0.989287
	no	-0.146064	-0.181801	-1.05456	-0.674816	-0.731294
	no	1.3534	1.17145	1.35348	1.05623	0.309198
	no	-0.170248	-0.321473	-1.19111	-0.163439	-0.753712
	no	-0.0783365	0.990228	-0.328456	-0.6319	-1.34671
	no	-0.854029	0.560016	1.04275	0.565545	0.127303
	no	0.921364	0.367946	0.943513	1.09439	0.455479
	no	-0.646462	-0.112153	-0.692202	-1.65189	-1.62874
	no	-0.179658	-0.667518	-1.2236	-1.83631	-1.1623
	no	0.783124	0.153211	-0.900433	-0.0550302	-0.61384
	no	0.498163	0.504522	0.943329	0.575226	-0.305787
	no	-0.324834	0.769571	0.913759	0.42231	-0.0540431
	no	0.454012	0.329248	0.653123	-0.301806	-0.504227
	no	-0.827753	-0.325592	-0.707119	0.122236	-0.400779
	no	-0.92203	0.0333284	0.915152	-0.101548	0.174038
	no	1.25055	1.7348	1.2452	1.17133	0.805152
	no	0.0950762	-0.460394	-0.466635	-0.142232	-0.0527975
	no	-1.05468	-0.839891	-1.66922	-1.29528	-1.27838
	no	0.642859	1.69996	0.895404	-0.155215	0.135182
	no	-0.293738	0.294244	0.449896	-1.65878	-2.52012
	no	-0.597765	0.78952	1.19328	-0.417314	-0.799886
	no	-0.740488	0.00275443	-0.508026	-1.36178	-1.10219
	no	-0.022828	0.131216	0.432456	-1.64293	-1.46398
	no	-0.323202	-0.22121	-0.471032	-1.60593	-1.85344
	no	-0.0725924	-0.25163	-1.44776	-1.06262	-1.2124
	no	-0.786827	-0.729347	-1.52769	-0.81474	-0.400671
	no	0.120334	-0.205215	0.565543	-1.13823	-1.79846
	no	0.158725	0.0772754	0.367015	-1.17367	-3.96863
	no	0.687922	1.14139	0.810441	-1.17849	-0.370775
	yes	1.74428	2.25689	1.30044	1.2251	2.28013
	no	-0.572466	0.107894	-0.97591	-0.149289	0.0403727
	no	-0.852386	-1.34836	-1.48823	-1.17887	-0.810399
	no	1.72041	1.03752	1.7367	1.75063	1.32475
	no	-0.178708	-0.455865	-0.793859	-1.03917	-1.52668
	no	-0.576917	0.0439059	0.776803	-1.07313	-1.82412
	no	0.47976	-0.584195	0.0730244	-0.101313	0.646347
	no	-0.40435	0.0300231	0.617622	-0.194379	-0.954622
	no	-0.173759	-0.505833	0.614397	-1.8623	-2.34918
	no	-0.491701	-0.207523	-1.30895	-0.953533	-1.82493
	no	-0.445653	-0.120498	0.65701	0.0716336	0.153315
	no	-0.153401	-0.0665605	-1.09099	0.940182	0.451513
	no	-0.0454697	-0.0115026	0.798833	-0.861605	-0.544612
	no	1.07258	0.108205	-0.142348	0.120936	0.236307
	no	-0.541167	-0.531237	-1.8009	-0.921144	-0.478405
	no	-0.900462	-0.494867	-1.38311	-1.48571	-0.62525
	no	1.12311	1.50301	1.68662	1.65569	0.945286
	no	0.0240692	0.181385	-0.657506	-0.519774	-0.834569
	no	-0.31796	0.0226083	1.10656	-0.0971856	-0.975289
	no	-0.20277	-1.52906	-1.35305	-0.789615	-0.183098
	no	0.440778	0.376581	1.01019	-0.219537	-0.343294
	no	-0.970901	-1.70772	-1.04847	-1.69357	-0.885732
	no	-0.657936	-1.03538	-1.75524	-0.877563	-1.38779
	no	-0.230568	-0.611281	0.692306	-0.839696	-0.958043
	no	0.636499	0.253019	0.506534	-0.428713	-0.391954
	no	-0.576656	0.507808	0.759837	-0.85421	0.0973403
	no	-1.36353	-0.450026	0.372771	-0.921229	-1.29045
	no	0.556383	-0.352341	0.642383	-0.346623	-0.702554
	no	-0.329872	-0.828627	0.458362	-1.32087	0.133827
	no	-0.692833	-1.16313	-1.35427	-1.14356	-0.253339
	no	0.276167	0.562816	-0.35767	-0.0982379	-0.821212
	no	0.38378	-0.0330098	-0.455551	-0.748619	-1.31898
	no	-0.178426	1.07187	0.651977	-0.501371	0.193549
	no	2.10113	0.79237	1.39827	1.89777	0.731787
	no	0.0210137	-0.0552489	0.623623	0.0549042	-1.09675
	no	0.00486577	0.44785	0.728252	-0.174712	-0.841606
	no	-0.668053	-0.793745	0.78354	-0.202854	-0.280921
	yes	2.31291	2.54765	1.14369	1.96053	1.19063
	no	-0.996139	-0.998409	-1.90297	-1.26638	-1.12882
	no	0.240635	0.862494	0.856789	0.0406117	0.491735
	no	-0.174282	0.0169155	-0.538313	-1.30439	-0.939745
	no	-0.641095	-0.324129	-0.90558	-1.75819	-0.704922
	no	0.107578	0.723167	0.786991	-0.443783	-0.168538
	no	0.0892223	1.42499	1.43891	1.42253	0.315086
	no	-0.122823	0.419524	0.676491	-0.20794	-0.860258
	no	-0.150188	-0.379629	0.733649	-1.57711	-0.541771
	no	-1.49108	-0.977425	-0.446294	-1.10528	-0.867108
	no	0.582863	0.467327	0.870114	-0.713463	-0.292718
	no	0.239996	0.482224	-0.597099	-0.432707	-0.110133
	no	1.29358	1.64516	0.942914	-0.0506509	-0.815837
	no	0.548127	0.198565	0.128542	1.62554	0.492005
	no	1.26785	1.9936	1.08443	0.0223311	-0.276984
	no	-0.140252	0.589515	-1.1592	-0.137288	0.0980267
	no	0.00418636	0.448214	0.949574	-0.159494	-0.499012
	no	-0.710646	-0.556026	-0.920814	-1.72546	-0.943931
	no	-0.680763	0.0533906	-0.515739	-1.64799	-0.758806
	no	-0.237371	0.776404	-0.713265	-0.728696	-1.21323
	no	-0.032149	-0.504313	0.409027	-0.996305	-0.431188
	no	-0.164301	0.377808	0.740842	-0.66992	-0.520281
	no	-0.0288089	0.586108	0.611773	-0.856941	-0.647071
	no	-0.63833	0.0117244	0.965026	-0.0537944	-0.31339
	no	-0.288475	-0.53608	-0.411705	-1.39189	-0.174014
	no	-1.0441	0.393535	0.707931	-0.724282	-0.608365
	no	-0.335914	-0.651621	-1.28502	-1.93488	-0.872866
	no	-0.512289	-0.514533	-0.852283	-1.14152	-0.862786
	no	-0.985458	-0.608196	-0.700192	0.0498488	-0.489187
	yes	1.76377	1.01604	0.969603	0.39188	-0.746448
	no	-0.0401362	0.270564	0.0392852	0.741666	-0.1731
	no	0.964484	1.59975	0.448466	0.513025	-0.0427417
	no	-0.169864	-0.444555	-0.420362	-1.08353	-0.0445956
	no	-0.688258	-0.419167	-1.38964	-0.972708	-0.86133
	no	-0.697159	-0.0876007	-1.02441	-1.61146	-1.02775
	yes	0.344472	1.15235	1.07506	0.618475	0.482518
	no	-0.494649	0.043824	0.462089	-0.487075	-0.31041
	no	-0.330802	-0.155266	-1.02133	-1.50626	-1.08847
	no	-0.438739	0.131153	-0.648127	-1.37234	-1.63376
	no	0.0381158	0.279356	1.00737	0.94743	0.382635
	no	0.491577	0.614939	1.1336	1.16735	-0.330933
	no	-0.897873	-0.552846	0.40354	-0.739441	-1.19534
	no	-0.0385037	-0.621818	-1.46701	-1.2672	-0.458865
	no	0.458025	0.920768	0.736068	0.260493	-0.472408
	no	-0.399328	0.124242	-1.51178	-0.450775	-0.486053
	no	0.150677	0.0663276	0.542344	-0.595494	-0.40107
	no	-0.693016	-1.25318	0.991545	0.368513	-0.742439
	no	0.429367	1.45463	0.645077	1.06362	1.81916
	no	0.195972	0.0865317	-0.644738	-0.232232	-0.0960002
	no	0.406538	-0.316473	-0.322217	-0.56344	-0.434812
	no	0.0354563	0.243193	0.667203	0.0360759	-0.266583
	no	-0.644676	-0.80742	-1.11522	-1.30865	0.472206
	no	0.322964	0.69693	0.650271	-0.193849	-0.807626
	no	-0.0354759	0.865136	0.799493	-0.0647759	-0.703154
	no	-0.269498	-0.647197	-0.599483	-1.45337	-0.757705
	no	0.217317	0.88362	0.868959	0.494069	-1.20357
	no	1.94583	1.65239	1.6891	1.58015	1.68229
	no	-0.284968	-0.319859	-1.32413	-1.818	-1.29372
	no	-0.0511958	0.805203	0.803341	0.204264	-0.117126
	no	0.00143512	-0.0986543	-1.03954	-0.366919	1.01038
	no	0.568312	-0.382517	0.717904	-0.840029	-1.13136
	no	-0.690314	-1.187	-0.822013	-1.20407	-1.28143
	no	-0.979099	0.220298	-0.49727	-0.77782	-0.0945256
	no	-1.29016	-1.22028	-1.94095	-1.21269	-0.758335
	no	-0.319984	-0.59667	-1.49052	-1.53027	-1.09055
	no	-0.0673746	-0.337382	0.910168	0.368972	1.10539
	no	-0.182783	-1.46127	-0.708561	-1.31418	-1.08971
	no	0.112556	-0.482896	-1.29908	-0.97367	-0.787175
	no	-0.412243	-1.01461	-1.31163	-1.52777	-1.13511
	no	-0.667424	-0.110508	-1.59412	-1.13643	0.109392
	no	1.46034	1.9308	0.605172	2.12422	1.28437
	no	-0.92741	-1.14755	-1.66372	-1.20149	0.0979142
	no	0.895579	0.739068	1.11787	0.289998	0.282832
	no	-0.391044	0.0921965	-0.98852	-0.164648	0.388579
	no	-0.606508	-0.60079	0.721369	0.0587934	-0.251554
	no	-0.086451	0.34262	0.757574	-0.890858	-0.663006
	no	-0.0290422	0.0183559	0.830294	-0.397407	-1.60295
	no	0.217962	0.0152335	0.701371	-1.09854	-2.76093
	no	1.61708	1.62769	0.945591	1.56399	1.94979
	no	-0.373279	-0.097657	-0.537663	-0.405581	-0.277664
	no	-0.203965	-0.350798	-1.77891	-1.06436	0.151646
	no	-0.534962	-0.245109	-1.30097	-1.20797	0.469603
	no	-0.0511753	0.680569	0.864388	-0.312529	-0.250276
	no	0.199978	0.328362	0.511226	-0.806672	0.150193
	no	-0.651586	0.174804	0.997939	-0.313636	-1.24322
	no	-0.0392355	0.7243	0.792396	-0.698387	-0.663686
	no	-0.141984	0.867129	0.945684	0.109604	-0.48237
	no	-0.720122	-1.17727	-1.25318	-1.32225	-0.623273
	no	-0.369707	0.306972	0.732486	-1.6333	-1.12445
	no	0.667213	-0.462257	-0.773424	-0.182529	0.167781
	no	-0.366701	-0.693455	-0.761628	-0.885456	-0.59317
	no	0.308183	0.0709816	-0.985253	-0.0997021	-0.524917
	no	1.3174	1.91698	1.16551	-0.04135	-0.270359
	no	0.545843	0.459996	0.372867	-1.00951	-1.19943
	no	0.497712	-0.129291	0.565898	-1.2808	-0.845385
	no	0.326052	0.645353	-0.570344	-0.536161	-0.848017
	no	-0.270718	-0.952015	-0.29589	0.429375	0.376126
	no	0.27899	-0.444233	0.590626	-0.979561	-1.19268
	no	-1.09237	-0.534886	-0.787031	-1.79906	-1.30895
	no	0.132657	1.87926	0.819692	0.714257	1.46182
	no	-0.620184	-0.654354	-0.953361	-1.18899	-0.675609
	no	1.39586	2.04385	0.82658	1.32585	1.08465
	no	0.47578	-0.0744436	0.850309	-0.624067	-0.267907
	no	-0.293573	-1.06293	-0.684414	-0.487061	-0.553694
	no	-1.08684	-0.214538	0.583754	-0.701463	-0.501757
	no	0.462703	0.144193	-0.918932	-1.30744	-1.4518
	no	0.836857	-0.0844377	-1.14872	-0.816651	0.0955684
	no	-0.220698	-0.521002	-0.451744	-0.518712	0.25087
	no	-0.390065	0.306596	-0.759955	-0.448657	-0.0628362
	no	0.692912	0.334882	0.319196	1.39412	0.0292025
	no	0.15435	9.02895e-05	-1.35453	-0.790024	-0.958623
	no	-0.00707438	-0.394473	-1.37202	-1.43044	-1.15612
	no	-0.592333	-0.53577	-1.70941	-1.16645	-0.807278
	no	-0.833873	-1.16859	-0.708877	-1.75632	-0.260024
	no	-0.202673	0.0811947	0.575014	-0.463137	-0.104195
	no	1.26285	0.0866208	0.949634	0.154775	0.140804
	no	-0.0921192	0.657045	0.624068	-0.302321	-0.948508
	no	0.836749	0.598483	0.813445	0.3871	-0.681452
	no	-0.204684	0.132159	0.928226	0.224904	0.019454
	no	-0.405459	0.317643	-1.33639	-1.32898	-1.01535
	no	0.4961	0.45116	0.884272	-0.695403	-2.11618
	no	-0.505599	-0.512858	0.496314	-1.00903	-0.824865
	no	0.315609	0.405865	-0.387616	-0.726025	-0.847965
	no	-0.529497	-0.373347	0.558392	-0.575335	0.301216
	no	-0.627607	-0.148539	-1.75573	-1.77446	-0.573214
	no	0.172659	-0.546152	-0.0250591	-0.115549	0.0874443
	no	0.0384212	1.03273	0.525035	0.142998	-1.12783
	no	0.957378	0.61937	1.08428	0.070369	0.526638
	no	-1.4625	-0.86024	-1.28695	-1.03895	-1.05143
	no	-0.325614	0.469407	-0.61992	-0.501198	-0.286678
	no	-1.00066	-0.537379	-0.884283	-0.647902	0.772807
	no	-0.464472	-0.50033	0.720511	0.0514195	-0.126808
	no	-0.289593	0.0983514	-0.710793	-1.6569	-1.05324
	no	0.291717	0.0344537	0.636926	0.155041	0.480219
	no	0.208837	-0.181307	-0.373138	-1.02814	-0.161858
	no	0.193951	0.179754	0.897972	-0.338118	-0.716009
	no	-0.742238	-0.191093	-1.27918	-0.387886	0.376699
	no	-0.865571	0.39274	0.859033	-0.131327	-0.989285
	no	0.326683	1.05803	-0.452981	-0.441864	-0.918197
	no	-0.550373	-0.207548	0.664958	-0.441936	-0.161241
	no	0.227002	0.436907	-1.79376	-0.956189	-0.384583
	no	-0.25814	-0.053195	0.82801	-0.791389	-1.0492
	no	-0.167228	0.405103	0.604981	-0.850499	-0.64906
	no	-0.176029	-0.659584	-0.88312	-0.49549	0.420798
	no	-0.182491	0.336978	0.418405	-1.22565	-1.10465
	no	-0.929444	-0.780482	-1.53943	-1.56557	-1.41051
	no	0.539435	0.90964	1.13657	0.138768	-0.437397
	no	1.60948	2.04125	1.88572	1.32225	-0.287642
	no	-0.12162	-0.200341	-1.80179	-1.22031	0.277434
	no	0.873701	0.343296	0.428012	-0.551652	-1.22074
	no	1.17119	0.909509	1.10666	0.517597	-0.26992
	no	-0.571909	-0.302766	0.385708	-1.51852	-1.37132
	no	-0.0006707	0.181663	0.500142	-0.960726	0.595517
	no	0.254204	0.209693	-1.41808	-0.623813	0.277058
	no	0.228149	0.406661	-1.16039	-0.420082	-0.396414
	no	-1.39062	-1.69343	0.451151	-1.24699	-1.42155
	no	-0.0488748	-0.431299	-1.76731	-0.414076	-0.238298
	no	1.89565	1.45679	1.10704	0.874083	0.994021
	no	-0.0244807	0.215472	-1.10283	-1.42152	-0.298474
	no	-0.958494	-1.1942	-0.585334	-1.58953	-0.80644
	no	-0.745923	-0.325965	-0.825324	-0.572527	-0.0165044
	no	-0.710985	-0.324639	-0.483548	-1.93454	-1.21401
	no	-0.103182	0.310516	-1.13661	-1.27195	-0.710154
	no	0.628389	0.685052	0.727132	-0.30561	-0.957085
	no	-0.264884	-1.46103	0.512393	-1.44748	-0.432968
	no	-0.162888	0.288817	-0.782978	0.0661871	-0.783959
	no	0.793628	0.667636	-0.793386	-0.185765	-0.191875
	no	-0.165252	-0.229708	-1.53536	-1.35214	-1.81815
	no	0.350454	-0.0361335	-1.75899	-0.201611	-0.773683
	no	-0.500597	-0.81443	-1.76262	-1.20344	-0.888951
	no	0.528139	-0.0143047	-0.221253	-0.107309	-0.601676
	no	-0.100988	0.829492	1.10801	-0.158162	-0.835327
	no	-0.360904	0.358936	-0.0220864	1.07378	0.808906
	no	0.274376	0.872288	1.26219	-0.805382	-1.21376
	no	-0.9596	-0.521275	-1.37759	-0.521257	0.0851381
	no	0.824005	0.675896	0.524318	-1.26106	-0.748095
	no	-0.204747	-0.0350268	-0.44398	-0.3868	0.00622111
	no	-0.262155	0.418286	-1.62366	-0.491172	0.454977
	no	0.43323	-0.294494	-0.873487	-0.174006	-1.36787
	no	0.29632	0.26359	-0.467016	-0.246956	-0.793097
	no	-0.241627	-0.29773	-1.02471	-0.163631	0.576746
	no	0.329352	0.993354	1.05018	-0.130715	0.360846
	no	-0.1989	0.563398	0.636184	-0.194307	0.190832
	no	-0.0822596	0.503783	0.803631	0.234823	-0.297167
	no	-0.149444	1.74905	1.18979	1.53267	-0.203374
	no	-0.207147	0.266777	0.37026	-1.61128	-1.20847
	no	-0.599748	-1.21784	-0.86069	-1.1474	-0.00372715
	no	-0.665387	-0.0781544	-1.44722	-1.06747	-0.453338
	no	0.593493	0.904706	-0.748916	0.526382	0.807648
	no	0.650934	0.867612	1.18937	0.248866	0.274612
	no	0.211986	0.302509	-0.529176	-1.20808	-0.267398
	no	0.257915	-0.818125	0.547915	-1.70101	-0.846464
	no	1.1536	-0.184911	1.09245	0.634075	-0.802945
	no	0.0603724	-0.136133	0.812103	-0.481863	-0.42598
	no	-0.103929	0.473895	-0.57674	0.069711	-0.238897
	no	0.295104	0.288354	1.00607	-0.0684705	-0.542475
	no	0.750068	1.22803	1.3075	1.09382	-0.455361
	no	-0.604523	0.0692639	0.582817	-1.12689	-0.60498
	no	0.0627952	-0.61601	-0.669108	-1.27195	-0.384625
	no	-0.517993	1.17346	0.862338	0.280156	0.0891448
	no	-0.00137778	0.629538	-1.07621	0.0381421	0.149778
	no	-0.100375	0.265126	0.808943	-0.545412	-0.310801
	no	0.0579864	-0.356788	-1.40397	-0.462796	0.146707
	no	-0.0516046	0.0935479	-0.782772	-1.30163	-0.547264
	no	0.0978625	0.138395	-0.376215	-0.45562	-0.588736
	no	-0.793822	-0.278133	0.820818	-0.341627	-0.716352
	no	0.122797	0.078609	0.431726	-2.07945	-0.450708
	no	-0.255536	-0.113935	-0.743627	0.281578	-0.634378
	no	-0.77432	-0.443923	-1.44205	-1.31263	-0.793054
	no	0.355437	0.698585	1.14184	0.564124	0.538211
	no	-0.323308	0.464327	-0.690546	-1.65426	-1.57217
	no	-0.478075	-0.791132	-1.40587	-1.25528	-1.94416
	no	0.386344	-0.15316	-0.784847	0.019845	-0.23516
	no	0.276204	1.1045	1.36647	1.25461	-0.122902
	no	-0.562255	-0.0401423	0.610552	-0.3887	0.061881
	no	-0.409428	-1.41007	-0.634129	-0.336553	-1.24729
	no	0.469976	0.750368	-0.693903	0.1011	-0.509352
	no	-1.17114	-1.58496	0.460094	-1.27297	-0.233254
	no	0.624035	1.08109	0.850459	-0.252685	0.58844
	no	-0.0599258	0.16135	0.656273	-0.525749	-0.209736
	no	-0.187107	-0.158796	0.585503	-1.70217	-2.06683
	no	-0.0540764	0.416278	0.706894	-0.909188	-2.40002
	no	-0.330897	-0.0623529	-0.739507	-0.0899663	-1.23998
	no	0.110024	-0.150079	-0.688444	-1.4938	-1.26587
	no	0.658025	0.525239	-0.324308	0.0882857	-0.341361
	no	0.232056	0.261549	0.695914	-0.595237	-0.647673
	no	0.639467	0.96515	0.844392	-0.775013	-1.90147
	no	-0.3649	0.0270713	-1.3726	-0.724321	-0.727365
	no	-0.785214	0.0767357	0.425616	-0.320166	-0.717864
	no	-0.610164	-0.158991	0.642356	-0.948469	-0.67689
	no	-0.638624	-0.0610453	-2.6161	-1.7954	-0.458898
	no	-1.09225	-0.599021	-0.995961	-1.09721	-0.550655
	no	-0.14642	0.102533	0.551732	-1.20431	-1.06169
	no	-0.88659	0.391692	0.609648	-0.354288	-0.834158
	no	-0.339957	0.00031051	0.578181	-0.848731	0.27708
	no	0.708443	0.560284	0.497616	-0.407069	-0.315909
	no	-0.152844	0.75224	-0.267244	-0.0229133	0.423062
	no	-0.649993	-0.972967	-1.51567	-1.13415	-0.0792445
	no	0.861504	0.306536	0.649017	-0.992345	-1.40477
	no	-0.510778	-0.0239339	0.464574	-0.914351	-0.931054
	no	0.708432	0.215006	0.557057	-1.32157	-1.84563
	no	-0.513397	0.02731	0.69714	-0.817499	-1.02225
	no	0.50503	0.648331	1.0291	0.00240704	-1.24177
	no	-0.424121	-0.189659	1.17123	0.512725	1.3995
	no	-0.570724	-0.090648	-0.983824	-2.25446	-1.17682
	no	-0.556565	-1.2277	-1.79995	-1.15598	-1.37615
	no	0.384722	-0.240318	0.653392	-0.268258	-1.24253
	no	1.40791	1.48362	1.68725	1.87718	-0.761919
	no	0.440959	0.211867	0.668844	-0.36141	-0.316262
	no	-0.0858363	0.327957	-1.3098	-0.13806	-0.438836
	no	0.736568	-0.0338042	-0.503242	0.838212	-0.351549
	no	-0.331467	-0.392097	-0.620957	-1.49706	-0.441868
	no	0.504013	1.03121	0.72066	0.437861	0.318019
	no	-0.133846	0.616425	-0.808428	-0.219013	0.74932
	no	-0.0332517	0.410115	0.850789	0.576517	-1.34584
	no	0.000366461	0.337717	-0.455074	0.490404	-1.09517
	no	1.60986	0.93074	1.1124	1.29979	0.311698
	no	-0.615019	-0.174107	0.420054	-0.735487	-1.16469
	no	-0.574966	0.231533	0.757167	0.090098	-0.269473
	no	-0.199762	-0.468726	0.689043	-1.23421	-1.08998
	no	0.432194	0.218179	0.74236	0.414553	-0.416122
	no	-0.649074	-1.27877	-1.15036	-1.57191	-1.03147
	no	-0.206989	0.371592	0.454322	-0.60453	-1.53627
	no	0.546422	1.51099	1.15761	1.26749	0.0697209
	no	-0.737852	-0.00627957	0.885915	-0.818317	-1.1039
	no	0.0386136	-0.315449	-1.38541	-0.865403	-0.603805
	no	-0.628502	-0.764256	-1.63743	-1.23938	-1.11486
	yes	2.6283	1.62517	1.07733	1.12439	0.61018
	no	0.500633	-0.526254	0.574064	0.774677	-0.552012
	no	-0.874523	-1.0109	-1.29651	-0.944362	-0.580842
	no	-0.0295488	-0.17792	0.758309	-1.12438	-0.540307
	no	0.467577	1.02306	0.784389	-0.195335	0.091101
	no	0.0891876	1.56548	1.01131	0.930071	0.270216
	no	1.43283	1.68875	1.36734	1.24507	0.951737
	no	0.113826	0.808898	0.421049	0.610207	0.7416
	no	0.683848	0.963126	1.14085	0.844328	0.523902
	no	-0.13954	0.20877	0.750266	-0.751062	0.114913
	no	1.06397	1.18689	0.913498	0.761277	0.877591
	no	0.425336	-0.0275821	-1.53049	-0.848716	-0.629863
	no	0.0600904	0.312759	0.816259	0.15781	-0.316827
	no	0.373322	0.0177735	-0.260908	1.17922	0.88559
	no	0.0376159	0.678672	0.750816	-0.648173	-0.0717071
	no	-0.936974	-0.808303	0.432108	-1.65055	-1.47743
	no	-0.518173	-0.845177	0.768313	-0.850886	-1.19899
	no	-0.304019	0.345925	0.459356	-0.76068	-0.721838
	no	-0.32747	-0.989011	-1.35596	-1.60888	-0.836864
	no	-0.222102	0.627733	0.878012	0.0403356	-0.0164924
	no	-0.10289	0.674133	0.347207	-0.734014	-2.70217
	no	0.172852	0.0391401	0.925557	0.216283	-1.00724
	no	0.424194	0.306817	0.589611	-0.900969	-0.552735
	no	-0.2253	-0.746265	-0.508801	-1.45273	-0.436748
	no	-0.254968	-0.681017	0.710502	-0.654961	-0.92292
	no	0.456003	-0.175329	0.51911	-0.603798	-0.953722
	no	0.366729	0.316344	-0.509385	-0.589022	-0.931838
	no	0.807031	-0.0642947	0.742096	-0.758936	-0.65585
	no	0.393001	0.0613561	-1.43289	-0.0827974	-1.16382
	no	-0.258371	-0.151633	-0.94358	-1.31022	-1.51794
	no	-0.641183	0.155177	0.606351	-0.597483	-0.636349
	no	-0.598073	-0.315832	-2.09666	-1.53488	-1.12735
	no	0.0137128	1.19777	-0.550542	-0.139894	1.30167
	no	0.991831	1.5594	1.17084	0.472453	0.536203
	no	0.0652453	0.077233	-0.676113	0.543996	0.902491
	no	0.781063	1.10623	1.14145	0.526397	1.39311
	no	-0.462307	-0.0114517	0.510929	-0.548119	-1.32584
	no	-0.600289	-0.737447	-0.977292	-1.35027	-1.45188
	no	-0.667265	-1.22474	-1.27754	-1.53292	-1.05661
	no	-0.6561	-1.02189	0.307239	-1.95138	-1.43772
	no	0.225906	0.871988	1.02078	-0.594949	-0.583455
	no	0.564669	0.8616	1.00889	-0.097619	-0.380751
	no	-0.460875	-0.565724	-1.43249	-1.15722	-0.824596
	no	-0.239312	0.841014	0.920308	-0.140715	-1.40378
	no	-0.210661	-0.146589	-1.66035	-1.65395	-1.22873
	no	-0.323149	0.219233	0.778147	0.0286343	-0.58431
	no	-0.288771	-0.367593	-1.4719	-1.56505	-0.218734
	no	0.14324	0.237616	-1.01192	-0.144699	-0.305649
	no	-0.523321	0.0571739	-0.568245	0.177528	0.560742
	no	-0.715763	-0.152327	-0.513991	-0.738956	-0.159687
	no	1.59276	1.83402	1.31824	0.405968	1.27279
	no	-0.132161	0.342523	0.896088	-1.02654	-0.188966
	no	-0.829307	-0.574627	-1.20163	-0.962462	-0.678629
	no	0.737612	0.98253	1.15377	1.49178	-0.705513
	no	0.607153	0.699756	0.787959	0.156874	-0.473407
	no	0.319337	0.53007	-1.15933	-0.991113	-1.6553
	no	-0.384065	0.0802128	-0.514717	-0.587627	-1.29742
	no	-0.940464	-0.820749	-1.29492	-0.748404	-0.292823
	no	-0.57077	-1.28444	0.560074	-0.958362	-1.08728
	no	-0.759804	-1.08291	-0.909392	-0.76017	-0.580992
	no	-0.179289	-0.55585	0.682124	-0.436439	-0.966235
	no	0.635229	1.1953	0.40082	1.0718	0.638922
	no	0.18207	0.436319	0.470409	-1.35588	-0.0812454
	no	-0.520586	-1.62521	-0.779588	-1.68165	0.243851
	no	-0.622375	0.43591	-0.238051	-0.137803	-0.482054
	no	-0.24945	0.660385	-0.860935	-0.748452	0.557065
	no	-0.518009	0.799403	0.843031	0.802589	0.0582232
	no	-0.361553	-0.417839	-1.13677	0.0157637	0.782094
	no	-0.341902	0.238187	-1.07926	-0.366429	-0.717988
	no	0.766122	-0.244495	0.784554	0.260898	-0.440639
	no	-0.59222	0.742471	0.736968	-0.834868	-1.50149
	no	0.113418	1.56732	1.25079	0.967129	-0.256565
	no	-1.29478	0.108652	-1.10518	-0.603463	-0.447906
	no	-0.475188	-1.00101	-1.49154	-0.794877	-0.539114
	no	0.184934	-0.637704	-1.11819	-0.450198	-0.453634
	no	-0.783199	0.524533	-0.677621	0.189507	0.405666
	no	0.108034	0.20235	-1.19148	-0.440647	0.379434
	no	-0.0113057	0.702005	-0.148876	-0.711416	-0.823957
	no	-0.0807228	0.190128	0.337761	-1.86733	-1.65613
	no	-0.434161	-0.240115	-1.57249	-1.09905	-0.563835
	no	0.567706	1.04745	0.821156	0.180221	0.551417
	no	0.214285	0.410907	0.674673	0.00351113	-1.66452
	no	0.111707	-0.229957	-1.58149	-1.19704	-1.16044
	no	-0.107149	0.854036	0.944416	-0.0767236	-0.931199
	no	-0.304983	-0.444295	0.919696	-0.505976	-0.368368
	no	-0.255697	-0.467854	0.791849	-0.325423	-0.787683
	no	-0.284646	-0.218548	0.542096	-0.829797	-0.577726
	yes	1.27669	1.38425	0.795893	1.56761	0.436902
	no	-0.478302	-0.598345	-0.539063	-0.850807	-1.00286
	no	-0.194918	-0.169402	-1.82747	-1.01176	0.221898
	no	0.15661	-0.216992	0.754727	-0.722521	-0.95894
	no	1.03618	0.194116	0.64233	0.951935	2.07206
	no	-0.0377721	-1.52431	-0.873804	-1.47936	-0.718422
	no	-0.0612722	0.277663	-0.574293	-0.976642	-1.18072
	no	0.384416	0.876246	0.578989	-0.604277	-0.721734
	no	0.984303	0.670695	0.853954	0.330168	-0.114902
	no	1.30957	1.46438	0.869782	-0.875864	0.176674
	no	0.169529	-0.0316522	0.842877	0.491007	0.636341
	no	0.115601	0.394833	-0.794137	-0.714114	-1.04735
	no	0.579927	0.655492	0.727222	-0.876667	-1.53933
	no	-0.255541	-0.692914	-1.37561	-1.67358	-2.14788
	no	-0.299261	-0.0628913	-1.28213	-2.04679	-1.10261
	no	-0.121364	-0.158038	0.588915	-0.545845	-0.44978
	no	0.278019	0.320804	0.78402	-0.576346	-1.48484
	no	-0.00406323	0.393567	0.548979	-1.19189	-0.257164
	no	-0.118132	-1.03294	-0.415158	0.335176	0.594191
	no	-0.764812	-0.779621	-0.90381	-1.58916	-1.37108
	no	1.44436	1.0482	1.43616	1.57893	0.997045
	no	1.60822	0.687621	1.22534	0.135771	-0.101193
	no	-0.253738	1.13378	0.886067	0.306405	0.506112
	no	-0.110918	-0.26371	0.670569	-1.03714	-1.29035
	yes	0.48283	0.748687	0.0781747	0.950142	1.65587
	no	0.0315966	0.539834	1.03909	1.41074	0.748039
	no	0.679198	1.04253	-0.372572	0.203874	0.844322
	no	-0.877899	-0.0481602	0.716908	-1.96967	-1.00508
	no	-0.574067	-0.269272	-0.11439	0.837596	0.379359
	no	-0.224933	-0.0198261	-1.36924	-0.25753	-0.166458
	yes	1.78734	2.13126	0.0856718	0.993346	1.1162
	no	-0.0307157	0.00351283	-0.745478	-1.37065	-1.03562
	no	-0.416315	0.384877	-1.05684	-1.66057	-0.49193
	no	0.514931	1.17348	1.00113	-1.01502	-0.979373
	no	0.0238531	-0.0752664	-1.03188	-1.76199	-1.25119
	no	-1.21747	-0.557448	-1.21716	-0.0991479	0.301791
	no	0.447111	0.313845	0.606899	0.123675	0.432221
	no	1.11796	-0.193386	-0.960086	1.09416	-0.00504695
	no	-0.0380168	0.428336	0.455901	-0.867003	-2.05681
	no	-0.734444	0.0406463	-1.96571	-1.31734	-1.49704
	no	-0.0830316	0.035456	-1.56686	-1.00453	-0.411933
	no	-0.558912	-0.685267	-1.30893	-1.06262	0.0306464
	no	0.364173	0.164022	-0.74446	-1.31307	-0.678077
	no	-0.944302	0.424694	0.467554	-0.902299	-1.43937
	no	1.68571	1.36691	-0.0582808	0.40572	1.92025
	no	0.193474	0.382326	-0.942008	-1.42518	-1.23008
	no	0.320842	0.0834438	0.479083	-1.90373	-0.87766
	no	-0.520642	-0.297828	-0.777936	-1.54289	-1.05042
	no	-0.418124	-1.09939	-1.36458	-1.41631	-1.20483
	no	0.0755237	0.428672	0.738082	0.103537	-0.257659
	no	-0.192496	-0.53763	-1.36316	-1.53494	-1.11642
	no	-0.724704	-0.318392	-0.881107	-1.26274	-0.228094
	no	-1.10697	-0.167965	0.916761	-0.569324	-0.662113
	no	-1.51626	-0.00129586	0.466735	-0.24931	-0.450184
	no	-0.889324	-0.0846043	0.38044	-0.820631	-1.05288
	no	0.0177857	0.639041	0.793514	-0.0246645	-0.635339
	no	0.115415	0.405113	-0.797302	-0.0509526	0.37475
	no	-0.303947	-0.877301	-1.109	-0.276291	0.177701
	yes	0.314438	0.588419	-0.146373	0.654599	0.427057
	no	0.283694	0.940745	0.385653	2.12931	1.65639
	no	-0.648841	-0.314655	0.390608	-0.919805	-1.10749
	no	0.577976	0.883274	0.880675	0.33104	-0.724429
	no	-0.412748	0.423958	-0.935703	-0.295332	-0.239413
	no	0.236243	0.0383081	-0.918582	-0.159748	-0.686667
	no	0.744873	1.01425	1.03565	1.17797	1.72995
	no	0.112585	0.139131	0.468702	-0.452639	-1.56396
	no	0.378097	-0.420802	0.59379	-1.42876	-1.50253
	no	1.8188	0.588762	0.572279	-0.860015	-0.475592
	no	0.0565141	0.115373	-0.673482	-0.919561	-1.37364
	yes	-0.217333	1.17693	-0.348924	0.413009	0.880487
	no	-0.21857	0.38291	-0.84805	-0.986461	-1.3328
	no	0.24644	0.17192	-0.104494	-0.260965	-0.556094
	no	-0.546027	-0.176968	-1.02158	-1.08923	-0.300225
	no	-0.354071	-0.198166	-0.709032	-1.09615	-0.515296
	no	-0.0914846	-0.461957	0.763336	0.276781	-0.0474782
	yes	1.39521	1.15542	0.522029	1.91932	1.12148
	no	0.0682071	-0.137736	-0.674608	-0.44232	-0.613887
	no	-0.225887	-0.00711669	0.890134	-0.47488	-0.517406
	no	-0.113855	0.496446	0.554302	-0.275791	-0.409435
	no	-0.133283	-0.0148951	0.60453	-0.715218	-1.48509
	no	-0.0297857	-0.0353646	-0.090743	0.273647	-0.0577097
	no	-0.184672	0.391393	0.7301	-0.924944	-0.206028
	no	-0.346914	0.486593	0.788706	-0.000899241	-0.36253
	no	-1.18659	-0.769136	0.602283	-0.922123	-1.46545
	no	-0.342836	0.166896	-1.37667	-1.67016	-0.998115
	no	-0.13748	0.441347	-0.862673	-0.296902	-0.452942
	no	-0.580594	-0.114402	0.548132	-0.365865	-1.60294
	no	-0.0589475	-0.353001	0.788416	-1.09474	-1.13657
	yes	1.7004	1.85991	1.0937	1.35336	1.09523
	no	0.789532	0.82101	0.975883	-0.722074	-0.387032
	no	0.685931	0.169934	0.348522	-1.49408	-1.52065
	no	-0.31813	-0.500067	-1.77739	-1.10405	-1.35467
	no	1.36532	2.45486	1.02147	0.698579	0.92492
	yes	0.189387	0.303994	-0.544989	0.501277	0.953913
	no	-0.497015	-0.759594	-2.01931	-1.76792	-1.70185
	no	-1.23659	1.28946	0.916419	-0.0209188	-0.77433
	no	-0.458007	0.53162	1.02618	1.24098	0.108102
	no	0.469416	1.17146	0.207013	0.760761	1.02218
	no	-0.0250151	0.487839	0.519273	-0.508896	-0.523373
	no	-0.610094	-0.333947	0.855046	-0.635313	-0.352834
	no	-1.20852	-0.972859	-0.680887	-1.42981	-0.405899
	no	0.998618	0.400708	0.520964	-0.723331	0.0113635
	no	0.198788	0.685079	0.738672	0.235038	0.713249
	no	-0.61784	-0.384094	0.660019	-0.287037	0.10174
	no	0.273138	-0.508473	-0.934875	-0.408468	-0.0768263
	no	0.166219	-0.422396	0.66391	-1.19184	-0.747754
	no	-0.296059	0.33172	0.562388	-0.294864	-0.19866
	no	-0.336518	-0.786399	-0.770205	-1.21766	-1.07222
	no	-0.856843	0.239619	0.602809	0.334766	-0.0491625
	no	-0.407509	0.838117	-1.51214	-0.298311	-0.718518
	no	-1.0595	0.140557	0.828811	-0.616324	-0.644096
	no	0.305144	-0.210298	-0.627614	-0.300293	0.474128
	no	-0.528634	-0.266976	-1.06679	-0.748515	-0.446045
	no	-0.365999	0.177725	-1.09129	-1.01115	-0.453931
	no	0.465408	0.661743	0.7667	-0.352953	-0.991113
	no	-0.423618	-0.869852	-0.84034	-1.42376	-1.01632
	no	-0.300884	0.337668	1.17313	0.013345	-1.45086
	yes	1.84158	2.14207	1.36493	1.10474	0.582149
	no	0.55605	0.471674	0.763781	-0.612861	0.110116
	no	0.313382	0.504865	0.960544	0.0626486	0.51281
	no	-0.336151	-0.700098	-1.43811	-1.9419	-1.45244
	no	-0.872645	-0.835009	-1.19431	-1.04968	-0.119174
	no	-0.767256	0.355278	0.779732	-1.30388	-1.44453
	no	0.075286	0.399854	-0.463984	0.163973	0.272932
	no	-0.755794	-0.906659	-0.404988	-1.23489	-1.54532
	no	0.11346	-0.690841	-0.777482	-0.479405	0.33055
	no	-0.116103	-0.177522	0.388137	-1.38898	-1.13717
	no	-0.651143	-0.827909	-1.21652	-1.95424	-1.74372
	no	0.0630787	-0.223946	-1.43641	0.034264	-0.294387
	no	-0.0275603	-0.630607	-1.46657	-1.08325	-0.289081
	no	0.75214	0.740214	1.26967	1.56477	1.71245
	no	1.0913	0.410669	0.877809	0.54623	-0.0108606
	no	0.0303747	0.428348	-0.274502	0.1797	-0.64396
	no	-1.28208	-0.349468	-1.40574	-1.118	-0.364834
	no	-1.15725	-0.0793028	0.42032	-0.965346	-0.462375
	no	0.824069	0.716493	0.719693	-0.294434	-0.575435
	no	0.0609636	-0.211883	-1.51669	-1.0791	-0.993409
	no	-0.376692	-0.613884	-1.40176	-1.00229	-1.38767
	no	-0.695743	0.689238	0.891557	1.01831	0.690182
	no	-0.575419	0.311572	-1.83538	-1.52158	-0.158608
	no	-0.804042	0.144481	-1.31969	-0.837679	-0.391741
	no	-0.149636	-0.493735	0.737663	-0.841761	-0.520127
	no	-0.253225	0.688983	0.944877	-0.721693	-1.15692
	no	-0.106108	0.641115	-1.24504	0.113287	-0.0781008
	no	0.696408	0.762346	0.714698	-0.632452	-0.814915
	no	0.286821	0.884876	0.6123	-0.744991	-1.8096
	yes	1.41727	1.46841	1.15692	1.54429	2.11967
	no	-0.744475	0.40799	-0.480252	0.462326	0.945734
	no	0.45358	0.110849	0.47261	-0.468164	-0.806693
	no	0.0308362	-0.446168	0.441839	-1.64488	-0.755098
	no	0.632945	0.461189	-0.373612	-0.530928	-0.325478
	no	-0.881202	1.14727	0.6254	0.460593	-1.31036
	no	0.406215	0.354705	-0.588062	0.55542	0.720873
	no	-0.747421	-0.520741	0.546737	-1.23216	-1.13887
	no	0.834776	1.30084	1.34777	0.424221	0.922744
	no	1.09624	1.44563	1.18216	1.04433	1.85046
	no	0.621539	1.43303	0.883676	-0.411907	-1.06721
	no	-0.795989	-0.594433	0.530828	-2.00668	-0.205231
	no	-0.692156	-0.0911105	0.451994	-1.05901	-1.28855
	no	1.0086	-0.013789	-0.473116	0.0680784	0.708891
	no	0.0912997	0.700204	-0.537489	-0.193036	-0.325848
	no	0.796833	0.459823	0.593893	-1.35272	-2.36246
	no	-0.0748407	-0.346735	-0.686534	-1.10328	0.0112664
	no	-0.539811	-0.544331	-1.55167	-0.691921	-0.0427174
	no	1.97382	1.45875	1.26627	0.234656	-0.222263
	no	-0.629827	1.01266	0.624194	-1.69551	-0.710362
	no	0.553093	-0.599701	0.506683	-0.653994	0.161525
	no	-0.579665	0.378536	-0.479377	0.345713	0.210979
	no	-0.605703	-0.843865	0.770788	-0.660434	-0.883908
	no	-0.0599164	-0.311595	-0.601543	-1.41232	-1.14679
	no	-0.125904	1.22376	0.0974002	1.30892	0.384634
	no	-0.855904	-0.284625	0.684084	-0.401726	-0.67403
	yes	1.6264	1.7217	1.55985	1.7249	2.49823
	no	-0.00326357	0.504286	0.879649	-0.00591463	-0.243926
	no	0.178935	-0.015964	0.359885	-0.452134	-1.43056
	no	0.331497	-0.117753	-0.500782	-0.359115	-0.568831
	no	0.523369	1.31489	1.0729	0.135736	-0.36866
	no	0.911071	-0.0334299	0.678371	-0.451979	-1.25372
	no	-0.464574	-0.307761	-0.603308	-1.3251	-0.962755
	no	0.00145134	0.409081	0.332082	-1.31777	-1.22389
	no	-0.200985	-0.929955	-1.00294	-0.980663	-0.837154
	no	0.541212	-0.305566	0.864747	-0.378306	-0.373909
	no	-0.115018	0.42912	1.03308	0.0850651	-0.550967
	no	-1.29093	-0.304161	0.362108	-1.57348	-1.51977
	no	-0.572597	0.154675	-0.226325	0.138763	0.194685
	no	0.363566	0.670187	-0.142928	0.137219	-0.197286
	no	0.893723	0.436683	0.840149	0.0287922	-0.251478
	no	-0.540418	-0.0655668	0.63157	-1.54338	-1.27778
	no	-0.610817	-0.115414	0.623452	-1.16059	-1.01193
	no	-0.216448	-0.439245	-1.171	-1.50568	-1.19974
	no	-0.603543	0.356764	0.395364	-0.413717	-0.46604
	no	-0.021262	-0.036619	-0.815467	-0.742213	0.474211
	no	0.85486	0.675763	1.19956	1.19396	0.568555
	no	0.253254	0.0948127	0.426737	-1.19845	-1.65494
	no	0.0916791	0.511697	0.618893	-0.302317	-1.1749
	no	-0.380913	-0.432962	-0.867783	-2.24896	-1.29563
	yes	1.19883	1.73345	0.975709	0.4534	0.69541
	no	0.166643	0.25058	0.582608	-1.12695	-0.773232
	no	0.188736	-0.347883	-1.2436	-1.06435	-0.127091
	no	0.351013	0.00963464	-0.228036	-0.411566	0.0869913
	no	-1.33275	-1.89324	-1.1045	-1.37517	-0.805819
	yes	0.648178	0.300116	0.848987	1.29383	-0.448097
	no	0.417137	0.421797	0.443173	-1.39578	-1.2098
	no	-0.483809	-0.63667	0.51833	-1.01889	-0.777382
	no	0.54651	0.667996	0.842527	0.140559	0.0414728
	no	-0.193548	-0.547196	0.406886	-1.88893	-1.30474
	no	-0.462674	0.336193	-0.541778	0.00228329	0.297415
	no	0.06234	-0.275858	-0.408994	0.0722946	0.358527
	no	-1.09937	-0.703665	-0.324268	-0.0625265	0.311146
	no	-0.157125	-0.223331	0.307335	-1.91622	-2.31709
	no	0.111638	0.359494	-0.61155	-0.796312	-0.374238
	no	0.189732	0.778398	0.704014	-0.529919	-1.00818
	no	0.223208	0.243313	-0.390276	-0.412452	0.703781
	no	0.704524	0.140764	-0.910092	-0.952989	-0.592701
	no	-0.0171218	-1.03796	0.516977	-0.937043	-0.0016256
	no	-0.802964	-1.70559	-1.67474	-1.43643	-1.06923
	yes	1.32638	2.23894	0.951236	1.31081	0.479892
	yes	1.4082	0.679984	1.26614	1.87962	0.648939
	no	-0.562181	-0.420296	0.621137	-0.910973	0.0675483
	no	0.610058	0.97164	1.04753	-0.428827	0.0520365
	no	-0.436765	-0.128659	-1.42513	-1.32429	-0.157068
	no	0.029276	-0.220222	-1.27807	-1.75863	-2.02558
	no	-0.342127	-0.552027	-1.30476	-0.33884	-0.243752
	yes	1.36341	2.10177	1.69706	2.3476	2.56693
	no	0.331358	-0.213655	-0.706403	-0.777231	-0.434019
	no	-0.745953	-0.371874	0.668317	-1.77935	-1.56292
	no	-0.564493	0.731353	0.0705892	0.162755	0.750619
	no	0.0737506	0.172453	0.679729	-1.15649	-0.867943
	no	-0.0622731	0.314853	1.13159	1.05813	0.642642
	no	1.41737	1.87235	1.0096	1.21775	0.425503
	no	-0.208471	-0.684688	-1.66948	-1.25155	-0.357848
	no	0.335738	0.525918	0.528158	-0.39116	-2.03729
	no	-0.276462	-0.125951	-0.672207	-1.98549	-0.155491
	no	-1.04937	0.174521	-1.46528	-1.45668	-0.931192
	no	0.210125	0.386191	0.649572	-0.360082	-0.16475
	no	-0.232739	1.03363	0.690934	-0.617931	-0.771206
	no	-0.0281473	0.706987	0.814012	-0.431403	-0.689209
	no	-0.0813628	-0.463371	0.401627	-1.32219	-0.491121
	no	1.087	1.19726	1.08544	-0.376018	0.823237
	no	-0.346984	-0.989843	0.759344	-1.98048	-1.46293
	no	-0.558489	-1.7711	-0.766996	-0.947205	0.275609
	no	0.658977	0.615808	0.906782	0.47529	-0.531899
	no	-0.305933	-0.123222	-1.5215	-2.10056	-1.60412
	no	-0.135076	-0.372444	0.546433	-1.30138	-0.922586
	no	-0.105644	-0.746833	-1.3009	-1.40656	-1.05215
	no	1.16709	0.959952	0.578028	-0.335009	-0.675769
	no	1.0502	-0.150276	0.993518	0.352243	0.450297
	no	0.389058	-0.290096	-1.29912	-2.02283	-1.76539
	no	-0.315239	1.0938	1.05988	0.803569	-0.283658
	yes	1.98652	2.05516	1.07703	1.04551	0.594188
	no	-0.742495	-0.369435	0.846815	-0.216316	-1.26931
	no	-0.180945	0.231989	-0.205665	0.0433349	-0.10983
	no	-0.570946	-0.857357	-0.994036	-1.30348	-1.37948
	no	-1.57918	-0.270293	0.894655	-0.19928	-0.469416
	no	0.326147	0.604816	-0.356941	-0.0628406	-0.297897
	no	-0.304207	-0.088197	0.495353	-0.833423	-1.01246
	no	-1.02711	-0.536677	-1.10712	-1.2326	-0.311703
	no	0.767522	0.80482	-0.637083	-0.383545	0.499884
	no	-0.608421	0.693473	0.994333	0.858193	0.0186361
	no	-0.756944	-0.318296	-0.28521	-0.996123	-0.736042
	no	-0.722824	0.0402312	0.668218	-0.550882	-1.03177
	no	0.580256	0.383916	-0.963296	0.152964	-1.79346
	no	-0.1393	0.470165	-0.621677	-0.0278709	-0.261642
	no	-0.153554	0.37049	0.87175	0.0778228	-0.19991
	no	0.273972	0.047182	-1.57958	-0.458534	-0.770025
	no	-0.539956	-1.52378	-0.950093	-0.603876	-0.413118
	no	-0.881948	-0.490449	-0.551117	1.04945	1.20995
	no	-0.882939	-0.213993	-1.01476	0.0115801	-0.430412
	no	-0.153591	-0.43825	-0.743849	-1.50495	-0.807212
	no	-0.823666	-1.3887	-1.54901	-1.35722	-2.08719
	no	-0.0507511	0.814704	0.982455	0.808307	0.653083
	no	-1.01702	-0.510897	0.540351	-1.14691	-2.09213
	no	2.023	2.0157	1.29909	1.35472	1.00967
	no	-0.483642	0.537824	0.511444	-1.56479	-1.31034
	no	-0.387213	0.032446	0.540679	-1.63696	-2.18016
	no	-0.212485	0.905046	1.10941	1.03668	0.829287
	no	0.593428	0.303014	1.21623	0.442338	-0.541935
	no	-0.270779	-0.199436	-0.507568	-0.955877	-1.52392
	no	-0.750589	-0.46033	0.435369	-1.42346	-1.35214
	no	-0.163401	0.0600733	-0.640755	-0.864636	-0.0751661
	no	-0.261508	0.0405506	-1.216	-1.02441	-0.227899
	no	-0.0694461	0.116966	-1.23408	-0.648597	-0.146269
	no	0.320586	0.224176	-1.16918	0.135452	-0.27084
	no	0.0740118	0.677114	0.942234	-0.931135	-2.21179
	no	-0.70566	-0.162327	-1.99959	-1.178	-0.873477
	no	0.0391062	-0.295761	0.590663	-0.0336794	-0.528269
	no	-0.0626134	0.310156	0.581897	-0.81717	-1.50834
	yes	1.71514	1.01584	0.889998	0.696821	0.0194481
	no	0.128444	0.54347	-0.899617	0.415881	-0.40438
	no	0.169167	0.336706	-0.476752	-0.854953	-0.117771
	no	-0.814749	-1.12215	-1.5629	-1.16822	-0.562879
	no	-0.0874602	0.434344	0.698753	-1.39904	-1.29206
	no	-0.481298	-0.539892	-1.05718	-1.27221	-0.400682
	no	-1.43593	-0.665347	-1.34388	-1.09759	-0.497974
	no	-0.4792	0.191073	0.890065	0.359835	-0.490865
	no	-0.0790615	0.000187634	0.148965	0.671912	0.0967194
	no	0.372064	-0.586712	0.414865	-1.32941	-1.11705
	no	-1.56229	-0.548312	-1.72225	-1.34526	-1.14149
	no	0.132987	0.564698	-1.20968	-1.17909	-0.106335
	no	-1.20734	-0.710099	-0.487783	-0.986162	-0.724412
	no	0.820905	1.19818	0.615259	-0.892659	-0.173932
	no	0.0385549	0.0981593	-1.65242	-1.34071	-1.26201
	no	-0.14897	0.0609402	0.899004	-0.167444	-0.393743
	no	-0.343441	0.715993	1.04489	1.37385	0.463391
	no	-0.942331	-0.475213	-1.2222	-1.07396	0.0274924
	no	0.435111	0.374902	0.885097	-0.534829	-0.700501
	no	-0.461677	-0.34158	0.444946	-1.8257	-1.97085
	no	-0.636158	-0.324143	0.6622	-0.960946	-0.865611
	no	0.125024	-0.249202	0.6731	-0.959888	-0.268607
	no	0.405487	0.5305	-0.345219	0.12261	-0.775531
	no	-0.309337	0.269434	0.656454	-0.320234	-0.909809
	no	-0.179949	-0.510978	-1.19469	-1.54914	-1.71168
	no	-0.180885	-0.53377	0.463235	-1.54776	-1.09847
	no	-0.400378	-0.647854	-0.875021	-1.02819	-0.10838
	no	-0.296996	-0.162329	0.916713	0.591686	-0.907737
	no	0.0808652	0.431599	0.403504	-1.15346	-1.918
	no	-0.900851	-0.00999188	0.89941	-1.08265	-1.56529
	no	-0.702236	-0.310653	0.753899	-1.12688	-1.57303
	no	1.33342	1.7116	1.65976	0.400495	-0.0366757
	no	-0.169342	0.402807	0.669025	-0.212838	-0.880191
	no	-1.31208	-1.15629	-0.786114	-1.12654	-0.807093
	no	-0.465648	-0.0912576	-0.901101	-1.55505	-0.659688
	no	-0.537818	0.145968	-1.52675	-0.591662	-1.00129
	no	-0.209372	0.370195	-1.08226	-1.3858	-0.835869
	no	0.484108	0.411411	0.702477	-0.673182	-1.51868
	no	0.386817	0.831135	0.979766	-0.0834282	-0.769291
	no	0.480309	-0.181299	1.08606	0.32929	0.735179
	no	-0.345412	0.0116796	-0.819453	-0.426982	0.507251
	no	-0.981375	-0.23738	0.328449	-2.01268	-1.60632
	no	-0.52688	-0.175897	-1.60323	-0.994576	-1.06052
	no	1.0312	1.37446	1.18398	0.110327	0.0945668
	no	0.127547	-0.170752	0.781174	0.170011	-0.239532
	no	-0.612866	-0.111747	-0.651512	-1.70213	-1.15932
	no	0.0658272	0.586488	0.387014	-1.40962	-1.38968
	no	1.41852	1.29761	-0.236729	0.0776847	0.26901
	no	0.148568	1.05164	0.83978	-0.0988842	-0.71059
	no	0.786585	-0.168731	-0.2807	-0.175557	-0.451032
	no	-0.0775669	0.534759	0.617138	-0.963234	-1.41378
	no	-0.381743	0.106167	0.396261	-1.24616	-0.799112
	no	0.00606844	-0.187521	-0.639186	-1.16076	-0.67113
	no	-0.00447025	0.30477	-1.18523	-0.17909	-0.113075
	no	0.15713	0.0965779	-1.33815	-0.29214	-0.301661
	no	-1.15178	-1.44624	-0.955721	-0.470603	-0.783938
	no	0.0560317	0.22417	-0.73481	-0.481554	-0.33195
	no	-0.414148	-0.261053	-0.430335	-0.783059	-0.683215
	no	2.90584	2.47102	1.53633	1.34908	1.436
	no	-0.053361	-0.280243	0.527704	-0.521681	-0.766984
	no	-0.41552	-0.854428	-0.702169	-1.09478	0.0606691
	no	-0.358375	-0.205559	0.896966	-0.90085	-1.85732
	no	-0.902184	-0.406612	-1.09728	-0.422938	-0.46955
	no	0.296233	-1.0769	-0.648186	-1.72692	-1.0683
	no	-0.398282	0.338407	-1.1584	0.739047	0.508904
	no	0.691832	-0.115567	0.343609	-2.33497	-2.70092
	no	0.280325	0.283306	0.386807	-1.69339	-1.08071
	no	0.468406	0.705605	-0.148412	-0.696534	-0.294974
	no	-0.176521	-0.324647	0.655338	-0.106639	-0.371124
	no	0.465347	0.925043	0.956883	0.168858	0.284028
	no	0.545872	1.08914	-0.559315	0.50422	0.758302
	no	0.121584	0.535688	0.661896	1.17808	0.664452
	no	0.559544	0.574602	1.02652	-0.114801	-0.357788
	no	0.188334	0.245225	0.62446	-0.0223829	-0.561133
	no	-0.415805	-0.334459	0.443396	-1.54776	-1.19157
	no	-0.563339	0.362281	-0.519787	-1.50833	-0.339125
	no	-0.867608	-0.850591	-1.08361	-1.21672	-1.64461
	no	0.419104	0.60464	-1.40761	-0.194663	-0.94055
	no	0.023025	0.42911	1.05243	0.476385	-0.538541
	no	0.0972486	0.418306	0.739041	0.617278	-0.13158
	no	-0.441264	0.300858	-0.968768	-0.444982	0.602655
	no	0.414455	0.217105	-0.23423	0.582223	-0.542969
	no	0.443816	0.108807	0.652127	-0.136191	-0.416304
	no	-0.150876	-0.0118035	0.671418	-1.18344	-1.09213
	no	0.892502	1.25577	0.663554	2.71633	1.83573
	no	0.318412	0.516974	0.157911	1.57755	0.547456
	no	-0.456856	-0.0728143	0.326361	-1.00544	-1.03024
	no	-0.606876	-0.668939	-1.06122	-0.571023	0.709124
	no	-0.977663	-0.820608	-0.502957	-0.367015	0.352909
	no	0.148726	-0.283624	-1.69705	-0.420872	-0.500949
	no	0.277997	-0.638611	-0.892135	-1.81584	-0.979851
	no	0.149706	0.349013	0.831349	-0.658345	-0.515482
	no	-0.692655	-0.208411	-1.05766	-0.550454	-1.01325
	no	-0.778971	0.00744808	0.749568	-0.00881848	-0.970378
	no	0.827518	0.258094	0.757055	-0.211202	-0.233503
	no	-0.0238899	0.57875	-0.549879	-0.532934	-0.737687
	no	-0.574141	0.617999	-0.434369	-0.364885	-1.75899
	no	0.273267	-0.574611	-0.490427	-0.907772	-0.816499
	no	0.711603	0.699478	0.558178	-0.698542	-0.914289
	no	-0.39173	-0.184725	0.59379	-1.00071	-0.876546
	no	-0.771244	-0.0182951	0.790216	-0.407052	-0.0249683
	no	-0.574963	1.02655	0.605656	-0.29218	-2.16277
	no	-0.176918	-0.820847	-1.95404	-1.96397	-0.612558
	no	-0.267743	0.871602	-0.620106	-0.79221	-0.37364
	no	-0.761644	0.401531	-1.00316	-0.610298	-0.134366
	no	-0.72083	0.356122	0.488318	-1.60825	-1.89347
	no	-0.420464	-0.557219	-0.756076	-0.866013	-0.911212
	no	-0.232283	-0.400268	-0.641903	0.192544	0.613624
	no	0.269333	0.801274	0.646148	-0.809133	-1.0684
	no	-0.211039	0.202178	0.496213	-1.49179	-1.3703
	no	-0.215458	-0.390493	-1.291	-0.370167	-0.871719
	no	-1.55602	-0.98287	-0.951998	0.284624	0.642279
	no	1.05475	0.329328	0.1612	0.604959	-0.252896
	no	0.21385	0.514592	-0.605667	0.996884	0.248534
	no	-0.108151	0.437753	-0.757465	-0.593121	-0.461998
	no	-0.0297604	0.222701	-0.513092	-1.19297	-0.908262
	no	0.321434	0.128203	-0.528126	0.187914	0.361464
	no	0.610887	0.523011	0.874454	0.644095	0.491127
	no	-0.491327	0.206476	0.390119	-0.109951	-0.749082
	no	-1.22652	-0.770871	0.633988	-1.06797	-1.18025
	no	0.508983	0.323743	-1.35963	-1.5374	-1.28774
	no	0.000327743	0.00147267	-0.929959	-1.89329	-1.04192
	no	-0.544869	-0.287971	0.584891	-1.96086	-0.51481
	no	-0.239478	0.149873	0.886338	-0.580707	-2.0136
	no	-0.173964	-0.805445	0.52583	-1.70585	-1.49703
	no	-0.336325	-0.213664	-1.04293	-0.374639	0.224587
	no	-1.10505	-0.511781	-0.754725	-1.93474	-1.67687
	no	0.297507	0.614265	0.355242	-1.11085	-0.180988
	no	1.39732	1.03022	-0.174473	0.48686	1.22709
	no	0.0756752	-0.874073	-0.536833	-1.00224	-0.43272
	no	-0.226146	0.326233	0.973769	-1.31713	-1.417
	no	-0.441005	-0.44233	-0.705014	-1.09405	-0.614105
	no	-0.0643964	-0.20053	-1.3408	-0.420071	-0.67164
	no	-0.340917	-0.639467	0.64551	-1.36552	-0.979383
	no	0.308196	0.0155851	-1.6425	-1.02331	-0.185352
	no	0.612239	0.414272	0.770972	-0.649462	-0.910373
	no	-0.491236	-0.346016	0.81996	-0.905857	-0.884835
	no	-0.59072	-1.2506	0.420334	-1.96801	-2.39302
	no	0.113918	-0.194499	0.53596	-1.2502	-0.534659
	no	0.0604867	-0.268082	-1.64582	-1.03491	-1.26535
	no	-0.591069	-0.185504	0.527164	-2.1607	-1.23684
	no	-1.46853	-0.545627	0.572968	-1.20283	-0.963008
	no	0.261619	-0.400433	-1.19342	-0.316929	-0.545586
	no	0.825844	0.582926	1.23338	0.181699	-0.158744
	no	-0.149828	0.176298	-0.336371	0.0558473	0.26368
	no	-0.245098	-0.41172	-0.601749	-1.63689	-0.90321
	no	-1.29465	0.288899	0.549777	-1.31507	-1.81584
	no	1.40018	0.87757	1.15886	0.620203	0.166254
	no	0.291491	0.0952044	-0.718978	0.30091	0.489714
	no	-0.074717	-0.0991228	0.426365	-0.924038	0.886487
	no	-0.867768	-0.338401	-0.971695	-1.65946	-1.55175
	no	0.073902	-0.069889	-0.974693	-1.3551	-0.785059
	no	0.315469	-0.552642	-0.912665	-0.396847	-0.319005
	no	0.777423	0.697396	1.17315	0.808463	0.552148
	no	0.556265	0.44414	0.966223	0.237156	0.43247
	no	0.152928	0.30784	0.809787	-0.829384	-0.599265
	no	-0.622614	-0.427791	-0.721191	-0.540636	-0.596982
	no	0.0318515	-0.593268	-1.33336	-1.97428	-1.38833
	yes	1.79778	1.60257	1.41438	1.06259	1.22117
	no	-0.842353	-1.17934	-1.69013	-1.10145	-0.71944
	no	0.372345	-0.145873	0.748902	-0.0439975	-0.884689
	no	0.873915	1.09722	-0.482395	1.6982	1.59877
	no	-0.331273	-0.122876	-0.684559	0.186798	-1.13799
	no	0.0694401	0.598365	0.445353	-1.41818	-0.943688
	no	-0.319099	0.462374	1.19655	-0.319237	-0.576209
	no	-0.107031	-0.180787	-0.201531	-0.115428	0.222668
	no	-0.574508	0.295	0.599284	-1.10169	-0.717484
	no	0.362431	0.200729	0.834903	-0.662381	-0.877829
	no	-0.0665232	0.2834	0.821466	-0.129206	-0.20358
	no	0.256678	0.037915	-1.23232	-1.30661	-0.432005
	no	-0.519927	-0.54614	-0.685001	-0.217523	-0.789138
	no	-0.266914	-0.641502	0.500775	-1.72356	-0.974607
	no	-0.334386	1.03097	1.26633	-0.6102	0.352294
	no	-0.114999	0.569386	0.471086	-1.50009	0.0809106
	no	-0.422979	-0.0396273	1.20479	0.289863	0.381732
	no	-0.509856	-0.981812	-0.823801	-1.65079	-0.349711
	no	0.062969	-0.132123	0.579738	-1.23156	-1.34343
	no	-0.312321	0.306284	0.0834093	0.123855	0.507901
	no	1.35859	1.89433	1.36313	0.859978	0.656267
	no	-0.130536	0.435752	-2.06897	-0.407843	-0.204834
	no	0.183085	0.448936	0.656287	0.398422	1.39407
	no	-0.449281	-0.095519	0.772426	-1.27113	-0.788013
	no	-0.138342	0.757208	0.616301	-1.32595	-0.503206
	no	0.156837	-0.585345	-0.683734	-2.00661	-0.858482
	no	-0.854935	-0.761172	-2.0306	-1.16446	-0.998221
	no	-0.417814	-0.605252	-1.37242	-2.17747	-0.628275
	no	-0.326989	-0.108246	-0.636494	0.369268	0.750912
	no	-1.41173	-0.855902	-0.997039	-1.61815	0.0170696
	no	-0.652905	0.848699	0.795427	0.712688	0.591222
	yes	0.9443	1.1046	0.969534	0.434146	-0.264204
	no	-0.0952141	-0.129754	0.397637	-1.22451	-1.32293
	no	2.39562	-0.0469305	0.80241	-0.3517	0.315612
	no	1.20497	0.892224	0.794345	-0.285585	-0.525931
	no	-0.22251	-0.411335	0.364206	-1.03182	-0.866729
	no	0.266644	-0.517391	-0.417219	-0.320848	0.539031
	no	0.0402128	0.507125	0.714651	-1.20778	-0.709172
	yes	1.15807	0.230554	1.02665	0.388327	0.546426
	no	-0.177867	0.311095	0.697242	0.0973356	-0.47575
	no	0.0867718	0.467387	-0.631662	-0.598577	0.0713958
	no	0.0110709	-0.023446	1.00237	0.250265	-0.51596
	no	-0.504558	0.0552438	-0.299049	-1.17952	-0.590401
	no	0.872112	0.118337	-1.17951	0.169761	0.40259
	no	-0.0833242	0.414985	0.62572	-0.433549	-0.751193
	no	0.9351	1.15826	1.09046	0.940954	1.49427
	no	-0.808921	-0.356078	-1.46934	-0.901912	-0.826122
	no	-0.86663	-0.387291	-0.499633	-1.14624	-1.27576
	no	0.0686346	0.971565	1.04142	0.247389	-0.680908
	no	0.791202	0.500432	0.666969	-0.951496	-1.06342
	no	-0.20889	-0.0952019	-1.7796	-0.775784	-0.670135
	no	-0.174842	-1.00159	0.400082	-1.4152	-0.433715
	no	-0.675531	-0.184565	0.425052	-1.49024	-1.22328
	no	-0.730981	-0.376154	-1.79976	-1.14993	-1.06161
	no	-1.01137	0.173028	0.613005	-1.1158	-0.5809
	yes	2.30666	1.24422	1.35263	0.466817	0.265028
	no	0.0565439	-0.0914415	0.942356	-0.513249	-0.554554
	no	2.53254	1.68776	0.990678	1.05517	1.79246
	no	0.831254	0.739509	0.389631	1.46602	1.0609
	no	0.99193	0.677991	0.902759	0.229155	0.425977
	no	-0.11296	1.01947	1.04797	0.80359	-1.11189
	no	0.497575	0.898657	1.39266	0.390306	-0.426027
	no	-0.165066	0.12809	-1.07465	-0.43059	-0.465949
	no	-0.94446	-0.960766	-1.59999	-0.623735	-0.916232
	no	0.840405	-0.671605	-0.752499	-0.191724	-0.0535437
	no	-0.223797	-0.0368449	-0.493196	-0.260676	-0.808821
	no	-0.0598636	1.04427	0.470866	-0.778915	-1.90179
	no	0.256814	0.515794	0.63395	-0.768979	-0.572828
	no	0.231636	-0.48836	-0.126926	0.218172	0.509972
	no	-0.69936	0.376674	0.635725	-1.01215	-0.500263
	no	-0.481565	-0.691745	-1.71264	-1.10143	-0.896067
	no	-1.08634	-0.814837	-1.58468	-1.08055	-0.800286
	no	0.0244206	0.659756	0.607582	-1.2617	-1.24498
	no	0.231286	0.193888	0.474743	-1.20709	-0.500845
	no	-0.442579	-0.632316	0.497076	-1.44938	-0.679899
	no	-0.408285	0.287592	-1.1504	-0.552842	-0.994034
	no	-0.604662	0.308598	0.79268	-0.3659	-0.010016
	no	-0.0432275	-0.373036	-1.40423	-1.50528	0.231511
	yes	1.20521	1.1655	1.20516	1.87697	-0.0644557
	no	-0.403195	-0.426721	-1.29196	-1.10974	-1.33133
	no	-0.0722109	0.0668225	0.891554	-0.258215	-0.542266
	no	-0.254267	0.0668909	0.627009	-0.832889	-0.141893
	no	0.000798626	0.407495	-1.29674	-0.430319	-0.731207
	no	-0.483075	0.661149	0.978576	-0.516351	-1.75016
	no	0.271292	0.110206	-0.49125	-1.22461	-0.821071
	no	-0.363575	0.482842	0.871601	0.211397	-0.710836
	no	0.346798	-0.521233	-0.864856	-1.0485	-1.09385
	no	0.0710602	0.460581	0.78522	-1.09507	-1.26945
	no	0.565118	-0.0566249	-1.04348	-1.40284	-0.592477
	no	-0.4804	-0.517243	-0.599385	-0.256095	-0.553003
	no	-0.3211	-0.382632	0.484137	-1.65928	-1.49252
	no	-0.558538	-0.113266	-1.23276	-1.69651	-0.736939
	no	-0.847678	0.300535	0.66599	-1.58374	-0.39155
	no	-0.543823	-0.09434	-0.279347	-0.268198	-0.499603
	no	0.554772	0.567461	1.41598	1.17165	1.84619
	no	-0.609307	0.657631	1.02612	-0.557447	-1.79514
	no	0.237649	0.750018	0.761126	0.0399216	-0.0320106
	no	0.073824	0.605495	0.66225	-1.01909	-1.42436
	no	-0.278142	0.77118	1.18084	0.839126	-0.308005
	no	0.300029	-0.177823	-1.63672	-2.09738	-2.24813
	no	-0.000563598	0.0902627	0.378861	-1.53437	-1.34106
	no	-0.783087	-1.01765	0.223943	-1.4259	-1.04301
	no	0.424135	0.430041	0.760187	-1.01091	-1.63972
	no	0.410862	0.380389	0.494742	-1.72543	-1.56514
	no	0.443151	-0.0345519	0.60754	-1.50409	-0.944016
	no	-0.717036	0.520399	-1.37888	0.0876654	0.207815
	no	-0.0891614	-0.337931	0.524794	-1.09253	-1.43495
	no	-0.523445	-0.13534	-1.34509	-1.32975	-0.813221
	no	0.616964	0.562348	0.907426	-0.0433679	0.0789022
	no	-0.562797	-0.242992	-2.01491	-1.56497	-0.89245
	no	0.916591	0.670222	0.483354	-0.833244	-1.62009
	no	-0.151802	0.351903	1.14309	0.4052	-0.00148426
	no	-0.435585	0.0488444	-1.06488	-1.16808	-0.434322
	no	0.0889008	-0.189922	-0.429323	-0.0673542	-0.466339
	no	0.233746	0.626505	0.951182	0.160571	-0.670164
	no	-0.889628	0.196743	1.01266	1.39995	0.331507
	no	0.601159	-0.707305	0.590988	-0.214355	-0.645405
	no	-0.546972	-0.122023	-0.440928	-1.41507	-1.65731
	no	-0.877124	-0.356651	-1.10848	-0.961668	0.0258211
	no	-0.23668	-0.583093	0.599496	-1.09848	-0.418158
	no	-0.228126	0.107269	-0.885313	-1.8311	-1.46798
	no	-0.278602	-0.532818	0.731941	-0.384277	-0.751736
	no	0.212633	0.487351	1.02046	-0.112519	-1.03054
	no	-0.104263	0.311585	-0.516762	0.977522	-0.199744
	no	0.78113	1.4028	0.5945	0.727077	0.440889
	no	0.119262	0.107848	-0.422002	-0.390498	0.824736
	no	0.920994	1.46658	1.10605	1.67346	1.67727
	no	-0.240865	0.309857	0.412899	-0.900713	0.0643291
	no	-0.173627	0.470732	0.672703	-1.13032	-1.09686
	no	-1.34751	-0.738464	-1.00526	-0.320974	-0.51557
	no	1.53142	2.00719	1.37255	0.345461	1.10535
	no	1.2511	1.205	0.983402	1.15215	1.38053
	no	-0.338577	-0.826792	-1.27207	-0.817296	1.22704
	no	1.91871	0.847412	0.87819	0.766348	1.44784
	no	3.51606	3.38165	2.17738	1.66222	2.84024
	no	-0.769957	-1.94983	-1.83401	-1.22946	0.21647
	no	1.17034	2.4296	-0.884733	0.646546	1.89865
	no	-0.91345	-1.91614	-0.612985	-1.3536	-0.862512
	no	1.65913	2.17918	1.58892	2.50058	2.56263
	no	-1.4488	-0.416412	-0.198988	-1.34344	-0.752
	no	0.754673	1.22368	-0.920873	-1.47419	-0.855208
	no	-0.0538504	-0.0823514	0.554334	-1.73832	-1.21753
	no	-0.232993	-0.743344	-1.27448	-1.38349	-0.104382
	no	-0.688422	-0.475038	-1.37044	-0.112252	0.911973
	no	-0.669905	-1.02666	-1.58197	-0.747187	0.442594
	no	0.00166587	0.781907	0.687378	-0.410297	-2.03407
	no	0.997411	1.09264	0.721191	1.67232	2.35448
	no	-0.469894	-0.92572	0.723098	-1.33824	0.736338
	no	-0.279392	0.0341046	-1.76482	-1.35212	-0.290594
	no	1.34006	0.554035	-0.475714	1.27109	1.74151
	no	-0.492467	-0.905211	0.61405	-1.28841	0.0321016
	no	-1.23926	-0.202539	-0.331424	-0.588325	0.605033
	no	-0.569241	-0.0408424	1.04608	0.0713378	0.99405
	no	1.47694	1.20162	1.28245	-0.168432	0.581008
	no	-0.0039836	-0.394139	-1.18981	-0.00631378	0.743005
	no	0.45933	0.79886	0.423204	-1.08608	-1.87824
	no	2.18477	1.57049	-0.317996	1.1749	2.63688
	no	2.60071	2.54909	1.62625	1.50668	1.87324
	no	1.50812	1.64337	1.36298	2.09445	1.85047
	no	0.590612	1.46432	1.26872	0.604762	0.99532
	no	1.8797	1.36131	0.932512	-0.390839	-0.628415
	no	0.734006	0.00724793	-0.428336	1.01341	2.12709
	no	1.9978	1.04135	1.14877	0.67788	0.963785
[truncated: 23,904 more rows]

## Sheet: Fig_1_K
	Tumor reactivity	TRTpred score	Oliveira score	Hanada score	Lowery score	Zheng score
[truncated: 428 more rows]
