# Supplementary material for: Identification of clinically relevant T cell receptors for personalized T cell therapy using combinatorial algorithms
Source: Nat Biotechnol. 2024 May 7;43(3):323–8. doi: 10.1038/s41587-024-02232-0 (PMC11919687; doi:10.1038/s41587-024-02232-0)
Supplement: Supplementary file 10 — Statistical source data. [file 41587_2024_2232_MOESM10_ESM.xlsx]

## Sheet: Fig_2_A
	Patient Info			clonality		Richness
	Cohort	Label	Cancer	CD8+ TRneg	CD8+ TRpos	CD8+ TRpos	CD8+ TRneg
	Input Data	Pt. 1	Mel	0.00571998	0.0213034	476	253
	Input Data	Pt. 2	Mel	0.00822266	0.0728875	529	357
	Input Data	Pt. 3	Mel	0.022263	0.147804	996	355
	Input Data	Pt. 4	Mel	0.01913	0.0551669	250	367
	Input Data	Pt. 5	Mel	0.0171979	0.0710257	70	107
	Input Data	Pt. 6	Mel	0.00696647	0.0344877	365	132
	Input Data	Pt. 7	Mel	0.0116655	0.0732572	810	212
	Input Data	Pt. 8	Mel	0.0260309	0.075093	1462	166
	Input Data	Pt. 9	Mel	0.0201044	0.0559966	141	295
	Input Data	Pt. 10	Mel	0.0228133	0.0570333	562	323
	Internal Benchmarking	Pt. 11	Mel	0.0262035	0.277377	423	439
	Internal Benchmarking	Pt. 12	Mel	0.00716975	0.314882	467	224
	Internal Benchmarking	Pt. 13	Mel	0.00369404	0.130624	1262	465
	Internal Benchmarking	Pt. 14	Mel	0.0104446	0.214875	832	352
	Oliveira	Pt-A	Mel	0.0356592	0.12051	1756	1680
	Oliveira	Pt-B	Mel	0.0176632	0.0877822	21	12
	Oliveira	Pt-C	Mel	0.0133958	0.358462	671	301
	Oliveira	Pt-D	Mel	0.0098604	0.244581	1175	1626
	Zheng	CRI3061	GI	0.0192378	0.199031	51	99
	Zheng	CRI3244	GI	0.00911382	0.0804104	132	56
	Zheng	CRI3281	GI	0.0122111	0.127036	148	64
	Zheng	CRI3395	GI	0.0133197	0.0788312	113	39
	Zheng	CRI3571	GI	0.0119237	0.109407	121	59
	Hanada	Pt. 1	Lung	0.00600426	0.452175	816	259
	Hanada	Pt. 2	Lung	0.00242333	0.568787	1507	350
	Hanada	Pt. 3	Lung	0.00945137	0.323774	896	455
	Hanada	Pt. 4	Lung	0.00828062	0.397998	564	661
	Lowery	4261	Mel	0.0061177	0.00253965	118	61
	Lowery	4283	GI	0	0.0188149	201	92
	Lowery	4298	GI	0	1.11022e-16	49	25
	Lowery	4317	GI	0.00518861	0.150059	532	312
	Lowery	4322	Breast	0.0106938	0.114955	455	104
	Lowery	4323	GI	0.00486091	0.150186	356	337
	Lowery	4324	GI	0.0059787	0.0840395	588	208
	Lowery	4325	Breast	0.00113878	0.0741039	388	76
	Lowery	4342	GI	0.00325186	0.100971	1982	642
	Lowery	4385	GI	0.00768941	0.149791	309	246
	Lowery	4393	GI	0.00290754	0.0295496	52	35
	Lowery	4394	GI	0.0165634	0.119369	294	251
	Lowery	4397	GI	0.00338639	0.0438237	218	83
	Lowery	4400	GI	0.00452786	0.0540039	446	84
	Lowery	4421	GI	0.0160655	0.125576	722	288

## Sheet: Fig_2_B
	Patient Info			Proportion CD8+ TRT
	Cohort	Label	Cancer	CD8+ TRpos / total
	Input Data	Pt. 1	Mel	0.226328
	Input Data	Pt. 2	Mel	0.212059
	Input Data	Pt. 3	Mel	0.59013
	Input Data	Pt. 4	Mel	0.154202
	Input Data	Pt. 5	Mel	0.202578
	Input Data	Pt. 6	Mel	0.139105
	Input Data	Pt. 7	Mel	0.525044
	Input Data	Pt. 8	Mel	0.690806
	Input Data	Pt. 9	Mel	0.164134
	Input Data	Pt. 10	Mel	0.190397
	Internal Benchmarking	Pt. 11	Mel	0.330032
	Internal Benchmarking	Pt. 12	Mel	0.827061
	Internal Benchmarking	Pt. 13	Mel	0.339595
	Internal Benchmarking	Pt. 14	Mel	0.586034
	Oliveira	Pt-A	Mel	0.578753
	Oliveira	Pt-B	Mel	0.529412
	Oliveira	Pt-C	Mel	0.79529
	Oliveira	Pt-D	Mel	0.612388
	Zheng	CRI3061	GI	0.224806
	Zheng	CRI3244	GI	0.473856
	Zheng	CRI3281	GI	0.424505
	Zheng	CRI3395	GI	0.412766
	Zheng	CRI3571	GI	0.441821
	Hanada	Pt. 1	Lung	0.305279
	Hanada	Pt. 2	Lung	0.328268
	Hanada	Pt. 3	Lung	0.195022
	Hanada	Pt. 4	Lung	0.234452
	Lowery	4261	Mel	0.0454715
	Lowery	4283	GI	0.155208
	Lowery	4298	GI	0.00332361
	Lowery	4317	GI	0.351127
	Lowery	4322	Breast	0.362655
	Lowery	4323	GI	0.296236
	Lowery	4324	GI	0.276967
	Lowery	4325	Breast	0.271377
	Lowery	4342	GI	0.592432
	Lowery	4385	GI	0.252519
	Lowery	4393	GI	0.0847458
	Lowery	4394	GI	0.251899
	Lowery	4397	GI	0.239165
	Lowery	4400	GI	0.239402
	Lowery	4421	GI	0.152153

## Sheet: Fig_2_D
		Stromal	Tumoral
	Pt. 1	0.195598	0.210597
	Pt. 2	0.0903288	0.164201
	Pt. 3	0.338028	0.699135
	Pt. 8	0.162088	0.559173
	Pt. 9	0.0483404	0.116553

## Sheet: Fig_2_E
		Stromal	Tumoral
	Pt. 1	0.0461804	0.057906
	Pt. 2	0.0395923	0.100746
	Pt. 3	0.117337	0.354486
	Pt. 8	0.0468038	0.116035
	Pt. 9	0.0315404	0.0573939

## Sheet: Fig_2_F
	Cluster id	Avidity Pred	TRTpred score	TCR_1	TCR_2	TCR_3	TCR_4	TCR_5	TCR_6	TCR_7	TCR_8	TCR_9	TCR_10	TCR_11	TCR_12	TCR_13	TCR_14	TCR_15	TCR_16	TCR_17	TCR_18	TCR_19	TCR_20	TCR_21
	1	High	2.68616	0	0.448023	0.409956	0.382138	0.486091	0.50366	0.607613	0.474378	0.594436	0.609078	0.632504	0.63104	0.556369	0.625183	0.614934	0.650073	0.732064	0.824305	0.61347	0.489019	0.572474
	1	High	1.60381	0.448023	0	0.433382	0.308931	0.424597	0.532943	0.63104	0.573939	0.450952	0.584187	0.639824	0.622255	0.540264	0.491947	0.509517	0.490483	0.499268	0.746706	0.628111	0.424597	0.629575
	1	High	2.0483	0.409956	0.433382	0	0.260615	0.393851	0.594436	0.500732	0.443631	0.52123	0.556369	0.654466	0.572474	0.524158	0.573939	0.543192	0.761347	0.666179	0.923865	0.354319	0.459736	0.452416
	1	High	1.61388	0.382138	0.308931	0.260615	0	0.228404	0.506589	0.510981	0.519766	0.612006	0.534407	0.689605	0.674963	0.592972	0.66325	0.600293	0.420205	0.434846	0.824305	0.724744	0.486091	0.57101
	1	High	1.57637	0.486091	0.424597	0.393851	0.228404	0	0.635432	0.639824	0.541728	0.560761	0.455344	0.540264	0.693997	0.677892	0.704246	0.658858	0.427526	0.590044	0.761347	0.556369	0.509517	0.518302
	5	High	1.67994	0.50366	0.532943	0.594436	0.506589	0.635432	0	0.262079	0.364568	0.527086	0.647145	0.606149	0.531479	0.566618	0.648609	0.606149	0.682284	0.685212	0.821376	0.677892	0.557833	0.569546
	5	High	1.67994	0.607613	0.63104	0.500732	0.510981	0.639824	0.262079	0	0.448023	0.568082	0.677892	0.632504	0.45388	0.535871	0.645681	0.672035	0.493411	0.600293	0.828697	0.467057	0.497804	0.47877
	5	High	1.63683	0.474378	0.573939	0.443631	0.519766	0.541728	0.364568	0.448023	0	0.371889	0.734993	0.591508	0.591508	0.651537	0.683748	0.679356	0.670571	0.784773	0.828697	0.670571	0.591508	0.594436
	5	High	1.48744	0.594436	0.450952	0.52123	0.612006	0.560761	0.527086	0.568082	0.371889	0	0.683748	0.692533	0.745242	0.635432	0.732064	0.63104	0.667643	0.658858	0.811127	0.626647	0.639824	0.459736
	4	High	1.71198	0.609078	0.584187	0.556369	0.534407	0.455344	0.647145	0.677892	0.734993	0.683748	0	0.332357	0.614934	0.525622	0.532943	0.52123	0.647145	0.543192	0.408492	0.437775	0.439239	0.502196
	4	High	1.70048	0.632504	0.639824	0.654466	0.689605	0.540264	0.606149	0.632504	0.591508	0.692533	0.332357	0	0.491947	0.499268	0.508053	0.603221	0.597365	0.551977	0.666179	0.619327	0.486091	0.736457
	4	High	1.67731	0.63104	0.622255	0.572474	0.674963	0.693997	0.531479	0.45388	0.591508	0.745242	0.614934	0.491947	0	0.49634	0.42899	0.647145	0.692533	0.616398	0.787701	0.578331	0.487555	0.642753
	4	High	1.8277	0.556369	0.540264	0.524158	0.592972	0.677892	0.566618	0.535871	0.651537	0.635432	0.525622	0.499268	0.49634	0	0.281113	0.506589	0.581259	0.512445	0.654466	0.380673	0.442167	0.685212
	4	High	1.69623	0.625183	0.491947	0.573939	0.66325	0.704246	0.648609	0.645681	0.683748	0.732064	0.532943	0.508053	0.42899	0.281113	0	0.603221	0.538799	0.528551	0.525622	0.518302	0.590044	0.647145
	3	High	1.90136	0.614934	0.509517	0.543192	0.600293	0.658858	0.606149	0.672035	0.679356	0.63104	0.52123	0.603221	0.647145	0.506589	0.603221	0	0.587116	0.500732	0.699854	0.537335	0.452416	0.597365
	2	High	2.17503	0.650073	0.490483	0.761347	0.420205	0.427526	0.682284	0.493411	0.670571	0.667643	0.647145	0.597365	0.692533	0.581259	0.538799	0.587116	0	0.320644	0.487555	0.393851	0.49634	0.4041
	2	High	1.72674	0.732064	0.499268	0.666179	0.434846	0.590044	0.685212	0.600293	0.784773	0.658858	0.543192	0.551977	0.616398	0.512445	0.528551	0.500732	0.320644	0	0.689605	0.623719	0.57101	0.635432
	2	High	1.71198	0.824305	0.746706	0.923865	0.824305	0.761347	0.821376	0.828697	0.828697	0.811127	0.408492	0.666179	0.787701	0.654466	0.525622	0.699854	0.487555	0.689605	0	0.491947	0.554905	0.455344
	2	High	1.46456	0.61347	0.628111	0.354319	0.724744	0.556369	0.677892	0.467057	0.670571	0.626647	0.437775	0.619327	0.578331	0.380673	0.518302	0.537335	0.393851	0.623719	0.491947	0	0.387994	0.407028
	2	High	2.09991	0.489019	0.424597	0.459736	0.486091	0.509517	0.557833	0.497804	0.591508	0.639824	0.439239	0.486091	0.487555	0.442167	0.590044	0.452416	0.49634	0.57101	0.554905	0.387994	0	0.374817
	2	High	1.89047	0.572474	0.629575	0.452416	0.57101	0.518302	0.569546	0.47877	0.594436	0.459736	0.502196	0.736457	0.642753	0.685212	0.647145	0.597365	0.4041	0.635432	0.455344	0.407028	0.374817	0

## Sheet: Fig_2_G
		CD137+ [%]
		+ tumor		- tumor	- tumor
	TCR1	60.48	61.91	1.12	0.65
	TCR2	46.94	47.74	1.68	1.98
	TCR3	79.24	74.38	0.62	0.78
	TCR4	70.94	71.28	0.6	0.37
	TCR5	68.73	66.25	0.38	0.59
	irr ctrl	1.77	1.42	0.42	0.66
	Mock	2.26	1.96	0.35	0.27
		duplicate for "+tumor"		duplicate for "-tumor"

## Sheet: Fig_2_H
		TCR 1 (5 millions)			TCR 3 (5 millions)			TCR 5 (5 millions)			Untransduced (5 millions)
	Days	#1	#2	#3	#1	#2	#3	#1	#2	#3	#1	#2	#3	#4	#5	#6
	0	0	0	0	0	0	0	0	0	0	0	0	0	0	0	0
	3	0	0	0	0	0	0	0	0	0	0	0	0	0	0	0
	6	0	0	0	0	0	0	0	0	0	0	0	0	0	0	0
	10	0	0	0	0	0	0	0	0	0	0	0	0	0	0	0
	13	21.386	17.298	6	6	6.6	6	57.7125	18.513	49.368	66.825	0	70	92.697	100	0
	17	12.5	11.5625	7.8125	0	21.78	0	66.816	65	42.336	171.5	39.546	100.92	238.206	153	133.209
	20	15.68	18.9	0	0	0	0	89.376	37.6	16.896	238.464	55.566	117	277.248	184.32	183.6
	25	0	0	0	0	0	0	100.92	117.74	20.48	266.805		171.5	377.6
	27	6	0	0	0	0	0	128.993	210.826	13.5	302.688		265.6	416.304
	31	30.456	6	0	0	0	0	97.556	178.85	0			299.88	475.695
	34	19.35	7.744	0	0	0	0	61.364	206.681	14.85
	38	16.2	0	0	0	0	0	77.5	313.6	22.05
	41	0	0	0	0	0	0	102.85	288.99	15.3
	45	0	0	0	0	0	0	102.344	251.256	12.152
	48	0	0	0	0	0	0	90.75	211.722	39.0165
	52	0	0	0	0	0	0	75	248.368	62.9565

## Sheet: Fig_2_I
		TCR 1 or 3 or 5 (1 million)
			TCR 1			TCR 3			TCR 5		TCR 1, 3 & 5 (1 million)				Untransduced (5 millions)
	Days	#1	#2	#3	#1	#2	#3	#1	#2	#3	#1	#2	#3	#4	#1	#2	#3	#4	#5	#6
	0	0	0	0	0	0	0	0	0	0	0	0	0	0	0	0	0	0	0	0
	3	0	0	0	0	0	0	0	0	0	0	0	0	0	0	0	0	0	0	0
	6	0	0	0	0	0	0	0	0	0	0	0	0	0	0	0	0	0	0	0
	10	0	0	0	0	0	0	0	0	0	0	0	0	0	0	0	0	0	0	0
	13	65.8125	30.492	44.042	57.132	102.5	48.749	43.218	6	118.8	78.03	6	6	112.091	66.825	0	70	92.697	100	0
	17	110.466	41.876	48	57.132	208.08	110.466	138.915	95	136.8	166.887	143.748	0	144	171.5	39.546	100.92	238.206	153	133.209
	20	121.835	85	81.25	78.03	268.324	138.915	189.216	116.25	164.775	223.818	166.635	48.668	210.392	238.464	55.566	117	277.248	184.32	183.6
	25	158.76	153.76	153	168.776	353.01	238.464	244.688	145.8	243.648	230.625	200.9	62.5	269.5	266.805		171.5	377.6
	27	190.125	306.418	215.6	191.808	408.212	258.75	292.494	174.05	364.366	272	217.728	111.6	317.68	302.688		265.6	416.304
	31	180	323.438	266.805	249.64	499.234	297.6	317.9	211.25	413.1	285.77	272	152.1	352			299.88	475.695
	34	176.4	449.55	267.188	306.936	445.5	310.005	364.5	184.32	425.25	213.564	210.7	174.24	359.734
	38	172.98	562.856	298.116	335.962	421.2	332.35	384.75	153	467.046	251.896	237.65	215.6	465.52
	41		613.7	336.2	347.612	600	384.75	370.881	178.176	477.144	216.763	214.245	218.05	418.176
	45			368.562	367.096		397.808	270.738	158.143	514.553	175.712	198.45	194.208	372.087
	48			397.375	317.9		302.58	243.089	136.8	575	126.852	132.095	130.537	298.116
	52				272		316.8	218.489	164.775		100.719	94.77		220.32
	55				257.911		329.476	213.75	150.822		75	73.008		148.838
	59				212.544		320.339	115.351	67.968		34.4	52.9		133.2
	62				184.96		339.2	123.008	56.7		15.8565	13.5		13.5
	66				141.57		287.337	150.344	26.95		0	0		0
