# Supplementary material for: Identification of clinically relevant T cell receptors for personalized T cell therapy using combinatorial algorithms
Source: Nat Biotechnol. 2024 May 7;43(3):323–8. doi: 10.1038/s41587-024-02232-0 (PMC11919687; doi:10.1038/s41587-024-02232-0)
Supplement: Supplementary file 11 — Statistical source data. [file 41587_2024_2232_MOESM11_ESM.xlsx]

## Sheet: Fig_S1_A
	Patient	Clone ID	number of cells
			TR+	TR+	TR-	TR-
			Orphan	Deorphan	Orphan	Deorphan
	Pt. 1	Clone_1	0	0	2	0
	Pt. 1	Clone_2	0	0	2	0
	Pt. 1	Clone_3	0	0	2	0
	Pt. 1	Clone_4	0	0	2	0
	Pt. 1	Clone_5	0	0	2	0
	Pt. 1	Clone_6	0	0	2	0
	Pt. 1	Clone_7	0	0	2	0
	Pt. 1	Clone_8	0	0	2	0
	Pt. 1	Clone_9	0	0	2	0
	Pt. 1	Clone_10	0	0	2	0
	Pt. 1	Clone_11	0	0	2	0
	Pt. 1	Clone_12	0	0	2	0
	Pt. 1	Clone_13	0	0	2	0
	Pt. 1	Clone_14	0	2	0	0
	Pt. 1	Clone_15	0	2	0	0
	Pt. 1	Clone_16	0	0	0	2
	Pt. 1	Clone_17	0	0	2	0
	Pt. 2	Clone_1	2	0	0	0
	Pt. 2	Clone_2	0	0	2	0
	Pt. 2	Clone_3	0	0	2	0
	Pt. 2	Clone_4	2	0	0	0
	Pt. 2	Clone_5	0	2	0	0
	Pt. 2	Clone_6	2	0	0	0
	Pt. 2	Clone_7	0	0	2	0
	Pt. 2	Clone_8	0	2	0	0
	Pt. 2	Clone_9	0	0	2	0
	Pt. 2	Clone_10	0	0	2	0
	Pt. 2	Clone_11	2	0	0	0
	Pt. 2	Clone_12	0	0	2	0
	Pt. 2	Clone_13	0	2	0	0
	Pt. 2	Clone_14	2	0	0	0
	Pt. 2	Clone_15	0	2	0	0
	Pt. 2	Clone_16	0	2	0	0
	Pt. 2	Clone_17	0	2	0	0
	Pt. 2	Clone_18	0	0	2	0
	Pt. 2	Clone_19	2	0	0	0
	Pt. 2	Clone_20	2	0	0	0
	Pt. 2	Clone_21	0	0	2	0
	Pt. 2	Clone_22	0	2	0	0
	Pt. 2	Clone_23	2	0	0	0
	Pt. 2	Clone_24	2	0	0	0
	Pt. 2	Clone_25	2	0	0	0
	Pt. 2	Clone_26	2	0	0	0
	Pt. 2	Clone_27	2	0	0	0
	Pt. 2	Clone_28	0	0	2	0
	Pt. 2	Clone_29	0	0	0	2
	Pt. 2	Clone_30	0	0	2	0
	Pt. 2	Clone_31	2	0	0	0
	Pt. 3	Clone_1	2	0	0	0
	Pt. 3	Clone_2	2	0	0	0
	Pt. 3	Clone_3	2	0	0	0
	Pt. 3	Clone_4	2	0	0	0
	Pt. 3	Clone_5	2	0	0	0
	Pt. 3	Clone_6	0	0	2	0
	Pt. 3	Clone_7	2	0	0	0
	Pt. 3	Clone_8	2	0	0	0
	Pt. 3	Clone_9	2	0	0	0
	Pt. 3	Clone_10	2	0	0	0
	Pt. 3	Clone_11	2	0	0	0
	Pt. 3	Clone_12	2	0	0	0
	Pt. 3	Clone_13	0	0	2	0
	Pt. 3	Clone_14	0	0	2	0
	Pt. 3	Clone_15	2	0	0	0
	Pt. 3	Clone_16	0	0	2	0
	Pt. 3	Clone_17	2	0	0	0
	Pt. 3	Clone_18	2	0	0	0
	Pt. 3	Clone_19	2	0	0	0
	Pt. 3	Clone_20	0	0	0	2
	Pt. 3	Clone_21	0	0	2	0
	Pt. 3	Clone_22	0	0	2	0
	Pt. 3	Clone_23	2	0	0	0
	Pt. 3	Clone_24	0	0	2	0
	Pt. 3	Clone_25	0	0	0	2
	Pt. 3	Clone_26	2	0	0	0
	Pt. 3	Clone_27	0	0	2	0
	Pt. 3	Clone_28	0	0	2	0
	Pt. 3	Clone_29	0	0	0	2
	Pt. 4	Clone_1	2	0	0	0
	Pt. 4	Clone_2	0	0	2	0
	Pt. 4	Clone_3	0	0	2	0
	Pt. 4	Clone_4	0	0	2	0
	Pt. 4	Clone_5	2	0	0	0
	Pt. 4	Clone_6	0	0	2	0
	Pt. 4	Clone_7	0	0	2	0
	Pt. 4	Clone_8	0	0	2	0
	Pt. 4	Clone_9	0	0	0	2
	Pt. 4	Clone_10	0	0	2	0
	Pt. 4	Clone_11	2	0	0	0
	Pt. 4	Clone_12	0	0	2	0
	Pt. 4	Clone_13	0	0	0	2
	Pt. 4	Clone_14	2	0	0	0
	Pt. 4	Clone_15	0	0	2	0
	Pt. 4	Clone_16	2	0	0	0
	Pt. 4	Clone_17	2	0	0	0
	Pt. 4	Clone_18	0	0	2	0
	Pt. 4	Clone_19	0	0	2	0
	Pt. 4	Clone_20	0	0	2	0
	Pt. 4	Clone_21	0	0	2	0
	Pt. 4	Clone_22	0	0	2	0
	Pt. 4	Clone_23	2	0	0	0
	Pt. 4	Clone_24	2	0	0	0
	Pt. 4	Clone_25	0	0	2	0
	Pt. 4	Clone_26	0	0	2	0
	Pt. 5	Clone_1	0	0	2	0
	Pt. 5	Clone_2	0	0	2	0
	Pt. 5	Clone_3	0	0	2	0
	Pt. 5	Clone_4	0	0	2	0
	Pt. 5	Clone_5	0	0	2	0
	Pt. 5	Clone_6	0	0	2	0
	Pt. 5	Clone_7	0	0	2	0
	Pt. 5	Clone_8	0	0	2	0
	Pt. 5	Clone_9	2	0	0	0
	Pt. 5	Clone_10	2	0	0	0
	Pt. 5	Clone_11	0	0	2	0
	Pt. 5	Clone_12	0	0	2	0
	Pt. 5	Clone_13	0	0	2	0
	Pt. 5	Clone_14	0	0	2	0
	Pt. 5	Clone_15	0	0	2	0
	Pt. 5	Clone_16	2	0	0	0
	Pt. 5	Clone_17	2	0	0	0
	Pt. 5	Clone_18	0	0	2	0
	Pt. 6	Clone_1	0	0	2	0
	Pt. 6	Clone_2	2	0	0	0
	Pt. 6	Clone_3	2	0	0	0
	Pt. 6	Clone_4	2	0	0	0
	Pt. 6	Clone_5	2	0	0	0
	Pt. 6	Clone_6	0	2	0	0
	Pt. 6	Clone_7	2	0	0	0
	Pt. 6	Clone_8	0	0	2	0
	Pt. 6	Clone_9	2	0	0	0
	Pt. 6	Clone_10	0	0	2	0
	Pt. 6	Clone_11	2	0	0	0
	Pt. 6	Clone_12	0	2	0	0
	Pt. 6	Clone_13	2	0	0	0
	Pt. 6	Clone_14	0	0	2	0
	Pt. 6	Clone_15	0	2	0	0
	Pt. 6	Clone_16	0	2	0	0
	Pt. 6	Clone_17	0	2	0	0
	Pt. 6	Clone_18	0	0	2	0
	Pt. 6	Clone_19	0	0	2	0
	Pt. 6	Clone_20	0	0	0	2
	Pt. 6	Clone_21	0	0	2	0
	Pt. 6	Clone_22	2	0	0	0
	Pt. 6	Clone_23	0	2	0	0
	Pt. 7	Clone_1	0	0	2	0
	Pt. 7	Clone_2	0	0	2	0
	Pt. 7	Clone_3	0	0	2	0
	Pt. 7	Clone_4	0	0	2	0
	Pt. 7	Clone_5	2	0	0	0
	Pt. 7	Clone_6	2	0	0	0
	Pt. 7	Clone_7	2	0	0	0
	Pt. 7	Clone_8	0	0	2	0
	Pt. 7	Clone_9	2	0	0	0
	Pt. 7	Clone_10	2	0	0	0
	Pt. 7	Clone_11	0	0	2	0
	Pt. 7	Clone_12	2	0	0	0
	Pt. 7	Clone_13	0	2	0	0
	Pt. 7	Clone_14	0	0	2	0
	Pt. 7	Clone_15	2	0	0	0
	Pt. 7	Clone_16	0	0	2	0
	Pt. 7	Clone_17	0	0	2	0
	Pt. 7	Clone_18	2	0	0	0
	Pt. 7	Clone_19	2	0	0	0
	Pt. 7	Clone_20	0	0	2	0
	Pt. 7	Clone_21	0	2	0	0
	Pt. 7	Clone_22	2	0	0	0
	Pt. 7	Clone_23	2	0	0	0
	Pt. 7	Clone_24	2	0	0	0
	Pt. 7	Clone_25	2	0	0	0
	Pt. 7	Clone_26	0	0	2	0
	Pt. 7	Clone_27	0	0	2	0
	Pt. 7	Clone_28	2	0	0	0
	Pt. 7	Clone_29	0	0	2	0
	Pt. 7	Clone_30	0	2	0	0
	Pt. 7	Clone_31	2	0	0	0
	Pt. 7	Clone_32	0	0	2	0
	Pt. 7	Clone_33	0	2	0	0
	Pt. 7	Clone_34	0	2	0	0
	Pt. 7	Clone_35	0	0	2	0
	Pt. 7	Clone_36	0	0	2	0
	Pt. 7	Clone_37	0	2	0	0
	Pt. 7	Clone_38	0	0	2	0
	Pt. 7	Clone_39	0	0	2	0
	Pt. 7	Clone_40	0	0	0	2
	Pt. 7	Clone_41	2	0	0	0
	Pt. 7	Clone_42	0	0	2	0
	Pt. 7	Clone_43	0	2	0	0
	Pt. 7	Clone_44	0	2	0	0
	Pt. 7	Clone_45	0	2	0	0
	Pt. 7	Clone_46	0	2	0	0
	Pt. 7	Clone_47	0	0	2	0
	Pt. 8	Clone_1	0	0	2	0
	Pt. 8	Clone_2	0	0	2	0
	Pt. 8	Clone_3	0	0	2	0
	Pt. 8	Clone_4	0	0	2	0
	Pt. 8	Clone_5	0	0	2	0
	Pt. 8	Clone_6	0	2	0	0
	Pt. 8	Clone_7	0	0	2	0
	Pt. 8	Clone_8	2	0	0	0
	Pt. 8	Clone_9	2	0	0	0
	Pt. 8	Clone_10	0	0	2	0
	Pt. 8	Clone_11	0	2	0	0
	Pt. 8	Clone_12	0	2	0	0
	Pt. 8	Clone_13	0	0	2	0
	Pt. 8	Clone_14	0	2	0	0
	Pt. 9	Clone_1	0	0	2	0
	Pt. 9	Clone_2	0	2	0	0
	Pt. 9	Clone_3	0	2	0	0
	Pt. 9	Clone_4	0	0	2	0
	Pt. 9	Clone_5	0	0	2	0
	Pt. 9	Clone_6	0	0	2	0
	Pt. 9	Clone_7	0	0	2	0
	Pt. 9	Clone_8	2	0	0	0
	Pt. 9	Clone_9	0	0	0	2
	Pt. 9	Clone_10	0	0	2	0
	Pt. 9	Clone_11	0	0	0	2
	Pt. 9	Clone_12	0	0	2	0
	Pt. 9	Clone_13	0	0	2	0
	Pt. 10	Clone_1	2	0	0	0
	Pt. 10	Clone_2	2	0	0	0
	Pt. 10	Clone_3	0	0	2	0
	Pt. 10	Clone_4	0	0	2	0
	Pt. 10	Clone_5	0	0	2	0
	Pt. 10	Clone_6	0	0	2	0
	Pt. 10	Clone_7	0	2	0	0
	Pt. 10	Clone_8	2	0	0	0
	Pt. 10	Clone_9	0	0	2	0
	Pt. 10	Clone_10	0	2	0	0
	Pt. 10	Clone_11	2	0	0	0
	Pt. 10	Clone_12	0	2	0	0
	Pt. 10	Clone_13	0	0	2	0
	Pt. 10	Clone_14	2	0	0	0
	Pt. 10	Clone_15	0	2	0	0
	Pt. 10	Clone_16	0	2	0	0
	Pt. 10	Clone_17	0	2	0	0

## Sheet: Fig_S1_B
	Patient	Clone ID	number of cells
			TR+	TR+	TR-	TR-
			Orphan	Deorphan	Orphan	Deorphan
	Pt. 11	Clone_1	0	0	2	0
	Pt. 11	Clone_2	0	0	2	0
	Pt. 11	Clone_3	0	0	2	0
	Pt. 11	Clone_4	0	0	2	0
	Pt. 11	Clone_5	0	0	2	0
	Pt. 11	Clone_6	0	0	2	0
	Pt. 11	Clone_7	0	0	2	0
	Pt. 11	Clone_8	0	0	2	0
	Pt. 11	Clone_9	2	0	0	0
	Pt. 11	Clone_10	0	0	2	0
	Pt. 11	Clone_11	0	0	2	0
	Pt. 11	Clone_12	2	0	0	0
	Pt. 11	Clone_13	0	0	2	0
	Pt. 11	Clone_14	2	0	0	0
	Pt. 11	Clone_15	0	0	2	0
	Pt. 11	Clone_16	0	0	2	0
	Pt. 11	Clone_17	0	0	2	0
	Pt. 11	Clone_18	2	0	0	0
	Pt. 11	Clone_19	2	0	0	0
	Pt. 11	Clone_20	0	0	2	0
	Pt. 11	Clone_21	0	0	2	0
	Pt. 11	Clone_22	0	0	2	0
	Pt. 11	Clone_23	0	0	2	0
	Pt. 12	Clone_1	2	0	0	0
	Pt. 12	Clone_2	2	0	0	0
	Pt. 12	Clone_3	2	0	0	0
	Pt. 12	Clone_4	2	0	0	0
	Pt. 12	Clone_5	2	0	0	0
	Pt. 12	Clone_6	2	0	0	0
	Pt. 12	Clone_7	2	0	0	0
	Pt. 12	Clone_8	2	0	0	0
	Pt. 12	Clone_9	2	0	0	0
	Pt. 12	Clone_10	0	0	2	0
	Pt. 12	Clone_11	2	0	0	0
	Pt. 12	Clone_12	2	0	0	0
	Pt. 12	Clone_13	0	0	2	0
	Pt. 13	Clone_1	0	0	2	0
	Pt. 13	Clone_2	0	0	2	0
	Pt. 13	Clone_3	0	0	2	0
	Pt. 13	Clone_4	0	0	2	0
	Pt. 13	Clone_5	0	0	2	0
	Pt. 13	Clone_6	0	0	2	0
	Pt. 13	Clone_7	2	0	0	0
	Pt. 13	Clone_8	2	0	0	0
	Pt. 13	Clone_9	0	0	2	0
	Pt. 13	Clone_10	2	0	0	0
	Pt. 13	Clone_11	0	0	2	0
	Pt. 13	Clone_12	0	0	2	0
	Pt. 13	Clone_13	0	0	2	0
	Pt. 13	Clone_14	0	0	2	0
	Pt. 13	Clone_15	0	0	2	0
	Pt. 13	Clone_16	0	0	2	0
	Pt. 13	Clone_17	0	0	2	0
	Pt. 13	Clone_18	2	0	0	0
	Pt. 13	Clone_19	0	0	2	0
	Pt. 13	Clone_20	0	0	2	0
	Pt. 13	Clone_21	2	0	0	0
	Pt. 13	Clone_22	0	0	2	0
	Pt. 13	Clone_23	2	0	0	0
	Pt. 13	Clone_24	0	0	2	0
	Pt. 14	Clone_1	2	0	0	0
	Pt. 14	Clone_2	2	0	0	0
	Pt. 14	Clone_3	2	0	0	0
	Pt. 14	Clone_4	2	0	0	0
	Pt. 14	Clone_5	2	0	0	0
	Pt. 14	Clone_6	2	0	0	0
	Pt. 14	Clone_7	2	0	0	0
	Pt. 14	Clone_8	0	0	2	0
	Pt. 14	Clone_9	2	0	0	0
	Pt. 14	Clone_10	2	0	0	0
	Pt. 14	Clone_11	2	0	0	0
	Pt. 14	Clone_12	0	0	2	0
	Pt. 14	Clone_13	2	0	0	0
	Pt. 14	Clone_14	2	0	0	0
	Pt. 14	Clone_15	2	0	0	0
	Pt. 14	Clone_16	2	0	0	0
	Pt. 14	Clone_17	0	0	2	0
	Pt. 14	Clone_18	2	0	0	0
	Pt. 14	Clone_19	2	0	0	0
	Pt. 14	Clone_20	2	0	0	0
	Pt. 14	Clone_21	2	0	0	0
	Pt. 14	Clone_22	0	0	2	0
	Pt. 14	Clone_23	2	0	0	0
	Pt. 14	Clone_24	2	0	0	0
	Pt. 14	Clone_25	2	0	0	0
	Pt. 14	Clone_26	2	0	0	0
	Pt. 14	Clone_27	0	0	2	0
	Pt. 14	Clone_28	0	0	2	0
	Pt. 14	Clone_29	2	0	0	0
	Pt. 14	Clone_30	2	0	0	0

## Sheet: Fig_S1_C
	Patient	Clone ID	number of cells
			TR+	TR+	TR-	TR-
			Orphan	Deorphan	Orphan	Deorphan
	Pt-A	Clone_1	0	0	2	0
	Pt-A	Clone_2	2	0	0	0
	Pt-A	Clone_3	0	0	2	0
	Pt-A	Clone_4	0	0	2	0
	Pt-A	Clone_5	0	0	2	0
	Pt-A	Clone_6	0	0	2	0
	Pt-A	Clone_7	0	0	2	0
	Pt-A	Clone_8	0	0	0	2
	Pt-A	Clone_9	0	0	2	0
	Pt-A	Clone_10	0	0	0	2
	Pt-A	Clone_11	0	0	2	0
	Pt-A	Clone_12	2	0	0	0
	Pt-A	Clone_13	0	0	2	0
	Pt-A	Clone_14	2	0	0	0
	Pt-A	Clone_15	0	0	2	0
	Pt-A	Clone_16	0	0	2	0
	Pt-A	Clone_17	0	2	0	0
	Pt-A	Clone_18	2	0	0	0
	Pt-A	Clone_19	2	0	0	0
	Pt-A	Clone_20	2	0	0	0
	Pt-A	Clone_21	2	0	0	0
	Pt-A	Clone_22	0	2	0	0
	Pt-A	Clone_23	0	2	0	0
	Pt-A	Clone_24	0	0	2	0
	Pt-A	Clone_25	0	2	0	0
	Pt-A	Clone_26	0	2	0	0
	Pt-A	Clone_27	0	0	0	2
	Pt-A	Clone_28	0	2	0	0
	Pt-A	Clone_29	0	2	0	0
	Pt-A	Clone_30	0	2	0	0
	Pt-A	Clone_31	0	2	0	0
	Pt-A	Clone_32	0	2	0	0
	Pt-A	Clone_33	2	0	0	0
	Pt-A	Clone_34	0	0	2	0
	Pt-A	Clone_35	0	2	0	0
	Pt-A	Clone_36	0	0	0	2
	Pt-A	Clone_37	0	2	0	0
	Pt-A	Clone_38	0	0	2	0
	Pt-A	Clone_39	0	0	2	0
	Pt-A	Clone_40	2	0	0	0
	Pt-A	Clone_41	0	0	2	0
	Pt-A	Clone_42	0	2	0	0
	Pt-A	Clone_43	0	0	2	0
	Pt-A	Clone_44	0	0	2	0
	Pt-A	Clone_45	2	0	0	0
	Pt-A	Clone_46	2	0	0	0
	Pt-A	Clone_47	0	2	0	0
	Pt-A	Clone_48	0	2	0	0
	Pt-A	Clone_49	0	0	2	0
	Pt-A	Clone_50	2	0	0	0
	Pt-A	Clone_51	2	0	0	0
	Pt-A	Clone_52	2	0	0	0
	Pt-A	Clone_53	0	0	2	0
	Pt-A	Clone_54	2	0	0	0
	Pt-A	Clone_55	0	0	2	0
	Pt-A	Clone_56	0	2	0	0
	Pt-A	Clone_57	2	0	0	0
	Pt-A	Clone_58	0	0	0	2
	Pt-A	Clone_59	0	2	0	0
	Pt-A	Clone_60	0	0	0	2
	Pt-A	Clone_61	0	2	0	0
	Pt-A	Clone_62	0	0	2	0
	Pt-A	Clone_63	0	2	0	0
	Pt-A	Clone_64	0	2	0	0
	Pt-A	Clone_65	0	2	0	0
	Pt-A	Clone_66	2	0	0	0
	Pt-A	Clone_67	0	0	2	0
	Pt-A	Clone_68	2	0	0	0
	Pt-A	Clone_69	0	2	0	0
	Pt-A	Clone_70	2	0	0	0
	Pt-A	Clone_71	2	0	0	0
	Pt-A	Clone_72	0	2	0	0
	Pt-A	Clone_73	0	2	0	0
	Pt-A	Clone_74	0	2	0	0
	Pt-A	Clone_75	0	2	0	0
	Pt-A	Clone_76	0	2	0	0
	Pt-A	Clone_77	0	2	0	0
	Pt-A	Clone_78	0	2	0	0
	Pt-A	Clone_79	2	0	0	0
	Pt-A	Clone_80	0	2	0	0
	Pt-A	Clone_81	2	0	0	0
	Pt-A	Clone_82	0	2	0	0
	Pt-A	Clone_83	0	2	0	0
	Pt-A	Clone_84	2	0	0	0
	Pt-A	Clone_85	0	2	0	0
	Pt-A	Clone_86	0	2	0	0
	Pt-A	Clone_87	0	0	2	0
	Pt-A	Clone_88	0	2	0	0
	Pt-A	Clone_89	0	2	0	0
	Pt-A	Clone_90	0	0	0	2
	Pt-A	Clone_91	0	0	2	0
	Pt-A	Clone_92	0	2	0	0
	Pt-A	Clone_93	0	2	0	0
	Pt-A	Clone_94	0	2	0	0
	Pt-A	Clone_95	0	2	0	0
	Pt-A	Clone_96	0	2	0	0
	Pt-A	Clone_97	2	0	0	0
	Pt-A	Clone_98	0	2	0	0
	Pt-B	Clone_1	0	2	0	0
	Pt-B	Clone_2	0	2	0	0
	Pt-B	Clone_3	0	2	0	0
	Pt-B	Clone_4	0	2	0	0
	Pt-B	Clone_5	0	0	2	0
	Pt-B	Clone_6	0	2	0	0
	Pt-C	Clone_1	0	2	0	0
	Pt-C	Clone_2	0	2	0	0
	Pt-C	Clone_3	0	2	0	0
	Pt-C	Clone_4	0	2	0	0
	Pt-C	Clone_5	0	0	2	0
	Pt-C	Clone_6	0	2	0	0
	Pt-C	Clone_7	2	0	0	0
	Pt-C	Clone_8	2	0	0	0
	Pt-C	Clone_9	2	0	0	0
	Pt-C	Clone_10	2	0	0	0
	Pt-C	Clone_11	2	0	0	0
	Pt-C	Clone_12	0	2	0	0
	Pt-C	Clone_13	2	0	0	0
	Pt-C	Clone_14	0	0	2	0
	Pt-C	Clone_15	2	0	0	0
	Pt-C	Clone_16	2	0	0	0
	Pt-C	Clone_17	2	0	0	0
	Pt-C	Clone_18	0	2	0	0
	Pt-C	Clone_19	0	0	2	0
	Pt-C	Clone_20	0	2	0	0
	Pt-C	Clone_21	2	0	0	0
	Pt-C	Clone_22	0	2	0	0
	Pt-C	Clone_23	2	0	0	0
	Pt-C	Clone_24	2	0	0	0
	Pt-C	Clone_25	0	2	0	0
	Pt-C	Clone_26	2	0	0	0
	Pt-C	Clone_27	0	2	0	0
	Pt-C	Clone_28	2	0	0	0
	Pt-C	Clone_29	2	0	0	0
	Pt-C	Clone_30	0	0	0	2
	Pt-C	Clone_31	2	0	0	0
	Pt-C	Clone_32	0	0	2	0
	Pt-C	Clone_33	2	0	0	0
	Pt-C	Clone_34	0	0	2	0
	Pt-C	Clone_35	0	2	0	0
	Pt-C	Clone_36	0	0	2	0
	Pt-C	Clone_37	2	0	0	0
	Pt-C	Clone_38	0	0	2	0
	Pt-C	Clone_39	0	0	0	2
	Pt-C	Clone_40	2	0	0	0
	Pt-C	Clone_41	0	0	2	0
	Pt-C	Clone_42	2	0	0	0
	Pt-C	Clone_43	2	0	0	0
	Pt-C	Clone_44	2	0	0	0
	Pt-C	Clone_45	0	2	0	0
	Pt-D	Clone_1	2	0	0	0
	Pt-D	Clone_2	0	0	2	0
	Pt-D	Clone_3	2	0	0	0
	Pt-D	Clone_4	0	0	0	2
	Pt-D	Clone_5	0	2	0	0
	Pt-D	Clone_6	0	2	0	0
	Pt-D	Clone_7	0	2	0	0
	Pt-D	Clone_8	0	0	2	0
	Pt-D	Clone_9	0	2	0	0
	Pt-D	Clone_10	0	2	0	0
	Pt-D	Clone_11	0	2	0	0
	Pt-D	Clone_12	0	0	2	0
	Pt-D	Clone_13	2	0	0	0
	Pt-D	Clone_14	0	0	2	0
	Pt-D	Clone_15	2	0	0	0
	Pt-D	Clone_16	0	0	0	2
	Pt-D	Clone_17	2	0	0	0
	Pt-D	Clone_18	0	0	2	0
	Pt-D	Clone_19	0	0	0	2
	Pt-D	Clone_20	0	0	2	0
	Pt-D	Clone_21	2	0	0	0
	Pt-D	Clone_22	0	0	2	0
	Pt-D	Clone_23	0	2	0	0
	Pt-D	Clone_24	0	0	2	0
	Pt-D	Clone_25	2	0	0	0
	Pt-D	Clone_26	0	0	0	2
	Pt-D	Clone_27	2	0	0	0
	Pt-D	Clone_28	0	0	2	0
	Pt-D	Clone_29	2	0	0	0
	Pt-D	Clone_30	0	0	0	2
	Pt-D	Clone_31	0	0	2	0
	Pt-D	Clone_32	0	2	0	0
	Pt-D	Clone_33	0	0	2	0
	Pt-D	Clone_34	0	0	0	2
	Pt-D	Clone_35	0	0	2	0
	Pt-D	Clone_36	0	0	2	0
	Pt-D	Clone_37	2	0	0	0
	Pt-D	Clone_38	0	2	0	0
	Pt-D	Clone_39	2	0	0	0
	Pt-D	Clone_40	2	0	0	0
	Pt-D	Clone_41	0	0	2	0
	Pt-D	Clone_42	2	0	0	0
	Pt-D	Clone_43	2	0	0	0
	Pt-D	Clone_44	0	2	0	0
	Pt-D	Clone_45	0	2	0	0
	Pt-D	Clone_46	2	0	0	0
	Pt-D	Clone_47	0	2	0	0
	Pt-D	Clone_48	0	0	2	0
	Pt-D	Clone_49	2	0	0	0
	Pt-D	Clone_50	0	0	2	0
	Pt-D	Clone_51	0	0	2	0
	Pt-D	Clone_52	0	0	2	0
	Pt-D	Clone_53	0	0	2	0
	Pt-D	Clone_54	0	0	0	2
	Pt-D	Clone_55	0	0	2	0
	Pt-D	Clone_56	0	0	2	0
