# Supplementary material for: Identification of clinically relevant T cell receptors for personalized T cell therapy using combinatorial algorithms
Source: Nat Biotechnol. 2024 May 7;43(3):323–8. doi: 10.1038/s41587-024-02232-0 (PMC11919687; doi:10.1038/s41587-024-02232-0)
Supplement: Supplementary file 12 — Statistical source data. [file 41587_2024_2232_MOESM12_ESM.xlsx]

## Sheet: Fig_S3_A
	Model	mcc	auc	accuracy
	TRTpred	0.336589	0.743249	0.631141
	Random_Permutation_1	-0.0205777	0.504495	0.531091
	Random_Permutation_2	-0.0370825	0.481947	0.510521
	Random_Permutation_3	-0.0367544	0.495496	0.517589
	Random_Permutation_4	-0.00462585	0.476666	0.529667
	Random_Permutation_5	-0.0156467	0.487384	0.529575
	Random_Permutation_6	-0.0374328	0.47716	0.556123
	Random_Permutation_7	-0.00523959	0.482433	0.491184
	Random_Permutation_8	-0.0239685	0.504649	0.554232
	Random_Permutation_9	-0.0188491	0.464779	0.532527
	Random_Permutation_10	0.0115534	0.501799	0.550183
	Random_Permutation_11	0.0293417	0.542414	0.545589
	Random_Permutation_12	0.0118015	0.517335	0.54581
	Random_Permutation_13	-0.0133447	0.485863	0.533886
	Random_Permutation_14	-0.0658661	0.493687	0.52828
	Random_Permutation_15	0.0148549	0.501371	0.514053
	Random_Permutation_16	0.016511	0.505175	0.556356
	Random_Permutation_17	0.0361021	0.508956	0.564373
	Random_Permutation_18	0.0332535	0.507311	0.542829
	Random_Permutation_19	0.0249958	0.508617	0.494881
	Random_Permutation_20	0.0213506	0.509157	0.553104
	Random_Permutation_21	-0.0523499	0.494043	0.515061
	Random_Permutation_22	0.0231273	0.522839	0.519842
	Random_Permutation_23	0.00184351	0.501932	0.551572
	Random_Permutation_24	0.0389755	0.522887	0.550354
	Random_Permutation_25	0.0304221	0.528675	0.555824
	Random_Permutation_26	-0.0138991	0.479885	0.516863
	Random_Permutation_27	-0.0343586	0.505174	0.521493
	Random_Permutation_28	0.0250723	0.480029	0.557868
	Random_Permutation_29	0.0606222	0.515049	0.562355
	Random_Permutation_30	0.0747979	0.527876	0.572694
	Random_Permutation_31	-0.0248712	0.485551	0.556875
	Random_Permutation_32	0.00874682	0.493646	0.542433
	Random_Permutation_33	0.000741522	0.494704	0.546205
	Random_Permutation_34	0.0474878	0.512837	0.561456
	Random_Permutation_35	-0.0745397	0.468259	0.548161
	Random_Permutation_36	0.0143632	0.509271	0.546395
	Random_Permutation_37	0.0290785	0.500015	0.561661
	Random_Permutation_38	-0.0190868	0.485491	0.535689
	Random_Permutation_39	-0.0105018	0.50274	0.53436
	Random_Permutation_40	0.0716339	0.503594	0.565305
	Random_Permutation_41	0.0136818	0.509045	0.49705
	Random_Permutation_42	-0.00287861	0.520667	0.529492
	Random_Permutation_43	-0.00858939	0.490404	0.544188
	Random_Permutation_44	0.036535	0.492442	0.557349
	Random_Permutation_45	0.0268295	0.501677	0.554758
	Random_Permutation_46	0.0337449	0.513738	0.518748
	Random_Permutation_47	0.025546	0.493617	0.476271
	Random_Permutation_48	-0.0116849	0.505252	0.501209
	Random_Permutation_49	-0.0175175	0.484536	0.538978
	Random_Permutation_50	-0.0155884	0.51073	0.529734
	Random_Permutation_51	-0.00241608	0.510773	0.549949
	Random_Permutation_52	-0.0141933	0.506237	0.542899
	Random_Permutation_53	-0.00214083	0.506518	0.538273
	Random_Permutation_54	-0.0470057	0.469192	0.526479
	Random_Permutation_55	-0.0266062	0.478974	0.543062
	Random_Permutation_56	-0.0282938	0.492056	0.516921
	Random_Permutation_57	0.00355887	0.506439	0.548041
	Random_Permutation_58	0.0302766	0.502823	0.558815
	Random_Permutation_59	0.00904267	0.486314	0.544591
	Random_Permutation_60	-0.0221596	0.50987	0.547797
	Random_Permutation_61	0.0153793	0.517367	0.536594
	Random_Permutation_62	-0.0356732	0.487213	0.54327
	Random_Permutation_63	0.0135479	0.508641	0.569388
	Random_Permutation_64	-0.0275497	0.49816	0.543939
	Random_Permutation_65	-0.0119365	0.5015	0.487086
	Random_Permutation_66	0.0198715	0.505073	0.568827
	Random_Permutation_67	-0.0430179	0.479641	0.534691
	Random_Permutation_68	-0.000269676	0.508601	0.539695
	Random_Permutation_69	-0.0631263	0.480364	0.506413
	Random_Permutation_70	-0.00441922	0.50196	0.466248
	Random_Permutation_71	-0.0106108	0.479418	0.47676
	Random_Permutation_72	0.00233216	0.501918	0.545516
	Random_Permutation_73	-0.0133631	0.476702	0.522332
	Random_Permutation_74	0.0142771	0.536658	0.542968
	Random_Permutation_75	-0.00804371	0.50085	0.497294
	Random_Permutation_76	0.00209377	0.51328	0.541994
	Random_Permutation_77	-0.0062505	0.483333	0.535311
	Random_Permutation_78	-0.0370355	0.479527	0.543023
	Random_Permutation_79	-0.0254721	0.491739	0.555777
	Random_Permutation_80	-0.0423621	0.490968	0.538287
	Random_Permutation_81	-0.0176818	0.50289	0.53756
	Random_Permutation_82	-0.0374776	0.485548	0.55271
	Random_Permutation_83	-0.0266461	0.487285	0.542465
	Random_Permutation_84	-0.00983636	0.511612	0.538179
	Random_Permutation_85	-0.006026	0.490958	0.512157
	Random_Permutation_86	0.00579024	0.49411	0.544682
	Random_Permutation_87	-0.0136719	0.481567	0.52362
	Random_Permutation_88	-0.0225324	0.51428	0.554405
	Random_Permutation_89	0.0425624	0.490005	0.463328
	Random_Permutation_90	-0.0116538	0.494274	0.532353
	Random_Permutation_91	-0.0205368	0.518232	0.557036
	Random_Permutation_92	-0.00576699	0.505574	0.527863
	Random_Permutation_93	-0.00237998	0.515565	0.534079
	Random_Permutation_94	-0.00123894	0.473484	0.535102
	Random_Permutation_95	0.0475703	0.518914	0.568434
	Random_Permutation_96	0.0555484	0.522149	0.556265
	Random_Permutation_97	-0.0106216	0.505898	0.506525
	Random_Permutation_98	0.00999983	0.487964	0.545664
	Random_Permutation_99	0.00226253	0.500579	0.51956
	Random_Permutation_100	-0.00458991	0.499944	0.544754

## Sheet: Fig_S3_B
	Table comparing relevant up dans down regulated genes from TRTpred's signature with 5 publiished tumor-reactive signature
	If the gene is fouNot-Found in the Up-regulated gene-set the value is "Up".
	If the gene is fouNot-Found in the Down-regulated gene-set the value is "Down".
	If the gene is not fouNot-Found, the value is "Not-FouNot-Found"
	Signature	KIR2DL4	ZBED2	CXCL13	TNFRSF9	TIGIT	PDCD1	TOX	LAG3	HAVCR2	CTLA4	CCL3	VCAM1	ITGAE	PRF1	CD27	STAT3	JUNB	CXCR4	FOS	GZMM	GZMK	CD40LG	CXCR5	KLRG1	TCF7	TC2N	IL7R	LTB	SELL	AOAH	PTGDR	SORL1
	TRTpred	Up	Up	Up	Up	Up	Up	Up	Up	Up	Up	Up	Up	Up	Up	Up	Up	Down	Down	Down	Down	Down	Down	Down	Down	Down	Down	Down	Down	Down	Down	Down	Down
	Oliveira	Not-Found	Up	Up	Not-Found	Not-Found	Up	Up	Up	Up	Up	Not-Found	Up	Not-Found	Up	Up	Not-Found	Not-Found	Not-Found	Not-Found	Not-Found	Not-Found	Not-Found	Not-Found	Not-Found	Down	Not-Found	Down	Not-Found	Down	Down	Not-Found	Not-Found
	Hanada	Not-Found	Not-Found	Up	Not-Found	Up	Not-Found	Not-Found	Not-Found	Not-Found	Not-Found	Not-Found	Not-Found	Not-Found	Not-Found	Up	Not-Found	Not-Found	Not-Found	Not-Found	Not-Found	Not-Found	Not-Found	Not-Found	Not-Found	Not-Found	Not-Found	Down	Not-Found	Not-Found	Not-Found	Not-Found	Not-Found
	Lowery	Up	Not-Found	Up	Not-Found	Up	Up	Up	Up	Not-Found	Not-Found	Not-Found	Not-Found	Up	Up	Up	Not-Found	Not-Found	Not-Found	Not-Found	Not-Found	Not-Found	Not-Found	Not-Found	Not-Found	Not-Found	Not-Found	Not-Found	Not-Found	Not-Found	Not-Found	Not-Found	Not-Found
	Zheng	Not-Found	Not-Found	Up	Not-Found	Up	Not-Found	Up	Not-Found	Up	Up	Not-Found	Not-Found	Not-Found	Not-Found	Not-Found	Not-Found	Not-Found	Not-Found	Not-Found	Not-Found	Not-Found	Not-Found	Not-Found	Not-Found	Not-Found	Not-Found	Not-Found	Not-Found	Not-Found	Not-Found	Not-Found	Not-Found
	Van_der_Leun	Not-Found	Not-Found	Up	Up	Not-Found	Up	Not-Found	Up	Up	Not-Found	Not-Found	Not-Found	Up	Not-Found	Not-Found	Not-Found	Not-Found	Not-Found	Not-Found	Not-Found	Not-Found	Not-Found	Not-Found	Not-Found	Not-Found	Not-Found	Not-Found	Not-Found	Not-Found	Not-Found	Not-Found	Not-Found

## Sheet: Fig_S3_C
	Table regrouping all genes found in the 6 tumor reactive signatures to allow comparision
	If the gene is found in the up-regulated gene-set the value is "Up".
	If the gene is found in the down-regulated gene-set the value is "Down".
	If the gene is not found, the value is "Not-Found"
		TRTpred	Oliveira et al.	Hanada et al.	Lowery et al.	Zheng et al.	Van-der-Leun et al.
	CXCL13	Up	Up	Up	Up	Up	Up
	KIR2DL4	Up	Not-Found	Not-Found	Up	Not-Found	Not-Found
	TIGIT	Up	Not-Found	Up	Up	Up	Not-Found
	ZBED2	Up	Up	Not-Found	Not-Found	Not-Found	Not-Found
	TNFRSF9	Up	Not-Found	Not-Found	Not-Found	Not-Found	Up
	PHLDA1	Up	Not-Found	Up	Not-Found	Up	Not-Found
	LAG3	Up	Up	Not-Found	Up	Not-Found	Up
	LINC01480	Up	Not-Found	Not-Found	Up	Not-Found	Not-Found
	CTLA4	Up	Up	Not-Found	Not-Found	Up	Not-Found
	TOX	Up	Up	Not-Found	Up	Up	Not-Found
	PDCD1	Up	Up	Not-Found	Up	Not-Found	Up
	HAVCR2	Up	Up	Not-Found	Not-Found	Up	Up
	PRF1	Up	Up	Not-Found	Up	Not-Found	Not-Found
	KLRC2	Up	Not-Found	Not-Found	Not-Found	Not-Found	Not-Found
	CD7	Up	Not-Found	Not-Found	Not-Found	Not-Found	Not-Found
	DUSP4	Up	Not-Found	Up	Up	Not-Found	Not-Found
	PARK7	Up	Not-Found	Not-Found	Not-Found	Not-Found	Not-Found
	PON2	Up	Up	Not-Found	Not-Found	Not-Found	Not-Found
	TNS3	Up	Up	Not-Found	Not-Found	Not-Found	Not-Found
	RIN3	Up	Not-Found	Not-Found	Not-Found	Not-Found	Not-Found
	UBE2F	Up	Not-Found	Not-Found	Not-Found	Not-Found	Not-Found
	RBPJ	Up	Not-Found	Not-Found	Up	Up	Not-Found
	DRAIC	Up	Not-Found	Not-Found	Not-Found	Not-Found	Not-Found
	VCAM1	Up	Up	Not-Found	Not-Found	Not-Found	Not-Found
	CCL3	Up	Not-Found	Not-Found	Not-Found	Not-Found	Not-Found
	LINC01943	Up	Not-Found	Not-Found	Not-Found	Not-Found	Not-Found
	SNX9	Up	Not-Found	Not-Found	Not-Found	Not-Found	Not-Found
	LYST	Up	Not-Found	Not-Found	Up	Up	Not-Found
	KLHDC7B	Up	Not-Found	Not-Found	Not-Found	Not-Found	Not-Found
	IGFLR1	Up	Up	Not-Found	Up	Not-Found	Not-Found
	FAM49A	Up	Not-Found	Not-Found	Not-Found	Not-Found	Not-Found
	RBM23	Up	Not-Found	Not-Found	Not-Found	Not-Found	Not-Found
	AC243829.4	Up	Up	Not-Found	Not-Found	Not-Found	Not-Found
	HAPLN3	Up	Not-Found	Not-Found	Not-Found	Not-Found	Not-Found
	TIAM2	Up	Not-Found	Not-Found	Not-Found	Not-Found	Not-Found
	KLRC1	Up	Not-Found	Not-Found	Not-Found	Not-Found	Not-Found
	CD27	Up	Up	Up	Up	Not-Found	Not-Found
	TSHZ2	Up	Up	Not-Found	Not-Found	Not-Found	Not-Found
	SNAP47	Up	Up	Not-Found	Not-Found	Not-Found	Not-Found
	MTSS1	Up	Up	Not-Found	Not-Found	Not-Found	Not-Found
	ITGAE	Up	Not-Found	Not-Found	Up	Not-Found	Up
	MIR155HG	Up	Not-Found	Not-Found	Up	Up	Not-Found
	TNFRSF1B	Up	Not-Found	Not-Found	Up	Not-Found	Not-Found
	SRP54	Up	Not-Found	Not-Found	Not-Found	Not-Found	Not-Found
	RYR2	Up	Not-Found	Not-Found	Not-Found	Not-Found	Not-Found
	UHMK1	Up	Not-Found	Not-Found	Not-Found	Not-Found	Not-Found
	AFAP1L2	Up	Up	Not-Found	Not-Found	Not-Found	Not-Found
	ALDH3A2	Up	Not-Found	Not-Found	Not-Found	Not-Found	Not-Found
	ANKRD35	Up	Not-Found	Not-Found	Not-Found	Not-Found	Not-Found
	TRUB2	Up	Not-Found	Not-Found	Not-Found	Not-Found	Not-Found
	AC243960.1	Up	Not-Found	Not-Found	Up	Not-Found	Not-Found
	FAM3C	Up	Up	Not-Found	Not-Found	Not-Found	Not-Found
	NBL1	Up	Not-Found	Not-Found	Not-Found	Not-Found	Not-Found
	AC016747.1	Up	Not-Found	Not-Found	Not-Found	Not-Found	Not-Found
	PHC1	Up	Not-Found	Not-Found	Not-Found	Not-Found	Not-Found
	CTU2	Up	Not-Found	Not-Found	Not-Found	Not-Found	Not-Found
	CD226	Up	Not-Found	Not-Found	Not-Found	Not-Found	Not-Found
	CLNK	Up	Not-Found	Not-Found	Not-Found	Not-Found	Not-Found
	DGKH	Up	Not-Found	Not-Found	Not-Found	Not-Found	Not-Found
	ADGRG1	Up	Up	Not-Found	Up	Not-Found	Not-Found
	G6PD	Up	Not-Found	Not-Found	Not-Found	Not-Found	Not-Found
	AHI1	Up	Not-Found	Not-Found	Not-Found	Not-Found	Not-Found
	TRAF5	Up	Not-Found	Not-Found	Not-Found	Not-Found	Not-Found
	AIP	Up	Not-Found	Not-Found	Up	Not-Found	Not-Found
	PLPP1	Up	Up	Not-Found	Up	Not-Found	Not-Found
	KIR2DL3	Up	Not-Found	Not-Found	Not-Found	Not-Found	Not-Found
	PRKAG2	Up	Not-Found	Not-Found	Not-Found	Not-Found	Not-Found
	STAT3	Up	Not-Found	Not-Found	Not-Found	Not-Found	Not-Found
	PKM	Up	Not-Found	Not-Found	Not-Found	Not-Found	Not-Found
	SIRPG	Up	Not-Found	Not-Found	Not-Found	Up	Not-Found
	JARID2	Up	Not-Found	Not-Found	Not-Found	Not-Found	Not-Found
	SARDH	Up	Not-Found	Not-Found	Not-Found	Not-Found	Not-Found
	ZNF79	Up	Not-Found	Not-Found	Not-Found	Not-Found	Not-Found
	CDK14	Up	Not-Found	Not-Found	Not-Found	Not-Found	Not-Found
	NOTCH1	Up	Not-Found	Not-Found	Not-Found	Not-Found	Not-Found
	RGS1	Up	Not-Found	Not-Found	Not-Found	Up	Not-Found
	BTNL8	Up	Not-Found	Not-Found	Not-Found	Not-Found	Not-Found
	PRIM2	Up	Not-Found	Not-Found	Not-Found	Not-Found	Not-Found
	PMAIP1	Up	Not-Found	Not-Found	Not-Found	Not-Found	Not-Found
	SEMA7A	Up	Not-Found	Not-Found	Not-Found	Not-Found	Not-Found
	MCM6	Up	Not-Found	Not-Found	Not-Found	Not-Found	Not-Found
	IFI16	Up	Not-Found	Not-Found	Not-Found	Not-Found	Not-Found
	APAF1	Up	Not-Found	Not-Found	Not-Found	Not-Found	Not-Found
	RPA3	Up	Not-Found	Not-Found	Not-Found	Not-Found	Not-Found
	WARS	Up	Not-Found	Not-Found	Not-Found	Not-Found	Not-Found
	EPHX2	Up	Not-Found	Not-Found	Not-Found	Not-Found	Not-Found
	CBLB	Up	Not-Found	Not-Found	Not-Found	Not-Found	Not-Found
	FUT8	Up	Not-Found	Not-Found	Not-Found	Not-Found	Not-Found
	CTSD	Up	Not-Found	Not-Found	Not-Found	Not-Found	Not-Found
	SSRP1	Up	Not-Found	Not-Found	Not-Found	Not-Found	Not-Found
	SORL1	Down	Not-Found	Not-Found	Not-Found	Not-Found	Not-Found
	AOAH	Down	Down	Not-Found	Not-Found	Up	Not-Found
	PTGDR	Down	Not-Found	Not-Found	Not-Found	Not-Found	Not-Found
	LTB	Down	Not-Found	Not-Found	Not-Found	Not-Found	Not-Found
	IL7R	Down	Down	Down	Not-Found	Up	Not-Found
	TC2N	Down	Not-Found	Not-Found	Not-Found	Up	Not-Found
	SELL	Down	Down	Not-Found	Not-Found	Not-Found	Not-Found
	ANXA1	Down	Down	Not-Found	Not-Found	Not-Found	Not-Found
	ENC1	Down	Not-Found	Not-Found	Not-Found	Not-Found	Not-Found
	FGR	Down	Not-Found	Not-Found	Not-Found	Not-Found	Not-Found
	PDLIM1	Down	Not-Found	Not-Found	Not-Found	Not-Found	Not-Found
	SLC2A3	Down	Not-Found	Not-Found	Not-Found	Not-Found	Not-Found
	ITM2C	Down	Not-Found	Not-Found	Not-Found	Up	Not-Found
	PLXDC1	Down	Not-Found	Not-Found	Not-Found	Not-Found	Not-Found
	GZMK	Down	Not-Found	Not-Found	Not-Found	Up	Not-Found
	PLEK	Down	Not-Found	Not-Found	Not-Found	Not-Found	Not-Found
	TCF7	Down	Down	Not-Found	Not-Found	Not-Found	Not-Found
	BIN2	Down	Not-Found	Not-Found	Not-Found	Not-Found	Not-Found
	ITGA5	Down	Down	Not-Found	Not-Found	Not-Found	Not-Found
	RIPOR2	Down	Not-Found	Not-Found	Not-Found	Not-Found	Not-Found
	S100A10	Down	Not-Found	Not-Found	Not-Found	Not-Found	Not-Found
	GLUL	Down	Down	Not-Found	Not-Found	Not-Found	Not-Found
	MATK	Down	Down	Not-Found	Not-Found	Not-Found	Not-Found
	EPHA4	Down	Down	Not-Found	Not-Found	Not-Found	Not-Found
	KLRG1	Down	Not-Found	Not-Found	Not-Found	Not-Found	Not-Found
	MCUB	Down	Not-Found	Not-Found	Not-Found	Not-Found	Not-Found
	EPHA1-AS1	Down	Not-Found	Not-Found	Not-Found	Not-Found	Not-Found
	BTG2	Down	Not-Found	Not-Found	Not-Found	Not-Found	Not-Found
	LAT	Down	Not-Found	Not-Found	Not-Found	Not-Found	Not-Found
	GPR183	Down	Down	Not-Found	Not-Found	Not-Found	Not-Found
	MS4A1	Down	Not-Found	Not-Found	Not-Found	Not-Found	Not-Found
	IGLV2-14	Down	Not-Found	Not-Found	Not-Found	Not-Found	Not-Found
	CXCR5	Down	Not-Found	Not-Found	Not-Found	Not-Found	Not-Found
	LYAR	Down	Not-Found	Not-Found	Not-Found	Not-Found	Not-Found
	AHNAK	Down	Not-Found	Not-Found	Not-Found	Not-Found	Not-Found
	TNF	Down	Not-Found	Not-Found	Not-Found	Not-Found	Not-Found
	CAMK4	Down	Not-Found	Not-Found	Not-Found	Not-Found	Not-Found
	RASSF3	Down	Not-Found	Not-Found	Not-Found	Not-Found	Not-Found
	GLIPR2	Down	Not-Found	Not-Found	Not-Found	Not-Found	Not-Found
	GIMAP7	Down	Not-Found	Not-Found	Not-Found	Not-Found	Not-Found
	MGAT4A	Down	Not-Found	Not-Found	Not-Found	Not-Found	Not-Found
	C1orf162	Down	Not-Found	Not-Found	Not-Found	Not-Found	Not-Found
	TPRG1	Down	Not-Found	Not-Found	Not-Found	Not-Found	Not-Found
	DPP4	Down	Not-Found	Not-Found	Not-Found	Not-Found	Not-Found
	TMEM123	Down	Not-Found	Not-Found	Not-Found	Not-Found	Not-Found
	FCRL6	Down	Not-Found	Not-Found	Not-Found	Not-Found	Not-Found
	P2RY8	Down	Not-Found	Not-Found	Not-Found	Not-Found	Not-Found
	DKK3	Down	Not-Found	Not-Found	Not-Found	Not-Found	Not-Found
	UpP1	Down	Not-Found	Not-Found	Not-Found	Not-Found	Not-Found
	ADAM19	Down	Not-Found	Not-Found	Not-Found	Not-Found	Not-Found
	GRAP2	Down	Not-Found	Not-Found	Up	Not-Found	Not-Found
	PPP2R2B	Down	Not-Found	Not-Found	Not-Found	Not-Found	Not-Found
	ADRB2	Down	Not-Found	Not-Found	Not-Found	Not-Found	Not-Found
	FOS	Down	Not-Found	Not-Found	Not-Found	Not-Found	Not-Found
	AC004585.1	Down	Not-Found	Not-Found	Not-Found	Not-Found	Not-Found
	LINC02273	Down	Not-Found	Not-Found	Not-Found	Not-Found	Not-Found
	NPC1	Down	Not-Found	Not-Found	Not-Found	Not-Found	Not-Found
	GIMAP5	Down	Not-Found	Not-Found	Not-Found	Not-Found	Not-Found
	AUTS2	Down	Down	Not-Found	Not-Found	Up	Not-Found
	AC034238.1	Down	Not-Found	Not-Found	Not-Found	Not-Found	Not-Found
	PIP4K2B	Down	Not-Found	Not-Found	Not-Found	Not-Found	Not-Found
	CD40LG	Down	Not-Found	Not-Found	Not-Found	Not-Found	Not-Found
	PBXIP1	Down	Not-Found	Not-Found	Not-Found	Not-Found	Not-Found
	KCNA3	Down	Not-Found	Not-Found	Not-Found	Not-Found	Not-Found
	MBP	Down	Down	Not-Found	Not-Found	Not-Found	Not-Found
	AC013264.1	Down	Not-Found	Not-Found	Not-Found	Not-Found	Not-Found
	SATB1	Down	Down	Not-Found	Not-Found	Not-Found	Not-Found
	KLF3	Down	Down	Not-Found	Not-Found	Not-Found	Not-Found
	MYBL1	Down	Not-Found	Not-Found	Not-Found	Not-Found	Not-Found
	CRYBG1	Down	Not-Found	Not-Found	Not-Found	Not-Found	Not-Found
	S1PR1	Down	Down	Not-Found	Not-Found	Not-Found	Not-Found
	DIP2A	Down	Not-Found	Not-Found	Not-Found	Not-Found	Not-Found
	KLF2	Down	Not-Found	Not-Found	Not-Found	Not-Found	Not-Found
	DNAJB1	Down	Not-Found	Not-Found	Not-Found	Not-Found	Not-Found
	OTUD6B-AS1	Down	Not-Found	Not-Found	Not-Found	Not-Found	Not-Found
	CXCR4	Down	Not-Found	Not-Found	Not-Found	Not-Found	Not-Found
	RERE	Down	Not-Found	Not-Found	Not-Found	Not-Found	Not-Found
	CD300A	Down	Down	Not-Found	Not-Found	Not-Found	Not-Found
	LINC00402	Down	Not-Found	Not-Found	Not-Found	Not-Found	Not-Found
	GYG1	Down	Not-Found	Not-Found	Not-Found	Not-Found	Not-Found
	CCDC57	Down	Not-Found	Not-Found	Not-Found	Not-Found	Not-Found
	S1PR5	Down	Not-Found	Not-Found	Not-Found	Not-Found	Not-Found
	RCAN2	Down	Not-Found	Not-Found	Not-Found	Not-Found	Not-Found
	UBR2	Down	Not-Found	Not-Found	Not-Found	Not-Found	Not-Found
	NLRP1	Down	Not-Found	Not-Found	Not-Found	Not-Found	Not-Found
	SLC39A10	Down	Not-Found	Not-Found	Not-Found	Not-Found	Not-Found
	ZFP36L2	Down	Not-Found	Not-Found	Not-Found	Not-Found	Not-Found
	RFFL	Down	Not-Found	Not-Found	Not-Found	Not-Found	Not-Found
	GZMM	Down	Not-Found	Not-Found	Not-Found	Not-Found	Not-Found
	JUNB	Down	Not-Found	Not-Found	Not-Found	Not-Found	Not-Found
	KRT86	Not-Found	Up	Not-Found	Not-Found	Up	Not-Found
	RDH10	Not-Found	Up	Not-Found	Not-Found	Not-Found	Not-Found
	TYMS	Not-Found	Up	Not-Found	Not-Found	Not-Found	Not-Found
	HMOX1	Not-Found	Up	Up	Up	Not-Found	Not-Found
	GNG4	Not-Found	Up	Not-Found	Not-Found	Not-Found	Not-Found
	ACP5	Not-Found	Up	Not-Found	Up	Not-Found	Not-Found
	MYO1E	Not-Found	Up	Not-Found	Not-Found	Not-Found	Not-Found
	LAYN	Not-Found	Up	Up	Up	Up	Not-Found
	TNFSF4	Not-Found	Up	Not-Found	Not-Found	Not-Found	Not-Found
	AKAP5	Not-Found	Up	Not-Found	Not-Found	Not-Found	Not-Found
	ENTPD1	Not-Found	Up	Up	Up	Not-Found	Up
	SLC2A8	Not-Found	Up	Not-Found	Not-Found	Not-Found	Not-Found
	MCM5	Not-Found	Up	Not-Found	Up	Not-Found	Not-Found
	CAV1	Not-Found	Up	Not-Found	Not-Found	Not-Found	Not-Found
	GOLIM4	Not-Found	Up	Not-Found	Not-Found	Up	Not-Found
	TRAV21	Not-Found	Up	Not-Found	Not-Found	Not-Found	Not-Found
	CD38	Not-Found	Up	Not-Found	Not-Found	Not-Found	Not-Found
	TRBV11-2	Not-Found	Up	Not-Found	Not-Found	Not-Found	Not-Found
	MS4A6A	Not-Found	Up	Not-Found	Not-Found	Up	Not-Found
	TOX2	Not-Found	Up	Not-Found	Not-Found	Not-Found	Not-Found
	CSF1	Not-Found	Up	Not-Found	Not-Found	Not-Found	Not-Found
	GALNT2	Not-Found	Up	Not-Found	Up	Not-Found	Not-Found
	FXYD2	Not-Found	Up	Not-Found	Not-Found	Not-Found	Not-Found
	LMCD1	Not-Found	Up	Not-Found	Not-Found	Not-Found	Not-Found
	MYL6B	Not-Found	Up	Not-Found	Not-Found	Not-Found	Not-Found
	HLA-DRA	Not-Found	Up	Up	Not-Found	Not-Found	Not-Found
	CCDC50	Not-Found	Up	Not-Found	Not-Found	Not-Found	Not-Found
	KIAA1324	Not-Found	Up	Not-Found	Not-Found	Not-Found	Not-Found
	CDKN2A	Not-Found	Up	Not-Found	Not-Found	Not-Found	Not-Found
	CD70	Not-Found	Up	Not-Found	Up	Not-Found	Not-Found
	ABHD6	Not-Found	Up	Not-Found	Not-Found	Not-Found	Not-Found
	GEM	Not-Found	Up	Not-Found	Not-Found	Not-Found	Not-Found
	NUSAP1	Not-Found	Up	Not-Found	Not-Found	Not-Found	Not-Found
	CXCR6	Not-Found	Up	Not-Found	Up	Not-Found	Not-Found
	NMB	Not-Found	Up	Not-Found	Not-Found	Not-Found	Not-Found
	HOPX	Not-Found	Up	Not-Found	Up	Not-Found	Not-Found
	CLIC3	Not-Found	Up	Not-Found	Up	Not-Found	Not-Found
	INPP5F	Not-Found	Up	Not-Found	Not-Found	Not-Found	Not-Found
	HLA-DMA	Not-Found	Up	Up	Up	Not-Found	Not-Found
	SIT1	Not-Found	Up	Not-Found	Up	Not-Found	Not-Found
	HLA-DRB1	Not-Found	Up	Up	Up	Not-Found	Not-Found
	TUBB	Not-Found	Up	Not-Found	Not-Found	Not-Found	Not-Found
	PYCARD	Not-Found	Up	Not-Found	Up	Not-Found	Not-Found
	HLA-DQA1	Not-Found	Up	Not-Found	Not-Found	Not-Found	Not-Found
	HLA-DPA1	Not-Found	Up	Not-Found	Up	Not-Found	Not-Found
	PTMS	Not-Found	Up	Not-Found	Up	Not-Found	Not-Found
	CKS1B	Not-Found	Up	Not-Found	Not-Found	Not-Found	Not-Found
	HIPK2	Not-Found	Up	Not-Found	Not-Found	Up	Not-Found
	CHST12	Not-Found	Up	Up	Up	Not-Found	Not-Found
	LSP1	Not-Found	Up	Up	Not-Found	Not-Found	Not-Found
	SLC1A4	Not-Found	Up	Not-Found	Up	Not-Found	Not-Found
	NUDT1	Not-Found	Up	Not-Found	Not-Found	Not-Found	Not-Found
	DNPH1	Not-Found	Up	Not-Found	Up	Not-Found	Not-Found
	RARA	Not-Found	Down	Not-Found	Not-Found	Not-Found	Not-Found
	GADD45B	Not-Found	Down	Not-Found	Not-Found	Not-Found	Not-Found
	C1orf21	Not-Found	Down	Not-Found	Not-Found	Not-Found	Not-Found
	ANTXR2	Not-Found	Down	Not-Found	Not-Found	Not-Found	Not-Found
	RORA	Not-Found	Down	Not-Found	Not-Found	Not-Found	Not-Found
	CCR7	Not-Found	Down	Not-Found	Not-Found	Not-Found	Not-Found
	BACH2	Not-Found	Down	Not-Found	Not-Found	Not-Found	Not-Found
	TNFSF14	Not-Found	Down	Not-Found	Not-Found	Not-Found	Not-Found
	PERP	Not-Found	Down	Not-Found	Not-Found	Not-Found	Not-Found
	MYC	Not-Found	Down	Not-Found	Not-Found	Up	Not-Found
	FOSB	Not-Found	Down	Not-Found	Not-Found	Not-Found	Not-Found
	BATF	Not-Found	Not-Found	Up	Not-Found	Not-Found	Not-Found
	GZMB	Not-Found	Not-Found	Up	Up	Not-Found	Not-Found
	CD74	Not-Found	Not-Found	Up	Not-Found	Not-Found	Not-Found
	HLA-DRP1	Not-Found	Not-Found	Up	Not-Found	Not-Found	Not-Found
	CD82	Not-Found	Not-Found	Up	Up	Not-Found	Not-Found
	CD3D	Not-Found	Not-Found	Up	Not-Found	Up	Not-Found
	ARL3	Not-Found	Not-Found	Up	Up	Not-Found	Not-Found
	CCNot-Found2	Not-Found	Not-Found	Up	Up	Up	Not-Found
	TPI1	Not-Found	Not-Found	Up	Not-Found	Not-Found	Not-Found
	GAPDH	Not-Found	Not-Found	Up	Not-Found	Not-Found	Not-Found
	ALOX5AP	Not-Found	Not-Found	Up	Up	Not-Found	Not-Found
	ITM2A	Not-Found	Not-Found	Up	Not-Found	Not-Found	Not-Found
	CARS	Not-Found	Not-Found	Up	Up	Up	Not-Found
	HMGN3	Not-Found	Not-Found	Up	Up	Not-Found	Not-Found
	NAP1L4	Not-Found	Not-Found	Up	Not-Found	Up	Not-Found
	ATP10D	Not-Found	Not-Found	Not-Found	Up	Not-Found	Not-Found
	HTRA1	Not-Found	Not-Found	Not-Found	Up	Not-Found	Not-Found
	LRRN3	Not-Found	Not-Found	Not-Found	Up	Up	Not-Found
	CTSW	Not-Found	Not-Found	Not-Found	Up	Not-Found	Not-Found
	PTPRCAP	Not-Found	Not-Found	Not-Found	Up	Not-Found	Not-Found
	ASB2	Not-Found	Not-Found	Not-Found	Up	Not-Found	Not-Found
	ITGB7	Not-Found	Not-Found	Not-Found	Up	Not-Found	Not-Found
	CD8A	Not-Found	Not-Found	Not-Found	Up	Not-Found	Not-Found
	GPR68	Not-Found	Not-Found	Not-Found	Up	Not-Found	Not-Found
	NSMCE1	Not-Found	Not-Found	Not-Found	Up	Not-Found	Not-Found
	ABI3	Not-Found	Not-Found	Not-Found	Up	Not-Found	Not-Found
	PLEKHF1	Not-Found	Not-Found	Not-Found	Up	Not-Found	Not-Found
	CD8B	Not-Found	Not-Found	Not-Found	Up	Not-Found	Not-Found
	LINC01871	Not-Found	Not-Found	Not-Found	Up	Not-Found	Not-Found
	CCL4	Not-Found	Not-Found	Not-Found	Up	Not-Found	Not-Found
	NKG7	Not-Found	Not-Found	Not-Found	Up	Not-Found	Not-Found
	Not-FoundFIP2	Not-Found	Not-Found	Not-Found	Up	Not-Found	Not-Found
	PCED1B	Not-Found	Not-Found	Not-Found	Up	Not-Found	Not-Found
	GPR25	Not-Found	Not-Found	Not-Found	Up	Not-Found	Not-Found
	CD9	Not-Found	Not-Found	Not-Found	Up	Not-Found	Not-Found
	HLA-DRB5	Not-Found	Not-Found	Not-Found	Up	Not-Found	Not-Found
	SYTL3	Not-Found	Not-Found	Not-Found	Up	Not-Found	Not-Found
	SLF1	Not-Found	Not-Found	Not-Found	Up	Not-Found	Not-Found
	NEK1	Not-Found	Not-Found	Not-Found	Up	Not-Found	Not-Found
	CASP1	Not-Found	Not-Found	Not-Found	Up	Not-Found	Not-Found
	SMC4	Not-Found	Not-Found	Not-Found	Up	Not-Found	Not-Found
	TSEN54	Not-Found	Not-Found	Not-Found	Up	Not-Found	Not-Found
	PLSCR1	Not-Found	Not-Found	Not-Found	Up	Not-Found	Not-Found
	GNPTAB	Not-Found	Not-Found	Not-Found	Up	Not-Found	Not-Found
	HLA-DPB1	Not-Found	Not-Found	Not-Found	Up	Not-Found	Not-Found
	PLEKHA1	Not-Found	Not-Found	Not-Found	Up	Not-Found	Not-Found
	ARHGAP9	Not-Found	Not-Found	Not-Found	Up	Not-Found	Not-Found
	SH3BP1	Not-Found	Not-Found	Not-Found	Up	Not-Found	Not-Found
	NCF4	Not-Found	Not-Found	Not-Found	Up	Not-Found	Not-Found
	NELL2	Not-Found	Not-Found	Not-Found	Up	Up	Not-Found
	GATA3	Not-Found	Not-Found	Not-Found	Up	Not-Found	Not-Found
	PPM1M	Not-Found	Not-Found	Not-Found	Up	Not-Found	Not-Found
	TNFRSF1A	Not-Found	Not-Found	Not-Found	Up	Not-Found	Not-Found
	AC022706.1	Not-Found	Not-Found	Not-Found	Up	Not-Found	Not-Found
	TNFSF10	Not-Found	Not-Found	Not-Found	Up	Not-Found	Not-Found
	TRIM21	Not-Found	Not-Found	Not-Found	Up	Not-Found	Not-Found
	HDLBP	Not-Found	Not-Found	Not-Found	Up	Not-Found	Not-Found
	ERN1	Not-Found	Not-Found	Not-Found	Up	Not-Found	Not-Found
	CALHM2	Not-Found	Not-Found	Not-Found	Up	Not-Found	Not-Found
	SASH3	Not-Found	Not-Found	Not-Found	Up	Not-Found	Not-Found
	ACTA2	Not-Found	Not-Found	Not-Found	Up	Not-Found	Not-Found
	MAST4	Not-Found	Not-Found	Not-Found	Up	Not-Found	Not-Found
	CAPG	Not-Found	Not-Found	Not-Found	Up	Up	Not-Found
	MPST	Not-Found	Not-Found	Not-Found	Up	Not-Found	Not-Found
	GZMA	Not-Found	Not-Found	Not-Found	Up	Not-Found	Not-Found
	SLA2	Not-Found	Not-Found	Not-Found	Up	Not-Found	Not-Found
	RHOC	Not-Found	Not-Found	Not-Found	Up	Not-Found	Not-Found
	COMMD8	Not-Found	Not-Found	Not-Found	Up	Not-Found	Not-Found
	MYO1G	Not-Found	Not-Found	Not-Found	Up	Not-Found	Not-Found
	SP140	Not-Found	Not-Found	Not-Found	Up	Not-Found	Not-Found
	PHPT1	Not-Found	Not-Found	Not-Found	Up	Not-Found	Not-Found
	CD2BP2	Not-Found	Not-Found	Not-Found	Up	Not-Found	Not-Found
	PLEKHO1	Not-Found	Not-Found	Not-Found	Up	Not-Found	Not-Found
	STAM	Not-Found	Not-Found	Not-Found	Up	Not-Found	Not-Found
	MRPL16	Not-Found	Not-Found	Not-Found	Up	Not-Found	Not-Found
	IL2RB	Not-Found	Not-Found	Not-Found	Up	Not-Found	Not-Found
	ID2	Not-Found	Not-Found	Not-Found	Up	Up	Not-Found
	TESPA1	Not-Found	Not-Found	Not-Found	Up	Not-Found	Not-Found
	GOLGA8B	Not-Found	Not-Found	Not-Found	Up	Not-Found	Not-Found
	MIS18BP1	Not-Found	Not-Found	Not-Found	Up	Not-Found	Not-Found
	VAMP5	Not-Found	Not-Found	Not-Found	Up	Not-Found	Not-Found
	DAPK2	Not-Found	Not-Found	Not-Found	Up	Not-Found	Not-Found
	TSG101	Not-Found	Not-Found	Not-Found	Up	Not-Found	Not-Found
	IL4R	Not-Found	Not-Found	Not-Found	Up	Not-Found	Not-Found
	CTSC	Not-Found	Not-Found	Not-Found	Up	Not-Found	Not-Found
	TRAF3IP3	Not-Found	Not-Found	Not-Found	Up	Not-Found	Not-Found
	NLRC3	Not-Found	Not-Found	Not-Found	Up	Not-Found	Not-Found
	ORAI3	Not-Found	Not-Found	Not-Found	Up	Not-Found	Not-Found
	GNLY	Not-Found	Not-Found	Not-Found	Up	Not-Found	Not-Found
	CARD16	Not-Found	Not-Found	Not-Found	Up	Up	Not-Found
	ECH1	Not-Found	Not-Found	Not-Found	Up	Not-Found	Not-Found
	JAML	Not-Found	Not-Found	Not-Found	Up	Not-Found	Not-Found
	EEF1G	Not-Found	Not-Found	Not-Found	Up	Not-Found	Not-Found
	ETFB	Not-Found	Not-Found	Not-Found	Up	Not-Found	Not-Found
	DAXX	Not-Found	Not-Found	Not-Found	Up	Not-Found	Not-Found
	RBM4	Not-Found	Not-Found	Not-Found	Up	Not-Found	Not-Found
	HCST	Not-Found	Not-Found	Not-Found	Up	Not-Found	Not-Found
	RAB27A	Not-Found	Not-Found	Not-Found	Up	Not-Found	Not-Found
	YPEL2	Not-Found	Not-Found	Not-Found	Up	Not-Found	Not-Found
	ARPC1B	Not-Found	Not-Found	Not-Found	Up	Not-Found	Not-Found
	PDIA4	Not-Found	Not-Found	Not-Found	Up	Not-Found	Not-Found
	PDIA6	Not-Found	Not-Found	Not-Found	Up	Not-Found	Not-Found
	TBC1D10C	Not-Found	Not-Found	Not-Found	Up	Not-Found	Not-Found
	PTPN6	Not-Found	Not-Found	Not-Found	Up	Not-Found	Not-Found
	BST2	Not-Found	Not-Found	Not-Found	Up	Up	Not-Found
	BTN3A2	Not-Found	Not-Found	Not-Found	Up	Not-Found	Not-Found
	MTG1	Not-Found	Not-Found	Not-Found	Up	Not-Found	Not-Found
	MLEC	Not-Found	Not-Found	Not-Found	Up	Not-Found	Not-Found
	GSDMD	Not-Found	Not-Found	Not-Found	Up	Not-Found	Not-Found
	SLAMF1	Not-Found	Not-Found	Not-Found	Up	Not-Found	Not-Found
	IFI6	Not-Found	Not-Found	Not-Found	Up	Not-Found	Not-Found
	PCID2	Not-Found	Not-Found	Not-Found	Up	Not-Found	Not-Found
	GIMAP1	Not-Found	Not-Found	Not-Found	Up	Not-Found	Not-Found
	ITGA1	Not-Found	Not-Found	Not-Found	Up	Not-Found	Not-Found
	CSNK2B	Not-Found	Not-Found	Not-Found	Up	Not-Found	Not-Found
	CDK2AP2	Not-Found	Not-Found	Not-Found	Up	Not-Found	Not-Found
	MYO1F	Not-Found	Not-Found	Not-Found	Up	Not-Found	Not-Found
	AC004687.1	Not-Found	Not-Found	Not-Found	Up	Not-Found	Not-Found
	PTTG1	Not-Found	Not-Found	Not-Found	Up	Not-Found	Not-Found
	APOBEC3C	Not-Found	Not-Found	Not-Found	Up	Not-Found	Not-Found
	TSPAN14	Not-Found	Not-Found	Not-Found	Up	Not-Found	Not-Found
	MOB3A	Not-Found	Not-Found	Not-Found	Up	Not-Found	Not-Found
	STXBP2	Not-Found	Not-Found	Not-Found	Up	Not-Found	Not-Found
	LCP2	Not-Found	Not-Found	Not-Found	Up	Not-Found	Not-Found
	PLA2G16	Not-Found	Not-Found	Not-Found	Up	Not-Found	Not-Found
	LINC00649	Not-Found	Not-Found	Not-Found	Up	Not-Found	Not-Found
	CST7	Not-Found	Not-Found	Not-Found	Up	Not-Found	Not-Found
	TADA3	Not-Found	Not-Found	Not-Found	Up	Not-Found	Not-Found
	APOBEC3G	Not-Found	Not-Found	Not-Found	Up	Not-Found	Not-Found
	SUSD3	Not-Found	Not-Found	Not-Found	Up	Not-Found	Not-Found
	CD3G	Not-Found	Not-Found	Not-Found	Up	Not-Found	Not-Found
	CCL5	Not-Found	Not-Found	Not-Found	Up	Not-Found	Not-Found
	CDC25B	Not-Found	Not-Found	Not-Found	Up	Not-Found	Not-Found
	THEMIS	Not-Found	Not-Found	Not-Found	Up	Not-Found	Not-Found
	ASF1A	Not-Found	Not-Found	Not-Found	Up	Not-Found	Not-Found
	CTNNB1	Not-Found	Not-Found	Not-Found	Up	Not-Found	Not-Found
	FIBP	Not-Found	Not-Found	Not-Found	Up	Not-Found	Not-Found
	CCDC85B	Not-Found	Not-Found	Not-Found	Up	Not-Found	Not-Found
	POLR3GL	Not-Found	Not-Found	Not-Found	Up	Not-Found	Not-Found
	GIMAP6	Not-Found	Not-Found	Not-Found	Up	Not-Found	Not-Found
	ARL6IP1	Not-Found	Not-Found	Not-Found	Up	Not-Found	Not-Found
	CALCOCO2	Not-Found	Not-Found	Not-Found	Up	Not-Found	Not-Found
	CCPG1	Not-Found	Not-Found	Not-Found	Up	Not-Found	Not-Found
	KLRB1	Not-Found	Not-Found	Not-Found	Up	Not-Found	Not-Found
	ACAA2	Not-Found	Not-Found	Not-Found	Up	Not-Found	Not-Found
	ISG15	Not-Found	Not-Found	Not-Found	Up	Not-Found	Not-Found
	EIF4A1	Not-Found	Not-Found	Not-Found	Up	Not-Found	Not-Found
	CAT	Not-Found	Not-Found	Not-Found	Up	Not-Found	Not-Found
	MANF	Not-Found	Not-Found	Not-Found	Up	Not-Found	Not-Found
	XAB2	Not-Found	Not-Found	Not-Found	Up	Not-Found	Not-Found
	GRINA	Not-Found	Not-Found	Not-Found	Up	Not-Found	Not-Found
	GLO1	Not-Found	Not-Found	Not-Found	Up	Not-Found	Not-Found
	LSM2	Not-Found	Not-Found	Not-Found	Up	Not-Found	Not-Found
	SLFN5	Not-Found	Not-Found	Not-Found	Up	Not-Found	Not-Found
	FKBP1A	Not-Found	Not-Found	Not-Found	Up	Not-Found	Not-Found
	AKNA	Not-Found	Not-Found	Not-Found	Up	Not-Found	Not-Found
	TAP1	Not-Found	Not-Found	Not-Found	Up	Not-Found	Not-Found
	LMO4	Not-Found	Not-Found	Not-Found	Up	Not-Found	Not-Found
	APEH	Not-Found	Not-Found	Not-Found	Up	Not-Found	Not-Found
	C12orf75	Not-Found	Not-Found	Not-Found	Up	Not-Found	Not-Found
	TMEM14A	Not-Found	Not-Found	Not-Found	Up	Not-Found	Not-Found
	C17orf49	Not-Found	Not-Found	Not-Found	Up	Not-Found	Not-Found
	NUDT5	Not-Found	Not-Found	Not-Found	Up	Not-Found	Not-Found
	MGAT1	Not-Found	Not-Found	Not-Found	Up	Not-Found	Not-Found
	CCDC69	Not-Found	Not-Found	Not-Found	Up	Not-Found	Not-Found
	EIF4EBP1	Not-Found	Not-Found	Not-Found	Up	Not-Found	Not-Found
	PDHB	Not-Found	Not-Found	Not-Found	Up	Not-Found	Not-Found
	UCP2	Not-Found	Not-Found	Not-Found	Up	Not-Found	Not-Found
	IFI35	Not-Found	Not-Found	Not-Found	Up	Not-Found	Not-Found
	HSBP1	Not-Found	Not-Found	Not-Found	Up	Not-Found	Not-Found
	MRFAP1L1	Not-Found	Not-Found	Not-Found	Up	Not-Found	Not-Found
	ITGAL	Not-Found	Not-Found	Not-Found	Up	Not-Found	Not-Found
	RASAL3	Not-Found	Not-Found	Not-Found	Up	Not-Found	Not-Found
	CAPN1	Not-Found	Not-Found	Not-Found	Up	Not-Found	Not-Found
	ITGB1	Not-Found	Not-Found	Not-Found	Up	Not-Found	Not-Found
	LBH	Not-Found	Not-Found	Not-Found	Up	Not-Found	Not-Found
	DYNLL1	Not-Found	Not-Found	Not-Found	Up	Not-Found	Not-Found
	NME2	Not-Found	Not-Found	Not-Found	Up	Not-Found	Not-Found
	MT1F	Not-Found	Not-Found	Not-Found	Up	Not-Found	Not-Found
	SYNGR2	Not-Found	Not-Found	Not-Found	Up	Up	Not-Found
	ABTB1	Not-Found	Not-Found	Not-Found	Up	Not-Found	Not-Found
	ZGPAT	Not-Found	Not-Found	Not-Found	Up	Not-Found	Not-Found
	CD63	Not-Found	Not-Found	Not-Found	Up	Not-Found	Not-Found
	ILK	Not-Found	Not-Found	Not-Found	Up	Not-Found	Not-Found
	SKA2	Not-Found	Not-Found	Not-Found	Up	Not-Found	Not-Found
	TMEM204	Not-Found	Not-Found	Not-Found	Up	Not-Found	Not-Found
	ACO2	Not-Found	Not-Found	Not-Found	Up	Not-Found	Not-Found
	CRIP1	Not-Found	Not-Found	Not-Found	Up	Up	Not-Found
	OXNAD1	Not-Found	Not-Found	Not-Found	Up	Not-Found	Not-Found
	CCS	Not-Found	Not-Found	Not-Found	Up	Not-Found	Not-Found
	GSTO1	Not-Found	Not-Found	Not-Found	Up	Not-Found	Not-Found
	HADHB	Not-Found	Not-Found	Not-Found	Up	Not-Found	Not-Found
	IL16	Not-Found	Not-Found	Not-Found	Up	Not-Found	Not-Found
	PIN4	Not-Found	Not-Found	Not-Found	Up	Not-Found	Not-Found
	CUEDC2	Not-Found	Not-Found	Not-Found	Up	Not-Found	Not-Found
	CALM3	Not-Found	Not-Found	Not-Found	Up	Not-Found	Not-Found
	SAMSN1	Not-Found	Not-Found	Not-Found	Up	Not-Found	Not-Found
	HM13	Not-Found	Not-Found	Not-Found	Up	Not-Found	Not-Found
	SNAP23	Not-Found	Not-Found	Not-Found	Up	Not-Found	Not-Found
	LPCAT4	Not-Found	Not-Found	Not-Found	Up	Not-Found	Not-Found
	FAAP20	Not-Found	Not-Found	Not-Found	Up	Not-Found	Not-Found
	EFHD2	Not-Found	Not-Found	Not-Found	Up	Not-Found	Not-Found
	PRDX3	Not-Found	Not-Found	Not-Found	Up	Not-Found	Not-Found
	CCM2	Not-Found	Not-Found	Not-Found	Up	Not-Found	Not-Found
	C22orf39	Not-Found	Not-Found	Not-Found	Up	Not-Found	Not-Found
	SDHA	Not-Found	Not-Found	Not-Found	Up	Not-Found	Not-Found
	ARRDC1	Not-Found	Not-Found	Not-Found	Up	Not-Found	Not-Found
	MAP4K1	Not-Found	Not-Found	Not-Found	Up	Not-Found	Not-Found
	Not-FoundUFA13	Not-Found	Not-Found	Not-Found	Up	Not-Found	Not-Found
	IL27RA	Not-Found	Not-Found	Not-Found	Up	Not-Found	Not-Found
	C14orf119	Not-Found	Not-Found	Not-Found	Up	Not-Found	Not-Found
	NR6A1	Not-Found	Not-Found	Not-Found	Not-Found	Up	Not-Found
	SPATA4	Not-Found	Not-Found	Not-Found	Not-Found	Up	Not-Found
	CSGALNACT1	Not-Found	Not-Found	Not-Found	Not-Found	Up	Not-Found
	STOM	Not-Found	Not-Found	Not-Found	Not-Found	Up	Not-Found
	MT-CO2	Not-Found	Not-Found	Not-Found	Not-Found	Up	Not-Found
	MT-Not-Found3	Not-Found	Not-Found	Not-Found	Not-Found	Up	Not-Found
	ETV1	Not-Found	Not-Found	Not-Found	Not-Found	Up	Not-Found
	MT-Not-Found1	Not-Found	Not-Found	Not-Found	Not-Found	Up	Not-Found
	GTF2IP13	Not-Found	Not-Found	Not-Found	Not-Found	Up	Not-Found
	TBC1D4	Not-Found	Not-Found	Not-Found	Not-Found	Up	Not-Found
	MT-Not-Found4L	Not-Found	Not-Found	Not-Found	Not-Found	Up	Not-Found
	XIST	Not-Found	Not-Found	Not-Found	Not-Found	Up	Not-Found
	IQGAP1	Not-Found	Not-Found	Not-Found	Not-Found	Up	Not-Found
	MT-CO3	Not-Found	Not-Found	Not-Found	Not-Found	Up	Not-Found
	UBL5	Not-Found	Not-Found	Not-Found	Not-Found	Up	Not-Found
	HSPA7	Not-Found	Not-Found	Not-Found	Not-Found	Up	Not-Found
	HSPA6	Not-Found	Not-Found	Not-Found	Not-Found	Up	Not-Found
	MT-Not-Found4	Not-Found	Not-Found	Not-Found	Not-Found	Up	Not-Found
	SERF2	Not-Found	Not-Found	Not-Found	Not-Found	Up	Not-Found
	MT-ATP6	Not-Found	Not-Found	Not-Found	Not-Found	Up	Not-Found
	RPS4Y1	Not-Found	Not-Found	Not-Found	Not-Found	Up	Not-Found
	ENSG00000196656	Not-Found	Not-Found	Not-Found	Not-Found	Up	Not-Found
	RPL10P9	Not-Found	Not-Found	Not-Found	Not-Found	Up	Not-Found
	BPESC1	Not-Found	Not-Found	Not-Found	Not-Found	Up	Not-Found
	CHN1	Not-Found	Not-Found	Not-Found	Not-Found	Up	Not-Found
	SRI	Not-Found	Not-Found	Not-Found	Not-Found	Up	Not-Found
	POLR2G	Not-Found	Not-Found	Not-Found	Not-Found	Up	Not-Found
	MTNot-Found2P28	Not-Found	Not-Found	Not-Found	Not-Found	Up	Not-Found
	MTATP6P1	Not-Found	Not-Found	Not-Found	Not-Found	Up	Not-Found
	MT-Not-Found2	Not-Found	Not-Found	Not-Found	Not-Found	Up	Not-Found
	CCL3L1	Not-Found	Not-Found	Not-Found	Not-Found	Up	Not-Found
	NR3C1	Not-Found	Not-Found	Not-Found	Not-Found	Up	Not-Found
	SLAMF7	Not-Found	Not-Found	Not-Found	Not-Found	Up	Not-Found
	SEC61G	Not-Found	Not-Found	Not-Found	Not-Found	Up	Not-Found
	MT-RNR2	Not-Found	Not-Found	Not-Found	Not-Found	Up	Not-Found
	MT-Not-Found5	Not-Found	Not-Found	Not-Found	Not-Found	Up	Not-Found
	HECTD2	Not-Found	Not-Found	Not-Found	Not-Found	Up	Not-Found
	PCED1B-AS1	Not-Found	Not-Found	Not-Found	Not-Found	Up	Not-Found
	LINC00299	Not-Found	Not-Found	Not-Found	Not-Found	Up	Not-Found
	ENSG00000260342	Not-Found	Not-Found	Not-Found	Not-Found	Up	Not-Found
	MT-ATP8	Not-Found	Not-Found	Not-Found	Not-Found	Up	Not-Found
	TMSB10	Not-Found	Not-Found	Not-Found	Not-Found	Up	Not-Found
	GPM6A	Not-Found	Not-Found	Not-Found	Not-Found	Up	Not-Found
	CCL4L2	Not-Found	Not-Found	Not-Found	Not-Found	Up	Not-Found
	TXLNGY	Not-Found	Not-Found	Not-Found	Not-Found	Up	Not-Found
	IL6ST	Not-Found	Not-Found	Not-Found	Not-Found	Up	Not-Found
	MT-CYB	Not-Found	Not-Found	Not-Found	Not-Found	Up	Not-Found
	COMMD6	Not-Found	Not-Found	Not-Found	Not-Found	Up	Not-Found
	TNFRSF18	Not-Found	Not-Found	Not-Found	Not-Found	Up	Not-Found
	DDX3Y	Not-Found	Not-Found	Not-Found	Not-Found	Up	Not-Found
	MRPL33	Not-Found	Not-Found	Not-Found	Not-Found	Up	Not-Found
	RNF19A	Not-Found	Not-Found	Not-Found	Not-Found	Up	Not-Found
	SLC4A7	Not-Found	Not-Found	Not-Found	Not-Found	Up	Not-Found
	RUNX2	Not-Found	Not-Found	Not-Found	Not-Found	Up	Not-Found
	SLA	Not-Found	Not-Found	Not-Found	Not-Found	Up	Not-Found
	GCHFR	Not-Found	Not-Found	Not-Found	Not-Found	Up	Not-Found
	LINC-PINT	Not-Found	Not-Found	Not-Found	Not-Found	Up	Not-Found
	ENSG00000273247	Not-Found	Not-Found	Not-Found	Not-Found	Up	Not-Found
	RPL21	Not-Found	Not-Found	Not-Found	Not-Found	Up	Not-Found
	DHRS3	Not-Found	Not-Found	Not-Found	Not-Found	Up	Not-Found
	SYNGR1	Not-Found	Not-Found	Not-Found	Not-Found	Up	Not-Found
	MYADM	Not-Found	Not-Found	Not-Found	Not-Found	Up	Not-Found
	Not-FoundUFA3	Not-Found	Not-Found	Not-Found	Not-Found	Up	Not-Found
	LINC02446	Not-Found	Not-Found	Not-Found	Not-Found	Up	Not-Found
	FAM157A	Not-Found	Not-Found	Not-Found	Not-Found	Up	Not-Found
	BTLA	Not-Found	Not-Found	Not-Found	Not-Found	Up	Not-Found
	KDM5D	Not-Found	Not-Found	Not-Found	Not-Found	Up	Not-Found
	RPL41	Not-Found	Not-Found	Not-Found	Not-Found	Up	Not-Found
	RPS28	Not-Found	Not-Found	Not-Found	Not-Found	Up	Not-Found
	TMA7	Not-Found	Not-Found	Not-Found	Not-Found	Up	Not-Found
	CD55	Not-Found	Not-Found	Not-Found	Not-Found	Up	Not-Found
	MYL6	Not-Found	Not-Found	Not-Found	Not-Found	Up	Not-Found
	LINC00158	Not-Found	Not-Found	Not-Found	Not-Found	Up	Not-Found
	EID1	Not-Found	Not-Found	Not-Found	Not-Found	Up	Not-Found
	HSPA1A	Not-Found	Not-Found	Not-Found	Not-Found	Up	Not-Found
	PIK3CD	Not-Found	Not-Found	Not-Found	Not-Found	Up	Not-Found
	NHS	Not-Found	Not-Found	Not-Found	Not-Found	Up	Not-Found
	THRAP3	Not-Found	Not-Found	Not-Found	Not-Found	Up	Not-Found
	TSTD1	Not-Found	Not-Found	Not-Found	Not-Found	Up	Not-Found
	RPL21P16	Not-Found	Not-Found	Not-Found	Not-Found	Up	Not-Found
	DGKZ	Not-Found	Not-Found	Not-Found	Not-Found	Up	Not-Found
	IL2RA	Not-Found	Not-Found	Not-Found	Not-Found	Up	Not-Found
	CD200	Not-Found	Not-Found	Not-Found	Not-Found	Up	Not-Found
	TSPAN13	Not-Found	Not-Found	Not-Found	Not-Found	Up	Not-Found
	PITPNC1	Not-Found	Not-Found	Not-Found	Not-Found	Up	Not-Found
	TNFRSF4	Not-Found	Not-Found	Not-Found	Not-Found	Not-Found	Up
	MKI67	Not-Found	Not-Found	Not-Found	Not-Found	Not-Found	Up

## Sheet: Fig_S3_D
	Jaccard Similarity Matrix for the up-regulated gene-sets
		TRTpred	Oliveira	Hanada	Lowery	Zheng	Van-der-Leun
	TRTpred	1	0.146853	0.044248	0.063898	0.055276	0.064516
	Oliveira	0.146853	1	0.108696	0.096886	0.048649	0.064103
	Hanada	0.044248	0.108696	1	0.066929	0.057143	0.057143
	Lowery	0.063898	0.096886	0.066929	1	0.049133	0.020243
	Zheng	0.055276	0.048649	0.057143	0.049133	1	0.015748
	Van_der_Leun	0.064516	0.064103	0.057143	0.020243	0.015748	1
	Jaccard Similarity Matrix for the down-regulated gene-sets
		TRTpred	Oliveira	Hanada
	TRTpred	1	0.158416	0.0111111
	Oliveira	0.158416	1	0.037037
	Hanada	0.0111111	0.037037	1

## Sheet: Fig_S3_E
	dataset	Model	AUC (%)
	Input data	Oliveira	66.8575
	Input data	Hanada	58.1451
	Input data	Lowery	60.7069
	Input data	Zheng	61.8711
	Input data	Van-der-Leun	69.6881
	Input data	TRTpred	74.3249
	Internal Benchmarking	Oliveira	77.0238
	Internal Benchmarking	Hanada	66.5506
	Internal Benchmarking	Lowery	72.5293
	Internal Benchmarking	Zheng	60.4979
	Internal Benchmarking	Van-der-Leun	72.894
	Internal Benchmarking	TRTpred	83.4723
	Oliveira	Oliveira	85.3243
	Oliveira	Hanada	78.8438
	Oliveira	Lowery	68.1909
	Oliveira	Zheng	72.7857
	Oliveira	Van-der-Leun	79.4269
	Oliveira	TRTpred	89.7896
	Zheng	Oliveira	64.6184
	Zheng	Hanada	57.5647
	Zheng	Lowery	55.386
	Zheng	Zheng	89.5325
	Zheng	Van-der-Leun	62.4831
	Zheng	TRTpred	63.5095
	Hanada	Oliveira	93.0022
	Hanada	Hanada	86.1559
	Hanada	Lowery	75.0499
	Hanada	Zheng	79.705
	Hanada	Van-der-Leun	85.4735
	Hanada	TRTpred	93.7398
	Lowery	Oliveira	90.46
	Lowery	Hanada	84.9772
	Lowery	Lowery	89.6785
	Lowery	Zheng	84.7269
	Lowery	Van-der-Leun	83.8326
	Lowery	TRTpred	90.3081
