# Supplementary material for: Identification of clinically relevant T cell receptors for personalized T cell therapy using combinatorial algorithms
Source: Nat Biotechnol. 2024 May 7;43(3):323–8. doi: 10.1038/s41587-024-02232-0 (PMC11919687; doi:10.1038/s41587-024-02232-0)
Supplement: Supplementary file 13 — Statistical source data. [file 41587_2024_2232_MOESM13_ESM.xlsx]

## Sheet: FIG_S4_A
	Patient	TCR	Stromal	Tumoral
	Pt. 2	TAA(MAGE-A10)	0.00326647	0.0001
	Pt. 2	TAA(MAGE-A10)	0.0001	0.153775
	Pt. 2	TAA(MAGE-A10	0.0001	0.238441
	Pt. 2	TAA(MAGE-A10)	1e-05	0.254326
	Pt. 2	TAA(ELA)	1e-05	0.30673
	Pt. 2	TAA(ELA)	0.331547	0.393034
	Pt. 2	NeoAg(KIF1B)	1e-05	0.0370107
	Pt. 2	virus(HCMV)	0.126576	0.0633768

## Sheet: Fig_S4_B
	Patient	TCR-spec	Stromal	Tumoral
	Pt. 2	TAA(MAGE-A10)	0.00326647	0.0001
	Pt. 1	TAA(MAGE-A10)	0.0001	0.00282068
	Pt. 1	TAA(MAGE-A10)	0.0014098	0.0384638
	Pt. 3	TAA(Tyr)	0.0001	0.0613756
	Pt. 2	TAA(MAGE-A10)	0.0001	0.153775
	Pt. 2	TAA(MAGE-A10)	0.0001	0.238441
	Pt. 2	TAA(MAGE-A10)	1e-05	0.254326
	Pt. 2	TAA(ELA)	1e-05	0.30673
	Pt. 2	TAA(ELA)	0.331547	0.393034
	Pt. 9	TAA(ELA)	1e-05	0.614268
	Pt. 8	NeoAg(NHLRC2)	0.00263848	1e-05
	Pt. 8	NeoAg(NHLRC2)	0.0049838	1e-05
	Pt. 8	NeoAg(MYBBP1A)	0.00615646	1e-05
	Pt. 2	NeoAg(KIF1B)	1e-05	0.0370107
	Pt. 8	NeoAg(XPR1)	0.0386978	0.038661
	Pt. 8	NeoAg(NHLRC2)	0.0993829	0.0593021
	Pt. 8	NeoAg(NHLRC2)	0.0513039	0.220171
	Pt. 9	NeoAg(NDUFB4)	1e-05	3.13478
	Pt. 3	virus(EBV)	0.168472	1e-05
	Pt. 3	virus(EBV)	0.0721656	1e-05
	Pt. 3	virus(EBV)	0.000513634	1e-05
	Pt. 9	virus(EBV)	0.204184	1e-05
	Pt. 2	virus(HCMV)	0.126576	0.0633768
	Pt. 9	virus(EBV)	1e-05	0.876337
