# Supplementary material for: Identification of clinically relevant T cell receptors for personalized T cell therapy using combinatorial algorithms
Source: Nat Biotechnol. 2024 May 7;43(3):323–8. doi: 10.1038/s41587-024-02232-0 (PMC11919687; doi:10.1038/s41587-024-02232-0)
Supplement: Supplementary file 14 — Statistical source data. [file 41587_2024_2232_MOESM14_ESM.xlsx]

## Sheet: Fig_S5_A
	Structural Avidity Pred	TRTpred score
	Low	2.99814
	High	2.68616
	Low	2.5617
	Low	2.37981
	Low	2.21885
	Low	2.21885
	Low	2.20617
	High	2.17503
	Low	2.16105
	Low	2.11989
	High	2.09991
	Low	2.08344
	Low	2.0483
	High	2.0483
	Low	2.04503
	Low	2.01832
	Low	1.99151
	Low	1.98947
	Low	1.98947
	Low	1.98059
	Low	1.95534
	High	1.90136
	High	1.89047
	Low	1.86998
	Low	1.8404
	Low	1.83929
	Low	1.83575
	High	1.8277
	Low	1.8275
	Low	1.82644
	Low	1.82297
	Low	1.81352
	Low	1.7773
	Low	1.76978
	Low	1.75987
	Low	1.75619
	High	1.72674
	High	1.71198
	High	1.71198
	Low	1.70619
	Low	1.7016
	High	1.70048
	Low	1.69976
	Low	1.69972
	Low	1.69958
	Low	1.69854
	High	1.69623
	High	1.67994
	High	1.67994
	High	1.67731
	Low	1.66613
	Low	1.66278
	Low	1.65659
	Low	1.6561
	Low	1.63709
	High	1.63683
	High	1.61388
	High	1.60381
	Low	1.58157
	High	1.57637
	Low	1.55674
	Low	1.52058
	Low	1.51746
	Low	1.51694
	Low	1.51336
	Low	1.51187
	Low	1.49689
	Low	1.49381
	High	1.48744
	Low	1.48337
	Low	1.47543
	Low	1.47533
	Low	1.47413
	High	1.46456
	Low	1.45991
	Low	1.45316
	High	1.45057
	Low	1.44863
	Low	1.43645
	Low	1.42788
	High	1.42788
	High	1.42312
	Low	1.41991
	Low	1.41831
	Low	1.41831
	High	1.41331
	Low	1.40751
	Low	1.38844
	Low	1.38835
	Low	1.38074
	Low	1.37775
	High	1.37735
	Low	1.36439
	Low	1.35667
	High	1.35268
	Low	1.34941
	Low	1.34731
	Low	1.34404
	Low	1.33464
	Low	1.33464
	Low	1.33157
	Low	1.33127
	High	1.33127
	High	1.32001
	Low	1.3152
	High	1.31296
	High	1.31202
	High	1.31
	High	1.31
	Low	1.30507
	Low	1.30206
	Low	1.29401
	Low	1.29243
	Low	1.27378
	High	1.2688
	Low	1.2688
	Low	1.26714
	Low	1.26714
	High	1.26502
	Low	1.26294
	High	1.25625
	Low	1.25361
	Low	1.25227
	Low	1.24887
	Low	1.24433
	Low	1.24104
	Low	1.24014
	Low	1.23857
	Low	1.2342
	Low	1.23375
	High	1.23253
	High	1.22131
	Low	1.21495
	Low	1.21227
	Low	1.21127
	High	1.19932
	High	1.19932
	Low	1.19735
	High	1.19588
	Low	1.19088
	Low	1.18572
	Low	1.18491
	Low	1.18149
	Low	1.18029
	Low	1.17876
	Low	1.17795
	High	1.1771
	High	1.1771
	Low	1.1758
	Low	1.17442
	High	1.17314
	Low	1.16494
	High	1.1597
	Low	1.1597
	Low	1.14646
	Low	1.14646
	Low	1.12787
	Low	1.12707
	Low	1.12387
	Low	1.12176
	High	1.11962
	High	1.11577
	High	1.11577
	High	1.11066
	Low	1.107
	High	1.09534
	Low	1.09084
	Low	1.089
	Low	1.0886
	Low	1.08856
	Low	1.082
	Low	1.082
	Low	1.08173
	High	1.08157
	Low	1.08068
	Low	1.0805
	Low	1.0805
	High	1.07887
	Low	1.07762
	Low	1.07489
	High	1.06746
	Low	1.06744
	Low	1.05404
	High	1.05404
	Low	1.05056
	Low	1.04994
	Low	1.04914
	Low	1.04471
	Low	1.04362
	High	1.04038
	Low	1.04024
	Low	1.03993
	Low	1.03921
	Low	1.03827
	High	1.0366
	Low	1.03609
	Low	1.03327
	Low	1.03191
	Low	1.03191
	Low	1.03032
	Low	1.02563
	Low	1.02333
	Low	1.01752
	Low	1.01752
	High	1.01511
	Low	1.01146
	Low	1.00601
	Low	1.00566
	Low	1.00112
	High	0.992461
	High	0.989352
	High	0.986298
	Low	0.985698
	Low	0.981895
	Low	0.966107
	Low	0.965289
	High	0.962502
	Low	0.962196
	Low	0.95173
	Low	0.944494
	Low	0.943503
	Low	0.933202
	Low	0.933202
	Low	0.930277
	Low	0.930277
	Low	0.92878
	Low	0.92878
	Low	0.927404
	High	0.924088
	Low	0.923952
	Low	0.921916
	Low	0.915934
	Low	0.912232
	Low	0.899127
	Low	0.896652
	High	0.896134
	Low	0.893926
	Low	0.883098
	High	0.878927
	High	0.873162
	Low	0.871469
	Low	0.870567
	Low	0.86737
	Low	0.862942
	Low	0.861594
	Low	0.860726
	Low	0.860726
	Low	0.860261
	Low	0.854539
	Low	0.843587
	High	0.841411
	High	0.841411
	Low	0.841084
	Low	0.835588
	High	0.834323
	Low	0.819771
	Low	0.813379
	Low	0.813379
	Low	0.810153
	Low	0.803852
	Low	0.803852
	Low	0.801767
	Low	0.798649
	Low	0.798649
	Low	0.798302
	Low	0.794161
	High	0.79414
	High	0.787793
	High	0.784895
	High	0.783425
	Low	0.777271
	Low	0.775366
	Low	0.758489
	Low	0.752318
	Low	0.75038
	Low	0.75038
	Low	0.748649
	Low	0.742565
	Low	0.737965
	High	0.734957
	High	0.732908
	Low	0.726653
	High	0.725844
	High	0.7258
	Low	0.721299
	High	0.715471
	High	0.705396
	Low	0.699548
	Low	0.69952
	Low	0.698952
	Low	0.69886
	Low	0.696379
	Low	0.694649
	Low	0.694323
	High	0.692268
	High	0.692268
	Low	0.688824
	High	0.687064
	Low	0.672666
	High	0.666242
	Low	0.66572
	Low	0.661495
	Low	0.659337
	Low	0.658282
	Low	0.655589
	High	0.655362
	Low	0.64981
	Low	0.642183
	Low	0.642183
	Low	0.641741
	High	0.640281
	Low	0.638542
	Low	0.638463
	Low	0.637053
	Low	0.636998
	High	0.630495
	Low	0.625791
	Low	0.6208
	Low	0.619961
	Low	0.606665
	High	0.605324
	Low	0.602262
	Low	0.600511
	High	0.597199
	Low	0.596336
	Low	0.59505
	Low	0.59505
	Low	0.594835
	High	0.592253
	Low	0.591012
	Low	0.586138
	Low	0.585657
	Low	0.585595
	High	0.582548
	Low	0.573564
	Low	0.572313
	Low	0.571368
	Low	0.565273
	High	0.565168
	High	0.565168
	High	0.562479
	Low	0.547496
	Low	0.543857
	Low	0.538173
	High	0.53647
	Low	0.533062
	Low	0.533062
	Low	0.532075
	Low	0.529667
	Low	0.529206
	Low	0.529206
	Low	0.525649
	Low	0.52355
	High	0.518605
	High	0.514886
	Low	0.514617
	Low	0.51305
	High	0.509634
	Low	0.504385
	High	0.504235
	High	0.503694
	Low	0.503177
	High	0.502336
	Low	0.497996
	Low	0.496191
	High	0.487728
	High	0.483576
	Low	0.483009
	High	0.481595
	Low	0.478897
	High	0.477519
	Low	0.477519
	Low	0.477234
	Low	0.476478
	Low	0.476478
	Low	0.474664
	High	0.466955
	High	0.466955
	Low	0.465438
	Low	0.457437
	Low	0.457437
	Low	0.455197
	High	0.449206
	Low	0.447031
	High	0.438172
	Low	0.428551
	Low	0.424294
	Low	0.412667
	Low	0.412667
	High	0.409501
	Low	0.402006
	Low	0.402006
	Low	0.399852
	Low	0.391398
	Low	0.382962
	Low	0.382305
	Low	0.380795
	High	0.374821
	Low	0.372447
	Low	0.367687
	Low	0.362479
	Low	0.361112
	Low	0.360847
	Low	0.360773
	Low	0.360773
	Low	0.355406
	Low	0.35463
	Low	0.354596
	Low	0.354304
	Low	0.348707
	Low	0.335221
	Low	0.335221
	Low	0.328151
	Low	0.327937
	Low	0.327633
	High	0.326569
	High	0.320565
	Low	0.302493
	High	0.300957
	Low	0.297049
	Low	0.296603
	High	0.294372
	High	0.279097
	High	0.278471
	Low	0.277849
	Low	0.275807
	High	0.273252
	High	0.26312
	High	0.262916
	Low	0.256653
	High	0.251905
	High	0.251905
	Low	0.247281
	Low	0.244583
	Low	0.244017
	Low	0.241173
	Low	0.241144
	Low	0.236555
	Low	0.233642
	High	0.233399
	Low	0.231991
	Low	0.230942
	Low	0.227602
	Low	0.223575
	Low	0.222851
	High	0.222745
	High	0.219669
	Low	0.219669
	Low	0.209926
	Low	0.209764
	High	0.208631
	Low	0.207079
	Low	0.207079
	Low	0.206741
	Low	0.206741
	High	0.20468
	Low	0.202532
	Low	0.187458
	High	0.187013
	High	0.186704
	High	0.186704
	High	0.185526
	Low	0.175088
	Low	0.174929
	Low	0.173892
	High	0.168071
	Low	0.166528
	Low	0.16018
	Low	0.157251
	Low	0.155863
	Low	0.146915
	Low	0.141828
	High	0.141473
	High	0.141349
	Low	0.137412
	High	0.133914
	High	0.131668
	High	0.131668
	Low	0.131567
	High	0.13134
	Low	0.129986
	Low	0.128851
	Low	0.1282
	High	0.127677
	Low	0.126942
	Low	0.126942
	High	0.123883
	Low	0.119105
	Low	0.113271
	Low	0.106905
	High	0.106905
	Low	0.103888
	Low	0.0956183
	High	0.0914718
	Low	0.0863037
	Low	0.0846567
	Low	0.0810787
	Low	0.0806827
	Low	0.0738422
	Low	0.0694866
	Low	0.0600455
	Low	0.0479604
	Low	0.0476724
	Low	0.0461352
	Low	0.036956
	Low	0.0330003
	Low	0.031169
	Low	0.0299787
	Low	0.0296219
	Low	0.0276882
	Low	0.0265867
	Low	0.0263231
	Low	0.0166218
	Low	0.0136495
	High	0.0119037
	Low	0.0118821
	High	0.0114193
	Low	0.0110521
	High	0.0110521
	High	0.00723657
	Low	0.00723657
	Low	0.00692817
	Low	0.00474588
	Low	-0.00288371
	Low	-0.00316491
	Low	-0.00316491
	High	-0.00687712
	Low	-0.00957669
	Low	-0.0111623
	High	-0.0148854
	Low	-0.0198228
	Low	-0.0199163
	High	-0.0361415
	Low	-0.0365336
	High	-0.0380815
	Low	-0.0441649
	Low	-0.052528
	Low	-0.0613033
	Low	-0.0614175
	Low	-0.0620184
	High	-0.0777592
	Low	-0.0785751
	Low	-0.0802922
	Low	-0.0802922
	Low	-0.0828351
	Low	-0.0836548
	Low	-0.083732
	Low	-0.0842552
	High	-0.0858647
	High	-0.0875222
	Low	-0.0879704
	Low	-0.0886041
	High	-0.0952102
	High	-0.103519
	High	-0.108456
	Low	-0.1094
	High	-0.1094
	Low	-0.117115
	High	-0.118217
	Low	-0.129422
	Low	-0.131832
	Low	-0.133643
	Low	-0.13949
	Low	-0.147175
	Low	-0.155278
	High	-0.155342
	Low	-0.155342
	Low	-0.157599
	Low	-0.162077
	Low	-0.165059
	Low	-0.165059
	High	-0.165497
	Low	-0.167167
	Low	-0.169032
	High	-0.181766
	High	-0.183343
	Low	-0.1858
	Low	-0.1858
	Low	-0.185822
	Low	-0.197192
	High	-0.198785
	High	-0.198785
	Low	-0.200352
	Low	-0.201104
	Low	-0.202175
	Low	-0.205653
	High	-0.212576
	Low	-0.21484
	High	-0.219372
	High	-0.220013
	Low	-0.221385
	Low	-0.221385
	Low	-0.22344
	High	-0.224164
	Low	-0.22542
	High	-0.229741
	Low	-0.235301
	Low	-0.235615
	High	-0.245647
	High	-0.248858
	Low	-0.25061
	Low	-0.25061
	Low	-0.254968
	Low	-0.260951
	Low	-0.262708
	Low	-0.266141
	Low	-0.266379
	High	-0.266577
	High	-0.267488
	Low	-0.267488
	High	-0.267488
	Low	-0.268993
	Low	-0.273037
	Low	-0.27759
	High	-0.280928
	Low	-0.288498
	Low	-0.301592
	Low	-0.308191
	Low	-0.309381
	Low	-0.317756
	High	-0.3231
	Low	-0.325319
	Low	-0.328563
	High	-0.330906
	Low	-0.332781
	Low	-0.341513
	Low	-0.341513
	Low	-0.34199
	Low	-0.343414
	Low	-0.34386
	Low	-0.34997
	Low	-0.352152
	Low	-0.353873
	Low	-0.354265
	Low	-0.354544
	Low	-0.354544
	Low	-0.365352
	Low	-0.365352
	Low	-0.367136
	Low	-0.367696
	High	-0.376256
	High	-0.384677
	Low	-0.397864
	High	-0.403511
	Low	-0.403561
	High	-0.411162
	High	-0.421032
	High	-0.421032
	High	-0.428415
	Low	-0.428415
	Low	-0.434229
	High	-0.434996
	High	-0.434996
	Low	-0.437496
	Low	-0.441321
	Low	-0.45076
	Low	-0.456219
	Low	-0.459641
	Low	-0.46265
	Low	-0.466883
	Low	-0.473868
	Low	-0.476302
	High	-0.476302
	Low	-0.477507
	Low	-0.479543
	Low	-0.480192
	Low	-0.486679
	Low	-0.489825
	Low	-0.489825
	Low	-0.496423
	High	-0.496423
	High	-0.498237
	Low	-0.504272
	High	-0.505779
	Low	-0.51005
	Low	-0.514648
	Low	-0.521081
	Low	-0.523957
	Low	-0.524768
	Low	-0.536121
	Low	-0.538597
	Low	-0.546229
	High	-0.546229
	Low	-0.549496
	Low	-0.55825
	High	-0.558604
	Low	-0.561375
	Low	-0.562624
	High	-0.577486
	High	-0.577683
	Low	-0.58305
	Low	-0.589941
	Low	-0.594707
	Low	-0.595267
	Low	-0.59546
	Low	-0.595759
	High	-0.599475
	Low	-0.599475
	Low	-0.602281
	High	-0.60711
	Low	-0.610202
	Low	-0.613011
	High	-0.617871
	High	-0.62178
	Low	-0.62197
	Low	-0.632789
	Low	-0.635973
	Low	-0.635973
	Low	-0.637255
	High	-0.641586
	Low	-0.642039
	Low	-0.642039
	High	-0.642041
	Low	-0.64787
	Low	-0.658756
	High	-0.660835
	Low	-0.666067
	Low	-0.669457
	Low	-0.669558
	Low	-0.671436
	Low	-0.671436
	Low	-0.67209
	Low	-0.67209
	Low	-0.673651
	High	-0.674715
	High	-0.674715
	High	-0.675984
	High	-0.679578
	Low	-0.682329
	Low	-0.684396
	Low	-0.687876
	Low	-0.697706
	High	-0.699247
	Low	-0.702457
	Low	-0.702457
	High	-0.703817
	High	-0.707415
	High	-0.707415
	Low	-0.712494
	Low	-0.712494
	Low	-0.714801
	Low	-0.722589
	Low	-0.724059
	Low	-0.725171
	Low	-0.726558
	High	-0.726902
	Low	-0.728796
	High	-0.730872
	Low	-0.738706
	High	-0.74542
	High	-0.74542
	Low	-0.761108
	Low	-0.782059
	Low	-0.782059
	High	-0.786547
	Low	-0.786857
	Low	-0.795314
	Low	-0.799245
	Low	-0.800377
	High	-0.8039
	High	-0.8039
	Low	-0.808489
	Low	-0.810634
	Low	-0.812376
	High	-0.813527
	Low	-0.818543
	Low	-0.820113
	Low	-0.820113
	High	-0.8343
	High	-0.8343
	Low	-0.840008
	Low	-0.845492
	High	-0.845492
	High	-0.851369
	High	-0.851369
	Low	-0.858636
	Low	-0.867641
	Low	-0.867806
	Low	-0.867806
	Low	-0.86807
	Low	-0.86807
	Low	-0.869799
	Low	-0.877278
	High	-0.879173
	Low	-0.889531
	Low	-0.896678
	High	-0.897041
	Low	-0.906921
	High	-0.906921
	Low	-0.913686
	High	-0.914175
	Low	-0.916721
	Low	-0.917488
	Low	-0.927198
	Low	-0.936053
	Low	-0.940768
	Low	-0.941786
	Low	-0.945577
	Low	-0.956732
	Low	-0.956939
	Low	-0.959133
	Low	-0.964701
	Low	-0.971555
	High	-0.975269
	Low	-0.975295
	Low	-0.975314
	Low	-0.997138
	Low	-1.00015
	Low	-1.00481
	High	-1.01966
	Low	-1.02111
	High	-1.02914
	Low	-1.03156
	Low	-1.04287
	Low	-1.04956
	Low	-1.06668
	Low	-1.07323
	Low	-1.07323
	Low	-1.07718
	High	-1.08062
	Low	-1.08295
	Low	-1.08391
	High	-1.08687
	High	-1.08687
	High	-1.08886
	Low	-1.09165
	Low	-1.09165
	Low	-1.10864
	Low	-1.11839
	Low	-1.12552
	Low	-1.13006
	Low	-1.13415
	Low	-1.13958
	Low	-1.14585
	High	-1.14585
	Low	-1.14942
	Low	-1.17344
	Low	-1.17926
	Low	-1.17926
	Low	-1.17968
	Low	-1.18497
	Low	-1.20675
	High	-1.21702
	Low	-1.23408
	Low	-1.24711
	Low	-1.24929
	High	-1.25004
	Low	-1.25204
	Low	-1.25204
	High	-1.2554
	Low	-1.2554
	High	-1.26075
	Low	-1.26157
	Low	-1.27373
	Low	-1.27451
	Low	-1.27772
	High	-1.27805
	Low	-1.27859
	Low	-1.27859
	Low	-1.2793
	High	-1.28407
	Low	-1.285
	Low	-1.28556
	Low	-1.2925
	Low	-1.29848
	High	-1.30972
	Low	-1.30972
	Low	-1.31844
	Low	-1.32293
	Low	-1.32975
	Low	-1.34656
	Low	-1.37201
	Low	-1.37342
	Low	-1.37342
	High	-1.37774
	Low	-1.37828
	Low	-1.38017
	High	-1.44184
	Low	-1.45567
	High	-1.46814
	Low	-1.49529
	Low	-1.49529
	Low	-1.4972
	High	-1.50771
	Low	-1.51592
	High	-1.52525
	Low	-1.5359
	Low	-1.5359
	Low	-1.54053
	High	-1.55622
	High	-1.55961
	Low	-1.57244
	Low	-1.58221
	Low	-1.58605
	Low	-1.5987
	High	-1.61573
	Low	-1.61573
	Low	-1.61576
	Low	-1.62242
	High	-1.65436
	High	-1.6639
	Low	-1.66895
	Low	-1.69952
	High	-1.69966
	Low	-1.77062
	Low	-1.87652
	Low	-1.94412
	Low	-2.01837
	Low	-2.02532
	High	-2.07328
	Low	-2.07328
	High	-2.07751
	Low	-2.24636
	High	-2.2916
	High	-2.2916
	Low	-2.33098
	High	-2.33973
	Low	-2.3422
	Low	-2.39197
	High	-2.39294
	High	-2.4011
	Low	-2.75197
	Low	-2.75197

## Sheet: Fig_S5_B
		IFNg spots / 1000 cells
		untransduced			TCR 1			TCR 3			TCR 5
	cells alone	0	0	0	0	0	0	0.25	0	0	0	0	0
	+ 1I3M TMCL	0.25	0.25	0	85	75.5	78	185.5	177	194.75	82	64.25	89.75
	+1I3M TMCL (IFNg)	0	0.25	1.75	99.75	108.75	107.25	200	198.75	207.5	166.25	164.25	160
	PMA iono	527.5	538.75	562.5	530	506	523.5	561.75	533.75	512.5	506.5	512.75	529.25
		triplicate for untransduced			triplicate for TCR1			triplicate for TCR3			triplicate for TCR5

## Sheet: Fig_S5_D
	TuC - Transfected T cells ratio	TCR 1		TCR 3		TCR 5
	50
	20	100	100	94.375	100	93.0769	100
	8		97.7011	88.125	89.6552	100	88.0952
	4	74.3961	84.4828	73.125	75.2874	72.3077	80.1587
	2	66.1836	77.0115	100	66.092	40.3846	48.0159
	1	38.1643	40.8046	66.25	56.8966	33.8462	34.9206
	0.5	42.5121	43.6782	50	47.1264	17.6923	18.6508
	0.25	24.1546	40.8046	30	42.5287	6.15385	14.2857
	0.125	17.8744	28.7356	31.875	33.3333	9.61538	13.8889
	0.01	0	0	0	0	0	0

## Sheet: Fig_S5_E
	Patient Info			n TRT and high avidity CD+ TCRs	Frequency TRT and high avidity CD+ TCRs
	Cohort	Label	Cancer
	Input Data	Pt. 1	Mel	84	0.0366812
	Input Data	Pt. 2	Mel	106	0.0350529
	Input Data	Pt. 3	Mel	191	0.080727
	Input Data	Pt. 4	Mel	56	0.0310766
	Input Data	Pt. 5	Mel	14	0.035533
	Input Data	Pt. 6	Mel	64	0.0204408
	Input Data	Pt. 7	Mel	153	0.0855705
	Input Data	Pt. 8	Mel	259	0.109467
	Input Data	Pt. 9	Mel	35	0.037594
	Input Data	Pt. 10	Mel	121	0.0354839
	Internal Benchmarking	Pt. 11	Mel	85	0.0331255
	Internal Benchmarking	Pt. 12	Mel	92	0.1
	Internal Benchmarking	Pt. 13	Mel	234	0.055648
	Internal Benchmarking	Pt. 14	Mel	177	0.0723039
	Oliveira	Pt-A	Mel	263	0.0765202
	Oliveira	Pt-B	Mel	3	0.0882353
	Oliveira	Pt-C	Mel	102	0.10483
	Oliveira	Pt-D	Mel	160	0.0571021
	Hanada	Pt. 1	Lung	188	0.0273534
	Hanada	Pt. 2	Lung	317	0.0560269
	Hanada	Pt. 3	Lung	220	0.0372313
	Hanada	Pt. 4	Lung	159	0.0219462
	Lowery	4261	Mel	31	0.0142923
	Lowery	4283	GI	46	0.0428705
	Lowery	4298	GI	10	0.0598802
	Lowery	4317	GI	152	0.0908005
	Lowery	4322	Breast	108	0.110204
	Lowery	4323	GI	75	0.0493097
	Lowery	4324	GI	133	0.0636059
	Lowery	4325	Breast	77	0.0800416
	Lowery	4342	GI	522	0.154301
	Lowery	4385	GI	81	0.044975
	Lowery	4393	GI	13	0.0281996
	Lowery	4394	GI	65	0.0393701
	Lowery	4397	GI	63	0.133758
	Lowery	4400	GI	94	0.0685131
	Lowery	4421	GI	212	0.041889
